# Supplementary material for: A deficient CP24 allele defines variation for dynamic nonphotochemical quenching and photosystem II efficiency in maize
Source: Plant Cell. 2025 Mar 25;37(4):koaf063. doi: 10.1093/plcell/koaf063 (PMC12018801; doi:10.1093/plcell/koaf063)
Supplement: koaf063_Supplementary_Data [file koaf063_supplementary_data.zip]

Archive with 25 entries (25 files):
- Supplemental Dataset S1.fasta
- Supplemental Dataset S2.nwk
- Supplemental Figures.pdf
- Supplemental Table S1.csv
- Supplemental Table S10.xlsx
- Supplemental Table S11.xlsx
- Supplemental Table S12.csv
- Supplemental Table S13.txt
- Supplemental Table S14.xlsx
- Supplemental Table S15.xlsx
- Supplemental Table S16.xlsx
- Supplemental Table S17.xlsx
- Supplemental Table S2.csv
- Supplemental Table S3.xlsx
- Supplemental Table S4.csv
- Supplemental Table S5.csv
- Supplemental table S6.txt
- Supplemental table S7.xlsx
- Supplemental Table S8.xlsx
- Supplemental Table S9.xlsx
- Supplemental video 1 - NPQ_induction.gif
- Supplemental video 2 - NPQ_relaxation.gif
- Supplemental video 3 - PhiPSII_decline.gif
- Supplemental video 4 - PhiPSII_recovery.gif
- Supplementary Video Legends.docx
