# Supplementary material for: A deficient CP24 allele defines variation for dynamic nonphotochemical quenching and photosystem II efficiency in maize
Source: Plant Cell. 2025 Mar 25;37(4):koaf063. doi: 10.1093/plcell/koaf063 (PMC12018801; doi:10.1093/plcell/koaf063)
Supplement: koaf063_Supplementary_Data [file koaf063_supplementary_data.zip › Supplemental Dataset S1.fasta]

>Zm00001d046231
GSSSPLPFLVVCGLVEAEAEARGDGVAVAEAGGEVVAQGNRALEKEFPEQGGGETDPGSFNNTVAEKQGLETVARRVTKK
NETKDNKSFPFKEVFLDRSEQEDVPTLIDRKDISDLVVVIVSAFACLGQPVITGYLLAGSIIGPGGFVNEMVQVETVAQF
GVIFLLFALGLEFSTAKLRVVRAVAVLGGMLQIMLLCGILATLCGGKEGVFVGVLLSMSSTAVVLKFLMERNSINALHGQ
VTVGTLILQDCAVGLLFALLPILSGTSGLLHGVASMTKSLVVLITFLTILSILSRTGVPWFLKLMISSQTNELYQLAAVA
FCLLFAWCSDKLGLSLELGSFAAGVMISTTDLAQHTLEQIEPIRNLFAALFLASIGMLINVHFLWNHVDILLAAVILVIT
VKTFIVAIVVKGFGYSNKTSLLVGMSLAQIGEFAFVLLSRASSIHLIEGKLYLLLLGTTALSLVTTPLLKMIPAVVHLGV
LLRWFSVDTNRIDSGKRINLIVQGSHDS
>AT1G01790_KEA1
VAQSGTLNLMNACFVQTATMALSLAEARLQVIVESLEAGAALLSKKDEDKLNEFAETIQISSLKAEEDVLEATQREETQG
QLSDEETSQEDAMVLSGNVEDNSPKASFNKSSFDFLWLLLASVQKIPGGSPVLGYLAAGILIGPYGLIRNVHGTRAIAEF
GVVFLLFNIGLELSVERLSSMKKYVFGLGSAQVLVVVGLLAHYVAGQAAIVIGNGLALSSTAVVLQVLQERGESTSRHGR
ASFSVLLFQDLAVVVLLILIPLISPNSGFQAIAEALGLAAVKAAVAITAIIAGGRLLLRPIYKQIAENRNAEIFSANTLL
VILGTSLLTARAGLSMALGAFLAGLLLAETEFSLQVESDIAPYRGLLLGLFFMTVGMSIDPKLLLSNFPVIVGTLGLLIV
GKTMLVVIMGKLFGISIISAIRVGLLLAPGGEFAFVAFGEAVNQGIMSPQLSSLLFLVVGISMAITPWLRLIPFVVYFGA
LSKFYPNVKTNLEKAGATAVVPETLEPS
>AT4G04850_KEA3
MAISTMLGSISCCPSPKGYEMVKQHSVRLKHCVFTVKSSV--------EGVNDGIKLHSFGNLVKKKVFLDTSKRFQGRW
SESSGRRVETYAGVDVASAVD-----VINDLGFDTLTFLMVTVFRILKASPILGFFFAGVVLNQFGLIRNLTDVKVLSEW
GILFLLFEMGLELSLARLKALAKFAFGMGLTQVLLAIGILEFLFHSREAVVIGAALSLSSSAFVLQLLAEKGELPTRFGS
ATLGILLLQDIAVVPLLVILPVLESQDGGESIWPMLAKESAKALGGLGILSLGGKFFLRRIFEVVAETRSSEAFVALCLL
TVAGTSLVTQWLGFSDTLGAFLAGALLAETNFRTQIEADIRPFRGLLLGLFFVTTGTSIDMEVLFREWPNVLSLLGGLIV
IKTLIITAIGPRVGLTIQESVRVGFLLSQGGEFAFVVFSLANRLGVLPNELNKLLIIVVVLSMALTPYLPLVPYIILYGR
LRLAFPGSPIELKKAGATDAILENAETS
>Zm00001d001788
GAGNGRLTSAAALLVQKATMALSMAEARLQLASEALDAKRRIQEQKMNDRLTELAEKAQLDASKAEEDVMKATQRSLAEE
QKSAEEDSVSEGYEYSSNGTDSAQKSLKKRSSFDILYLLLASVQKIPGGSPVLGYLAAGVLIGPYGLIRNVHGTKAIAEF
GVVFLLFNIGLELSVERLSSMKKYVFGLGSAQVLAAVGVIAHRFAVLAAIVVGSGLALSSTAVVLQVLQERGESTSRHGR
ATFSVLLFQDLAVVVLLILIPLISPNSGFQAIAEAMGMAAVKAVAAITAIIAGGRLLLRPIYKQIAENQNAEIFSANTLL
VIFGTSLLTARAGLSMALGAFLAGLLLAETEFSLQVESDIAPYRGLLLGLFFMTVGMSIDPKLLLSNFPMISMILGLLII
GKTLLVTFVGRVFGVSTIAAIRVGLLLAPGGEFAFVAFGEAVNQGLLSPQLSSLLFLVVGISMALTPWLRLIPFVVYFGA
LNKYFPNVKTNLEKAGATAYLQHIF---
>Zm00001d026645
GGGNGNLTAAASTLVQKATMALSMAEARLQLAAEALEANRRVQDKKMEDRLTDLAGKAQMDASNAEEDVMEASQRSPAEE
QRSTEEDSVSEGYEYSSDVTDSAPKALVKRSSFDILYLLLASVQKIPGGSPVLGYLAAGVLIGPYGLIRNVHETKAIAEF
GVVFLLFNIGLELSVERLSSMKKYVFGLGSAQVLAAVGVIAHCFAALAAIVVGSGLALSSTAVVLQVLQERGESTSRHGR
ATFSVLLFQDLAVVVLLILIPLISPNSGFQAIAEAMGMAAVKAVAAITAIIAGGRLLLRPIYKQIAENQNAEIFSANTLL
VIFGTSLLTARAGLSMALGAFLAGLLLAETEFSLQVESDIAPYRGLLLGLFFMTVGMSIDPKLLLSNFPAISVILSLLII
GKTLLVTFVGRVFGVSAIAAIRVGLLLAPGGEFAFVAFGEAVNQGLLSPQLTSLLFLVVGISMALTPWLRLIPFVVYFGA
LNKYFPNVKTNLEKAGATAVVPETLEPS
>Zm00001d041308
AAASAAAALARHVLLPPRYHASPPSAARRARAAPALTSASRCVLRRVG---------------------------RTPRY
GTTGKKRTRRFGAPRAGMDMDSGAVEVINDLGFDTLTFLGVTVFRVVKASPILGFFCAGVVLNQFGLIRNLTDVKLLSEW
GILFLLFEMGLELSLSRLKALARYAFGMGLPQVLLAIGILQFLFDSREAIVIGAALSLSSSAFVLQLLAEKGELPTRFGS
ATLGILLLQDIAVVPLLVILPVLESQNIEQSVWPILLAESLKALGGLGLLSLGGKYFIRRVFEFVAESRSSEAFVALCLL
TVAGTSLITQKLGFSDTLGAFLAGAILAETNFRTQIEADIRPFRGLLLGLFFVTTGTSIDMQLLIREWPNVLSLLGGLIV
IKTLIITAIGPRVGLTLKESVRIGLLLSQGGEFGFVVFSLANRLGVLPLELNKLLIIVVVLSMALTPLLPLSPYVVLFGR
LRQAFTAVPIDLKKAGATDVVLENAETS
>AT2G19600_KEA4
TDKFSVITMRLLTLYSAESDNETDSVVTREINGTVVESNARALEKEFPNDQNEVPDPGSFNNSVADQQALETVARPKKNE
TKTKEEKSF-----FNLDNENEDTPRLIDRKDISDLVVVIVSAFACAGQPVITGYLLAGSIIGPGGLVSEMVQVETVAQF
GVIFLLFALGLEFSAAKLRVVRAVAIPGGLLQIFLLSGITASLCGGKEGIFVGAFLSMSSTAVVLKFLMERNSISALHGQ
ITVGTLILQDCAVGLLFALLPVLGGTSGVLQGVLSMAKSLAILIAFLGALFVLSRTWVPWFLKLMTSSQTNELYQLAAVA
FCLLVAWCSDKLGLSLELGSFAAGVMISTTDLAQHTLEQVEPIRNFFAALFLASIGMLIHMHFLWNHVDILLAAVLLVIV
IKTVVVAIVVKVFGYNNKTAVLVGMSLAQIGEFAFVLLSRASNLHLIESKLYLLLLGTTALSLVTTPLLKLIPAVVHLGV
LLRWFSPDSSHSESAKRISLMIQGSLHD
>Zm00001d036981
GCSFPLPFLVCGLLVEAEAEARGDGVAVAEAGGEVVAQGNRALEKEFPEQGGGETDPGSFNNTVAEKQGLETVARRVTKK
NETKDNKSFPFKEVFLDRTEQEDVPTLIDRKDISDLVVVIVSAFACLGQPVITGYLLAGSIIGPGGFVNEMVQVETVAQF
GVIFLLFALGLEFSTAKLRVVRAVAVLGGLLQIMLLCGILATLCGGKEGVFVGVLLSMSSTAVVLKFLMERNSINALHGQ
VTVGILILQDCAVGLLFALLPILSGTSGLLHGVASMMKSLVVLITFLTILSILSRTGVPWFLKLMISSQTNELYQLAAVA
FCLLFAWCSDKLGLSLELGSFAAGVMISTTDLAQHTLEQIEPIRNFFAALFLASIGMLINVHFLWNHVDILLAAVILVIT
VKTFIVAIVVKGFGYSNKTSLLVGMSLAQIGEFAFVLLSRASSIHLIEGKLYLLLLGTTALSLVTTPLLKMIPAMVHLGV
LLRWFSVDTNRIDSGKRINLIVQGSHDS
>AT4G00630_KEA2
VSYRSSLTL-NADFVQKATMALSLAEARLQVALESLEAEGRLQVKKDEDRLNEAAERAQISALKAEEDVLEATQRETTQG
KVLDGKNTIVGEDEVLSEIVDNGTKTSLKKSSLDVLWLLLASVQKIPGGSPVLGYLAAGILIGPYGLIRNVHGTKAIAEF
GVVFLLFNIGLELSVERLSSMKKYVFGLGSAQVLVVIGLITHYVAGQAAIVIGNGLALSSTAVVLQVLQERGESTSRHGR
ATFSVLLFQDLAVVVLLILIPLISPNSGFQAIAEALGLAAIKAAVAITGIIAGGRLLLRPIYKQIAENRNAEIFSANTLL
VILGTSLLTARAGLSMALGAFLAGLLLAETEFSLQVESDIAPYRGLLLGLFFMTVGMSIDPKLLLANFPLIMGTLGLLLV
GKTILVVIIGKLFGISIISAVRVGLLLAPGGEFAFVAFGEAVNQGIMTPQLSSLLFLVVGISMALTPWLRLIPFVVYFGA
LSKYFPNVKTNLEKAGATAVVPETLEPS
>AT5G51710_KEA5
MARFAVIGLTFLLLLGTSLSARSDEETRERFYGNVVNSTARVLEKEFSNDSPEGSDGASFNSSVADQQAIETVAKKRNDT
QENNGTRPFQLQDVFSLENEDSDDMTLIDKKNISDLVVIIVFAFSCLGQPVIVGYLLAGSIIGPGGLISEMVQVETVAQF
GVVFLLFALGLEFSMTKLKVVGPVAVLGGLLQIVLLCGVTALLCGAREGIFVGAFLSMSSTAVVVKFLVERNSTSSLHGQ
VTIGILIFQDCVVGLLFALLPVLGGNSGLLQGIISMGKLLLILSIYLTVASLLTWSFVPRFLKLMIQSQTNELYQLAAVA
FCLLSAWCSDKLGLSLELGSFVAGVMLSTTEFAQHTLEQVEPIRNLFAALFLSSIGMLINVHFLWNHVDILLASVILVIV
IKTAIAAVVVKAFRYNMRISFHVGVLLAQIGEFAFVLLSRASNLHVIEGKMYLLLLGTTALSLVTTPLLKLIPSAMNLGV
LLRWFPSENSPNESLQEKASLIEVHNRT
>AT5G11800_KEA6
SLSSQQLALLLLLLAISDSDLLDETVANSSSSVASLNASSRALEKEFNSDQNEVADPGSFNNSVAGQQALETVARKSTKK
NETKEEKRFQLHDVFNLNNDNEDTPTLIDRKDISDLVVVIVSAFACAGQPVITGYLLAGSIIGPGGLISEMVQVETVAQF
GVVFLLFALGLEFSTAKLKVVRSVAVLGGLLQILLLCGITVSLCGGKEGVFVGAFLSMSSTAVVLKFLMEKNSTNSLHGQ
VTIGILILQDCAVGLLFALLPVLEGNSGIVHGMLSIGKVVVLLLSFLAVLSILSRTCIPWLLKLMVSSQTNELYQLAAVA
FCLLVAWCSDKLGLSLELGSFAAGVMISTTDLAEHTLEQIEPIRNLFAALFLASIGMLVNVHFLWTHVDILLASVILVII
IKTTIVTTVVKGFGYNNKTALLVGISLAQIGEFAFVLLSRASNLHLIEGKLYLLLLGTTALSLVTTPLVKMIPAVVHLGI
LLKWFSPDSTRSESGKQRMILMSRQSHS
>Zm00001d027466
AGPSPRRRLAAAVLVLAQAAARPDKETREKFYGTLVANGTRVLDKEFSSDTPDAPDKSSFNNSVSDHQALETVAVKKNDS
QHTNSPKPFQIGDMFGGQDETDDLETVIDKEDIKDLVIIIVSAFSFMGQPVIVGYLLAGSLVGPGGLINEMVQVETFAQF
GVVFLLFALGLEFSLTKLKVVGPVAVLGGLLQIVLLCGLTAALCGAKEGVFVGAFLSMSSTAVVSKFLVEKGSTNTLHGQ
VTIGTLILQDCAVGLLFALLPVLGGASGIFGGVMSMAKLLLVLSVFVAVTYMMTWSIVPRFLKLMIQSQTNELYQLASVA
FCLLLAWCSDYCGLSLELGSFLAGVMISTTDFAHHTMEQVEAIRNLFAALFLASIGMLIHVKFLWNHVDILLAAVILVII
VKSIVVAIVVKAFGYSMRTAFVVGLSLAQIGEFAFVLLSRASHLHLVGGKMYLLLLGTTALSLVTTPLIKLIPVVMHLGI
LMRWFPSENS---QSEEKAVMLEAHNRS
