# Supplementary material for: A deficient CP24 allele defines variation for dynamic nonphotochemical quenching and photosystem II efficiency in maize
Source: Plant Cell. 2025 Mar 25;37(4):koaf063. doi: 10.1093/plcell/koaf063 (PMC12018801; doi:10.1093/plcell/koaf063)
Supplement: koaf063_Supplementary_Data [file koaf063_supplementary_data.zip › Supplemental Dataset S2.nwk]

(AT2G19600_KEA4:0.15256,(Zm00001d046231:0.01077,Zm00001d036981:0.01471)100:0.22069,(AT5G11800_KEA6:0.17622,(((AT4G04850_KEA3:0.20184,Zm00001d041308:0.17179)100:0.74260,((Zm00001d001788:0.06025,Zm00001d026645:0.03543)96:0.10799,(AT1G01790_KEA1:0.08578,AT4G00630_KEA2:0.09147)89:0.09057)100:0.56889)100:1.48137,(AT5G51710_KEA5:0.17952,Zm00001d027466:0.26925)81:0.09486)95:0.14024)91:0.04815)100;
