# Supplementary material for: A deficient CP24 allele defines variation for dynamic nonphotochemical quenching and photosystem II efficiency in maize
Source: Plant Cell. 2025 Mar 25;37(4):koaf063. doi: 10.1093/plcell/koaf063 (PMC12018801; doi:10.1093/plcell/koaf063)
Supplement: koaf063_Supplementary_Data [file koaf063_supplementary_data.zip › Supplemental Table S1.csv]

Line	Final.phiPSII_2021	Final.phiPSII_2022	Final.phiPSII_Joint	Final.NPQ_2021	Final.NPQ_2022	Final.NPQ_Joint	FvFm_2021	FvFm_2022	FvFm_Joint	Maximum.NPQ_2021	Maximum.NPQ_2022	Maximum.NPQ_Joint	NPQ.induction.amplitude_2021	NPQ.induction.amplitude_2022	NPQ.induction.amplitude_Joint	NPQ.induction.linear_2021	NPQ.induction.linear_2022	NPQ.induction.linear_Joint	NPQ.induction.rate_2021	NPQ.induction.rate_2022	NPQ.induction.rate_Joint	NPQ.relaxation.amplitude_2021	NPQ.relaxation.amplitude_2022	NPQ.relaxation.amplitude_Joint	NPQ.relaxation.rate_2021	NPQ.relaxation.rate_2022	NPQ.relaxation.rate_Joint	NPQ.relaxation.residual_2021	NPQ.relaxation.residual_2022	NPQ.relaxation.residual_Joint	phiPSII.recovery.amplitude_2021	phiPSII.recovery.amplitude_2022	phiPSII.recovery.amplitude_Joint	phiPSII.recovery.rate_2021	phiPSII.recovery.rate_2022	phiPSII.recovery.rate_Joint	phiPSII.recovery.residual_2021	phiPSII.recovery.residual_2022	phiPSII.recovery.residual_Joint	Photoprotection.Index_2021	Photoprotection.Index_2022	Photoprotection.Index_Joint
SSA_00001	0.766363035	0.757384641	0.760770726	0.180341006	0.174129937	0.176226076	0.79497914	0.789416591	0.791506015	2.672709445	2.551275735	2.635709465	2.758064569	2.567162784	2.689123831	0.015790792	0.017969376	0.017595431	0.007835744	0.008919506	0.008975747	2.396091717	2.252840389	2.337695634	0.032445462	0.027877652	0.030893213	0.234697391	0.235899572	0.235028909	0.240315898	0.234218632	0.237859802	0.025133973	0.020301414	0.022757734	0.521341232	0.523301884	0.520538409	0.534300858	0.51883812	0.524145572
SSA_00002	0.73963034	0.750087533	0.74512719	0.231767494	0.165741371	0.199228729	0.777010603	0.777668885	0.778124216	2.655768661	3.019130052	2.820009343	2.803135145	3.047349604	2.899056824	0.013299529	0.018426568	0.016500943	0.007641166	0.009025766	0.008198762	2.381399164	2.765070873	2.562271557	0.03488008	0.028450464	0.03077126	0.246090202	0.199381653	0.224291323	0.249980754	0.2785923	0.263506394	0.026760007	0.020091703	0.023081538	0.489413634	0.468808941	0.47993281	0.475342572	0.498802927	0.489725134
SSA_00003	0.751938211	0.724975672	0.738761658	0.199147883	0.181731366	0.184869958	0.782345358	0.757343355	0.76944292	2.805126345	2.654627694	2.671464099	2.931557973	2.650391787	2.718314559	0.014853663	0.019569615	0.018169708	0.00782354	0.011733451	0.008928317	2.5272153	2.377505573	2.399547214	0.027116705	0.025632003	0.025031822	0.231401712	0.229687876	0.22265312	0.261232377	0.25060211	0.252212453	0.018284618	0.018440246	0.01838185	0.486680835	0.46316327	0.478162499	0.50006002	0.451221627	0.476883908
SSA_00004	0.781939811	0.760081657	0.770268351	0.212724207	0.156635141	0.183684381	0.815123583	0.784867169	0.799951403	2.885701834	2.760246022	2.769258107	2.986508942	2.748207775	2.796423439	0.022561868	0.029457772	0.0261089	0.01075162	0.017456625	0.013182031	2.636224033	2.502360283	2.522517342	0.027769368	0.030291307	0.027250005	0.246769544	0.200593371	0.217996806	0.257855252	0.256473661	0.253653155	0.019531322	0.02169908	0.020442727	0.523140363	0.501842855	0.512679514	0.560893135	0.517715389	0.540665239
SSA_00005		0.718905996	0.72224094		0.200559689	0.204266602		0.754788689	0.756354652		3.000669569	2.937248182		2.937336956	2.867149417		0.032904817	0.029405192		0.014358711	0.012926767		2.646174698	2.617652094		0.024032388	0.024128357		0.267120657	0.252764746		0.269745266	0.267987077		0.016644638	0.017113494		0.434919918	0.443175346		0.438808554	0.443268924
SSA_00006	0.69130816	0.74317462	0.713054821	0.22130674	0.221064165	0.221067557	0.729753325	0.778554655	0.752133471	2.066771278	2.077299055	2.070030628	2.034331091	2.089001868	2.070268854	0.018185424	0.017267183	0.018368175	0.009919235	0.011570624	0.010221758	1.736320087	1.773589016	1.735901358	0.018722514	0.020134729	0.018413145	0.259279474	0.261138251	0.260052172	0.204882343	0.196816553	0.199975381	0.01363189	0.016321136	0.01440249	0.478567757	0.546010862	0.505141342	0.379593651	0.485253388	0.42573994
SSA_00007	0.764823473	0.717048514	0.740629513	0.214751845	0.275569423	0.239200697	0.795274678	0.76598775	0.780457715	3.056979144	2.814375415	2.905460705	3.036008198	2.804591651	2.876942552	0.022310032	0.021942243	0.022229665	0.009501825	0.012201009	0.009788199	2.883195787	2.493614388	2.667251321	0.015764034	0.01761399	0.015036075	0.217625324	0.304365656	0.247680028	0.284445569	0.254144437	0.268643826	0.010950933	0.014003947	0.012010306	0.479970975	0.453604518	0.467571349	0.525275719	0.434945435	0.479773547
SSA_00008	0.761968022	0.762379709	0.762354962	0.212047845	0.181944623	0.197385429	0.794532437	0.791149076	0.793669134	3.015167807	2.901536928	2.973572242	3.077689116	2.930427421	3.016513558	0.01977417	0.02062415	0.019803608	0.008260979	0.010312771	0.008796083	2.760369211	2.55667924	2.6777618	0.022214785	0.023968621	0.022868058	0.234445701	0.24895085	0.237574321	0.270123536	0.248746546	0.260715654	0.017165054	0.016817869	0.016780502	0.49295889	0.514426872	0.502193764	0.522514031	0.524310447	0.524284725
SSA_00009	0.732566705	0.754188773	0.742193354	0.237243078	0.200920109	0.220528971	0.771916367	0.784776192	0.778169597	2.779485062	2.807756077	2.779243531	2.805831564	2.867338776	2.823553185	0.021219541	0.01561582	0.018162401	0.007564124	0.008141359	0.007290314	2.476089924	2.51154373	2.482318135	0.031523641	0.032635144	0.032936835	0.260307051	0.255259076	0.257832223	0.255009527	0.251095783	0.252599231	0.024536076	0.023776015	0.024270311	0.480292812	0.497999766	0.485907022	0.463399963	0.505930187	0.483324013
SSA_00010	0.73806598	0.741673273	0.738710951	0.207234157	0.191650497	0.19585513	0.769333616	0.772013418	0.769527197	2.705601779	2.948360403	2.790111019	2.713558157	3.118799388	2.872370538	0.019626318	0.018114649	0.018814723	0.009570555	0.007550805	0.008885124	2.438208264	2.664875891	2.521913021	0.028745488	0.033816332	0.031087503	0.242023379	0.248778688	0.241388607	0.253947343	0.26529518	0.257853561	0.02174681	0.024115896	0.022933139	0.480558072	0.468335263	0.476369546	0.472990718	0.481624202	0.475383273
SSA_00011	0.758970047	0.748300187	0.752613796	0.221063254	0.214630564	0.214378042	0.793057726	0.781912878	0.78634187	2.743259052	2.780834494	2.735535551	2.758791212	2.776143795	2.747710071	0.018960968	0.020029217	0.018828681	0.008420527	0.009890048	0.008875176	2.438982441	2.455382626	2.426910404	0.025824094	0.023854711	0.025356601	0.259431882	0.264584427	0.258769152	0.24192006	0.247923201	0.243769572	0.020263861	0.017560955	0.018752169	0.513907453	0.495930796	0.506761321	0.516420359	0.495342652	0.503720024
SSA_00012	0.710676203	0.720507692	0.714301586	0.196919708	0.171950288	0.183113503	0.739895488	0.751070018	0.744834408	2.292436864	2.468313477	2.392587633	2.26074948	2.597735413	2.453220471	0.020247178	0.015829657	0.018197112	0.008576865	0.008056706	0.007929137	1.980590233	2.145255394	2.066640877	0.022529999	0.028192607	0.025596267	0.242996079	0.249275581	0.245391783	0.225230843	0.234254868	0.229897866	0.016601806	0.019202796	0.017852049	0.478964233	0.473748717	0.474935818	0.4168139	0.441353177	0.427467319
SSA_00013	0.761297323	0.755698779	0.756760554	0.197448153	0.180746196	0.186403421	0.791092665	0.783687456	0.786222253	2.678688593	2.627797281	2.658180385	2.701088887	2.629598117	2.679685437	0.016791646	0.018772345	0.017309628	0.007601121	0.010667353	0.008346964	2.383153879	2.346664795	2.377309231	0.025525521	0.028495196	0.027182927	0.236737656	0.228185363	0.229267487	0.241830293	0.243454094	0.244802377	0.019738099	0.020894578	0.020221709	0.515598806	0.511432706	0.508967703	0.520437756	0.508691551	0.512085568
SSA_00014	0.737567007	0.74954725	0.742928458	0.237332278	0.198076969	0.21807112	0.779197495	0.782495971	0.780841503	3.003478002	2.651255621	2.802016653	2.974958833	2.631845779	2.773632213	0.026093435	0.023644172	0.023848723	0.011504133	0.011142057	0.011196228	2.695308449	2.364252936	2.50042597	0.019582084	0.019852907	0.019444858	0.255358626	0.232239014	0.242870803	0.268232924	0.247231627	0.255433068	0.014621452	0.015071359	0.014693196	0.473361393	0.502314815	0.488894097	0.475891961	0.49911968	0.487279129
SSA_00015	0.740091799	0.750634439	0.744729994	0.229017858	0.193889293	0.208754494	0.777113187	0.780568712	0.778414403	2.746951001	2.755908514	2.723294216	2.745248288	2.77116408	2.716749567	0.01864543	0.018915966	0.019244316	0.01034618	0.009299739	0.009761837	2.471247029	2.473674765	2.44230983	0.02575423	0.026012589	0.025965583	0.249353378	0.222831973	0.233366877	0.25387127	0.255174929	0.25246854	0.01989065	0.019241093	0.01966156	0.48520604	0.494185192	0.491507336	0.47801167	0.499256153	0.488241484
SSA_00016	0.750776361	0.744284424	0.746224758	0.191896674	0.185938024	0.187826542	0.783031129	0.775081861	0.77856625	2.900308422	2.780056789	2.831181138	2.90243064	2.798080368	2.850028519	0.022390959	0.022408261	0.020635379	0.007512816	0.010279796	0.008855168	2.659944406	2.518333693	2.572822405	0.020140969	0.021649323	0.022701282	0.218983691	0.21769871	0.218537391	0.270525089	0.262839599	0.264714755	0.017924552	0.016096928	0.01698656	0.484013309	0.478846769	0.482477458	0.501764388	0.487228052	0.493145381
SSA_00017	0.72879559	0.729725123	0.728467587	0.238070455	0.201519594	0.217348382	0.767874755	0.763816306	0.764779346	2.682650147	2.594857074	2.629352667	2.643330009	2.492198631	2.565961894	0.022958155	0.035971353	0.028027751	0.010059274	0.019886646	0.014712541	2.394409752	2.388889083	2.387126011	0.01886405	0.015070564	0.017225892	0.261073793	0.215637045	0.236494784	0.25109874	0.258610426	0.255594182	0.015145993	0.011476857	0.013202577	0.476528239	0.469805883	0.471808423	0.454699067	0.459249397	0.45573916
SSA_00018	0.746342097	0.728948402	0.73548342	0.202121884	0.189658201	0.19073757	0.775977976	0.760641197	0.766382271	2.990911609	2.933658121	2.943758283	3.003196137	2.93528225	2.937718913	0.016880898	0.019214766	0.018252576	0.008834467	0.009694702	0.009036824	2.798805926	2.659301849	2.715380324	0.025055718	0.026920253	0.026581978	0.217720719	0.22328632	0.216424427	0.282238011	0.272192	0.276828746	0.019801334	0.019353631	0.01967191	0.466158875	0.450286313	0.457526513	0.48973943	0.456276104	0.469544846
SSA_00019	0.765242646	0.748706641	0.756275828	0.198893792	0.199720545	0.197537182	0.795394534	0.781026114	0.787561168	2.682720243	2.763840925	2.733247471	2.672511099	2.751006377	2.717372253	0.01963617	0.022280991	0.020989366	0.010542528	0.011665825	0.010628593	2.448898001	2.439966556	2.453498957	0.024736237	0.02640533	0.024996762	0.222986093	0.250689368	0.23300582	0.249286615	0.246092213	0.248269653	0.018443573	0.019457801	0.018916468	0.515537012	0.499414242	0.507216713	0.529106778	0.496550396	0.511095097
SSA_00020	0.756779244	0.768742503	0.762557682	0.198514557	0.177191615	0.186561149	0.788096612	0.797618134	0.793621634	2.629499318	2.550511808	2.592096313	2.660229899	2.705435308	2.686624726	0.01686775	0.013616749	0.015473977	0.00849751	0.007795966	0.007859954	2.393749239	2.230104787	2.307931659	0.023564495	0.024159766	0.023943969	0.226078131	0.241318462	0.231318909	0.247999946	0.227245328	0.236954876	0.018567293	0.017546346	0.017864204	0.508522225	0.542445061	0.524739237	0.514008373	0.53717695	0.52644842
SSA_00021	0.745460008		0.744844261	0.22993569		0.215995591	0.781183441		0.77975705	2.978361346		2.91601852	2.963578965		2.913358372	0.022373217		0.02147032	0.010522462		0.010177701	2.716482131		2.644010414	0.02273359		0.022880331	0.25426165		0.246876299	0.268469198		0.264056255	0.017626086		0.017040479	0.477636396		0.479937207	0.487981		0.488489441
SSA_00022	0.76555437	0.754916976	0.758697284	0.2123748	0.19999193	0.204697405	0.7962555	0.786567305	0.790865299	2.69001327	2.737289868	2.714126773	2.741095982	2.724585027	2.726515169	0.018787272	0.023104734	0.021153078	0.009375124	0.010067479	0.009416127	2.462055194	2.451216689	2.454573003	0.02131195	0.021648467	0.021414663	0.227675915	0.23771625	0.230327409	0.247440111	0.248761039	0.24803119	0.016904029	0.01607483	0.016319028	0.517478971	0.505494985	0.510757526	0.528443606	0.507299858	0.51654225
SSA_00023	0.760171796	0.752504111	0.755663392	0.204018259	0.184568633	0.192693094	0.792387186	0.783990464	0.787595894	2.503178905	2.940245269	2.720180237	2.485052541	3.035524283	2.759873398	0.022295561	0.013185464	0.018104625	0.011796109	0.007762589	0.009833218	2.244184965	2.650407784	2.450223208	0.023194991	0.02364476	0.023161572	0.22930411	0.237328183	0.231270596	0.234852742	0.264846054	0.249942941	0.018083191	0.017249695	0.017424688	0.524747706	0.485946331	0.505845376	0.519748823	0.506595514	0.511875322
SSA_00024	0.769192756	0.756285541	0.761006661	0.203825472	0.169553633	0.182849125	0.799048728	0.782945162	0.789550409	2.651569001	2.596719827	2.607765126	3.081159464	2.748729131	2.876505829	0.012860572	0.0148362	0.014981493	0.006226356	0.006766907	0.006455262	2.348556994	2.288238451	2.307659702	0.022206986	0.024276319	0.023936345	0.241628004	0.225083981	0.23081956	0.237555777	0.241181606	0.239331651	0.018036038	0.017832499	0.017963707	0.526085002	0.513607632	0.519836558	0.537000082	0.510358453	0.521213417
SSA_00025	0.757917497	0.730857574	0.74298574	0.216904538	0.216795557	0.211592252	0.793621359	0.768331067	0.779325749	2.912251376	3.087302529	2.96070035	2.940579079	3.037617238	2.942842266	0.019881286	0.02479747	0.021777159	0.009342239	0.010015121	0.009204982	2.677255613	2.816726351	2.716690572	0.021817555	0.022357132	0.022833337	0.234302183	0.243652104	0.233824894	0.264626891	0.278985668	0.26998854	0.017934396	0.01662347	0.017251815	0.493668812	0.447864202	0.472924728	0.517676047	0.462642404	0.487529134
SSA_00026	0.735066874	0.745958597	0.740533733	0.204403226	0.182010992	0.192671632	0.7689543	0.774768183	0.772465197	2.744732741	3.05647301	2.8848505	2.740974137	3.039920836	2.875034075	0.019210769	0.024355875	0.02097716	0.008973607	0.009501484	0.009356834	2.511753166	2.812388219	2.648864321	0.027087564	0.019555418	0.023200594	0.232087637	0.217979171	0.224411419	0.263237897	0.284745477	0.272675788	0.02051587	0.014423272	0.017238587	0.474334578	0.457798051	0.466991264	0.46971439	0.489529884	0.480329385
SSA_00027	0.770574508	0.768664481	0.768850914	0.183246546	0.166914309	0.173922542	0.798867551	0.79261467	0.795968704	2.8284904	2.912044076	2.884408854	2.95346156	3.039792379	2.995889862	0.014187324	0.016633889	0.016369686	0.006969077	0.007097318	0.007819183	2.604808838	2.652880928	2.636829325	0.028401755	0.028226171	0.028432945	0.217602416	0.215869997	0.216719704	0.259783695	0.264781962	0.262437673	0.022137409	0.02039202	0.021154158	0.50956823	0.504055583	0.5062824	0.542124042	0.53270339	0.537325151
SSA_00028		0.727513234	0.729327418		0.16942014	0.182118392		0.755836005	0.757805463		2.999961363	2.932766199		2.9607407	2.885314958		0.0221385	0.022166496		0.010156143	0.009378899		2.70394798	2.659049509		0.024667582	0.024576303		0.227186664	0.228736347		0.280554974	0.276602497		0.01717525	0.017561927		0.436451499	0.446026747		0.453781758	0.456922263
SSA_00029	0.750046723	0.733044613	0.738964718	0.191005865	0.184001159	0.18251597	0.777435071	0.764025015	0.768135718	2.792150322	2.581949086	2.681835224	2.743144535	2.559822136	2.653965686	0.027717139	0.026020152	0.025630552	0.011914865	0.013865517	0.012051711	2.594507704	2.403921467	2.494517574	0.021334378	0.017903857	0.019526062	0.214806012	0.202552021	0.204761985	0.26887239	0.262315776	0.266039054	0.016772956	0.013617271	0.014851345	0.479603898	0.466373753	0.471402034	0.496367613	0.465379522	0.476009452
SSA_00030	0.759187435	0.76441492	0.761521443	0.205984719	0.195480225	0.199066785	0.793501891	0.793848972	0.79414416	2.493022019	2.740949291	2.619817223	2.472923239	2.709625763	2.605744643	0.021500061	0.02481145	0.022293008	0.010823459	0.01166127	0.010882526	2.232181742	2.456539202	2.345683968	0.025612145	0.023701529	0.025750469	0.234050133	0.230571226	0.231061906	0.231339049	0.246841304	0.239180515	0.021430464	0.01772362	0.019735709	0.527350831	0.520047455	0.522753939	0.520513742	0.526627631	0.523690877
SSA_00031	0.747433806	0.734074774	0.739106801	0.197471782	0.210864116	0.203215895	0.773026649	0.766859987	0.768629546	3.030256993	2.73826858	2.885402692	3.052772148	2.710422086	2.882965967	0.023039956	0.027485621	0.024032677	0.007657334	0.014130737	0.010907834	2.785282004	2.498234807	2.638005892	0.020064742	0.021406155	0.021939557	0.238133418	0.233951388	0.230051379	0.280959068	0.261301517	0.270766583	0.016729194	0.016329895	0.016567852	0.470290469	0.468105547	0.469082018	0.470261593	0.464644884	0.46501343
SSA_00032	0.734414518		0.73630496	0.205644297		0.195677543	0.764781325		0.767120833	2.626618494		2.657267891	2.5968733		2.637137401	0.02957851		0.027479844	0.0170362		0.014384736	2.397432859		2.409847612	0.020873546		0.019985046	0.219488323		0.218105619	0.259606727		0.258639728	0.015246206		0.014854157	0.475272265		0.477304308	0.4647209		0.470453855
SSA_00033	0.742502025	0.746183215	0.74423177	0.23879053	0.197508181	0.220581391	0.781198905	0.780166805	0.781091464	2.499440775	2.703155293	2.585182401	2.462922763	2.69611897	2.568856607	0.021320497	0.024387284	0.022713645	0.011694577	0.010149513	0.011310261	2.211419817	2.407355012	2.29420097	0.017972834	0.020108231	0.017907316	0.258274714	0.237881883	0.249007953	0.23322702	0.250324904	0.240564254	0.013372929	0.014979109	0.013723692	0.505872991	0.495148537	0.501683657	0.481501743	0.494398046	0.488144497
SSA_00034	0.741493773	0.723386262	0.730873299	0.213308048	0.220086265	0.213356581	0.775267185	0.759903421	0.765553423	2.77193966	2.580159671	2.676914945	2.76281775	2.549028621	2.652093674	0.020959749	0.02134808	0.021186631	0.012251038	0.012010976	0.011733696	2.533258585	2.304289327	2.421917958	0.020327829	0.019293297	0.020190052	0.2334714	0.242086778	0.233520173	0.261412808	0.248985865	0.256269974	0.016172832	0.014578919	0.015228104	0.481902648	0.469098492	0.473986838	0.481360248	0.445499245	0.459727428
SSA_00035	0.745573175	0.737872013	0.741477434	0.229406047	0.212334655	0.221061037	0.782478438	0.773256302	0.776765207	2.672229889	2.791361968	2.742778197	2.693366716	2.899114448	2.804562577	0.018302461	0.016978065	0.018459786	0.007867571	0.007896412	0.007845547	2.369356633	2.439366761	2.41479611	0.024660312	0.027301367	0.026183755	0.255475136	0.27638985	0.264057429	0.242519903	0.245533896	0.244319983	0.018863813	0.019104469	0.018959427	0.49956092	0.485434659	0.492188064	0.489366436	0.477299268	0.4813828
SSA_00036	0.750436969	0.749749094	0.749532557	0.214928932	0.194032675	0.20212001	0.783941575	0.781647959	0.782704578	2.771784123	2.856744955	2.791660329	2.733593738	2.835497535	2.768143667	0.028994081	0.027295892	0.026649093	0.013671653	0.014187341	0.01339971	2.474475525	2.516222244	2.472936071	0.022912756	0.023458423	0.024301632	0.250156943	0.257760682	0.2515131	0.250886851	0.253698578	0.250328372	0.018501379	0.016583949	0.017761953	0.497075294	0.49118263	0.495779449	0.499827736	0.499347611	0.499085596
SSA_00037	0.748677579	0.749951421	0.747842091	0.183319	0.162130026	0.170480042	0.778047191	0.778158581	0.777341169	3.246859457	3.165394443	3.189309925	3.320024956	3.242655483	3.260065065	0.022978513	0.020044716	0.021012199	0.006929914	0.007638643	0.007170205	3.059581513	2.923435077	2.982878667	0.032442106	0.031362915	0.032733295	0.216928096	0.214949174	0.213249254	0.294354729	0.283426011	0.288743544	0.024824948	0.022618258	0.023928792	0.456769418	0.46286897	0.457689523	0.498467121	0.501099067	0.49760409
SSA_00038	0.698977433		0.7100848	0.204166219		0.192258768	0.729784982		0.74174897	2.851265853		2.801485433	2.796439129		2.762042003	0.028472146		0.025930499	0.011806295		0.010946963	2.582469175		2.515510364	0.028038602		0.026315701	0.244614357		0.237773631	0.274571681		0.267442847	0.019214142		0.01830083	0.422672693		0.435059698	0.3925854		0.418739703
SSA_00039	0.738492309	0.754278899	0.746254155	0.212682853	0.175483292	0.192587438	0.771566759	0.782776649	0.777682173	2.727579863	2.51084493	2.590564266	2.721143086	2.485163506	2.567608662	0.022984074	0.022444597	0.022748316	0.009880258	0.011583013	0.010624332	2.498035223	2.252153788	2.334635375	0.028219277	0.019905856	0.023356697	0.233806231	0.201059947	0.216331184	0.26059941	0.24169485	0.247813171	0.020408777	0.015053797	0.017778694	0.480202837	0.51311236	0.498055416	0.473439831	0.508122576	0.491656869
SSA_00040	0.748644749	0.747331129	0.74658119	0.199581638	0.197789786	0.193415322	0.777915314	0.780667188	0.778404791	2.734036909	2.31344223	2.497019897	2.736724947	2.335667953	2.508071083	0.02077531	0.013496304	0.017645664	0.009694502	0.007453588	0.00795259	2.458974511	2.015372373	2.204062153	0.025387689	0.030286161	0.027520748	0.235651771	0.250604557	0.237301811	0.254367242	0.216755725	0.233722042	0.018350324	0.022349829	0.0203564	0.492401348	0.526907534	0.509397676	0.493243517	0.495198976	0.492354922
SSA_00041	0.704450654	0.695939751	0.698918757	0.243885936	0.212598095	0.228628201	0.745335449	0.73543744	0.738453367	2.937294	2.668995481	2.789415187	2.937366542	2.708421002	2.799687788	0.022844652	0.018834957	0.02102463	0.009338423	0.008324511	0.008998614	2.591036251	2.350946942	2.460158741	0.025055171	0.021790871	0.022380886	0.279344879	0.256437197	0.266787006	0.266284372	0.256259669	0.260488092	0.016896528	0.015802697	0.016096278	0.436551854	0.426755579	0.433018536	0.404067696	0.394089312	0.395808462
SSA_00042	0.734302704	0.734768969	0.733746743	0.204229005	0.182647316	0.188534093	0.768940312	0.766091866	0.766217031	2.693887498	2.852844273	2.773279321	2.73507765	2.849926222	2.776765397	0.016420739	0.02029722	0.0191135	0.008221835	0.009409988	0.00861395	2.421690266	2.5371525	2.486081241	0.02431592	0.022225559	0.023516966	0.233041079	0.230338028	0.225778813	0.254925075	0.266296621	0.261598842	0.018346156	0.015858522	0.017073983	0.476977212	0.462970425	0.469270696	0.469587168	0.470980682	0.46812161
SSA_00043	0.74211211	0.74724321	0.744653713	0.212021693	0.20153148	0.206023311	0.774943263	0.779564919	0.777830072	2.97984499	2.966469874	2.984831387	3.027813712	2.997514508	3.01538325	0.022740417	0.021982487	0.022225904	0.009168861	0.008406279	0.00915046	2.718420101	2.682406683	2.71928162	0.027753299	0.022786464	0.025434798	0.242094668	0.237611618	0.23847877	0.270329316	0.26900837	0.271172385	0.020837063	0.016893801	0.018974169	0.471511918	0.477435753	0.471900611	0.480747224	0.49329351	0.488120197
SSA_00044	0.738796124	0.749342561	0.742577812	0.244406073	0.198571161	0.221117739	0.78016659	0.780048648	0.778524058	2.714665771	2.577932594	2.652068719	2.648144718	2.584719034	2.630811168	0.02720439	0.017622155	0.021465406	0.011881985	0.010007427	0.01009518	2.406285385	2.323723436	2.371008177	0.017692971	0.019290546	0.018415912	0.260694399	0.223370298	0.241271391	0.248255137	0.247057128	0.248761839	0.014094371	0.014836411	0.014227458	0.4895661	0.5010703	0.493716269	0.47597177	0.496567759	0.48391632
SSA_00045	0.746942507	0.759006289	0.753123289	0.203045593	0.176117762	0.190148051	0.771685818	0.787574508	0.779720118	2.561352637	2.893596491	2.727315886	2.508489217	2.893459044	2.708529663	0.024542041	0.018073908	0.020919755	0.011596722	0.00905147	0.009975777	2.291312892	2.616768917	2.454533866	0.027621023	0.027785808	0.027606843	0.232762556	0.225635094	0.228625059	0.244442713	0.260811699	0.2520218	0.021533178	0.020209096	0.020710601	0.503021085	0.496772795	0.499062203	0.477461415	0.519368237	0.498042176
SSA_00046	0.751667164		0.748910606	0.214189273		0.198523774	0.785426802		0.781858373	2.697877452		2.670424834	2.660489378		2.648696593	0.022155787		0.021290916	0.010427007		0.010063	2.428026643		2.393886141	0.026508224		0.027332964	0.239562709		0.232501698	0.249126033		0.247459651	0.02166135		0.020553218	0.500016236		0.49984748	0.50319929		0.49871719
SSA_00047	0.730664318	0.749490834	0.740230757	0.221935886	0.20883468	0.213539768	0.768878603	0.785279598	0.777331177	2.617578629	2.789473276	2.699835938	2.639158717	2.782667446	2.705966338	0.016575728	0.019382632	0.01857881	0.00859887	0.009309321	0.008747396	2.349880325	2.399562752	2.372447036	0.029186984	0.021549579	0.024836356	0.240369055	0.258500672	0.244862418	0.248679758	0.246010909	0.246895588	0.022159415	0.015618159	0.018557253	0.481906079	0.502259236	0.492926466	0.46136123	0.50213656	0.481693433
SSA_00048	0.746317474	0.760114237	0.753505438	0.208023579	0.183102132	0.195389834	0.782611893	0.787183774	0.785697592	2.653042689	2.581190533	2.623119454	2.640551807	2.596090515	2.627089839	0.021721923	0.020372777	0.020530454	0.009892476	0.00996727	0.009979038	2.403802189	2.358708453	2.38131112	0.021592174	0.017070725	0.019035815	0.231944656	0.20065929	0.216297744	0.251805052	0.247164413	0.248965351	0.016585108	0.013173985	0.014626704	0.497777778	0.512988438	0.505271924	0.494572991	0.516950923	0.50690182
SSA_00049	0.75129679	0.768391854	0.759393848	0.217253425	0.199954778	0.205073964	0.786995387	0.7986887	0.79276459	2.708478331	3.056906098	2.859756628	2.723099485	3.156844892	2.915942152	0.018764133	0.012591458	0.016043315	0.008388399	0.007829743	0.007547788	2.360193819	2.638571874	2.487041955	0.02430772	0.031063965	0.027956616	0.260157486	0.301139631	0.274545495	0.240546383	0.248568166	0.244429583	0.018642429	0.020758491	0.019625402	0.507834604	0.513635903	0.508921225	0.502569677	0.535254219	0.518778495
SSA_00050	0.743817304	0.740487641	0.74084372	0.182831112	0.164251622	0.170888792	0.770550607	0.767823	0.768562118	2.779302783	2.801761738	2.777453029	2.71813239	2.790695478	2.745401296	0.0254793	0.021536643	0.022510751	0.011785718	0.010784082	0.011221141	2.602338506	2.580329997	2.577242475	0.022198904	0.029280216	0.026186776	0.208648278	0.200267829	0.202368088	0.272596415	0.269475884	0.27010017	0.017874843	0.021519315	0.019702973	0.473204416	0.468331288	0.468872463	0.485946416	0.47966854	0.481103825
SSA_00051	0.758954577	0.752291542	0.754117574	0.178194704	0.175074952	0.172902631	0.784110824	0.778755057	0.780808174	2.234030103	2.373522132	2.299999244	2.223631419	2.393334285	2.304826392	0.01686497	0.016308482	0.017437386	0.010858959	0.00958521	0.010075613	2.015901813	2.160078791	2.074505311	0.020555909	0.020480476	0.020124264	0.20867174	0.206752934	0.205878075	0.221794061	0.234752905	0.22728159	0.0161077	0.015642076	0.015632947	0.534604284	0.515303163	0.524034974	0.516183596	0.500310217	0.506795142
SSA_00052	0.759895349	0.765783484	0.76293924	0.192340932	0.151402676	0.168536145	0.787475629	0.789662485	0.788663249	2.738180742	2.964102368	2.822382024	2.842658946	3.075197125	2.920436619	0.011427881	0.013474406	0.01342223	0.006285995	0.00765072	0.007058444	2.485790247	2.678592062	2.557348463	0.033096383	0.031088156	0.032076147	0.232304772	0.215656453	0.221104738	0.253116079	0.26422314	0.257020111	0.02527426	0.021740447	0.023524489	0.504489197	0.500171763	0.5030485	0.517150877	0.53093135	0.524570902
SSA_00053	0.746823242	0.743745555	0.744245449	0.206778841	0.189757359	0.196673952	0.77838116	0.774586222	0.775588165	2.585705474	2.667601258	2.644842108	2.565406833	2.730433801	2.65876169	0.019617202	0.017558375	0.019259906	0.010818131	0.009381947	0.009606882	2.286569866	2.350929741	2.326479746	0.025348866	0.025156371	0.025403866	0.239478128	0.249627187	0.24195919	0.239973704	0.244024821	0.242346205	0.019145734	0.017887248	0.018421524	0.504077695	0.492846566	0.498253156	0.491472277	0.486215369	0.48705099
SSA_00054	0.746296523	0.753423993	0.748798523	0.210119388	0.184895214	0.194470545	0.78016659	0.783346874	0.78035021	2.71613946	2.790714528	2.76204858	2.681278132	2.808073798	2.755131013	0.022957779	0.01987405	0.020871704	0.010568083	0.009065352	0.009379277	2.415163289	2.498032255	2.474897884	0.021091108	0.019989741	0.020435663	0.24417254	0.227979884	0.232901894	0.247613494	0.257194002	0.254604544	0.016104832	0.014810831	0.015126197	0.497104828	0.493075264	0.493215084	0.490878498	0.507198951	0.496408342
SSA_00055	0.756297056	0.734092364	0.743349053	0.201068506	0.188120305	0.190871646	0.789726905	0.76492365	0.775164282	2.823596027	2.860590764	2.822218697	2.820679984	2.853849936	2.819052292	0.018159352	0.020406771	0.019281733	0.008194733	0.009369293	0.008926665	2.548597309	2.568846162	2.550181788	0.0232318	0.022049262	0.023211599	0.237953285	0.232461483	0.231676951	0.254089753	0.266199108	0.260922057	0.017737199	0.016047334	0.016929622	0.502083234	0.46191262	0.481919078	0.513721875	0.465726338	0.4860986
SSA_00056	0.752612337	0.746650557	0.749261531	0.221611722	0.18705204	0.203395948	0.787919794	0.778520056	0.782821301	2.592278247	2.410740454	2.498154009	2.527436482	2.408121589	2.46615267	0.028468185	0.018920775	0.023565753	0.013878499	0.008695335	0.011204113	2.284843427	2.119296888	2.184701544	0.022731932	0.02855044	0.025515788	0.251203726	0.23359589	0.241596567	0.23689504	0.224755491	0.229023183	0.017129128	0.020836935	0.019023982	0.513322741	0.520071765	0.517871685	0.503272397	0.494195831	0.49829131
SSA_00057	0.731151542	0.737705294	0.733538595	0.221016049	0.16887457	0.190931866	0.759680199	0.765994216	0.764055198	2.56533394	2.527319344	2.501181045	2.496956585	2.440875333	2.429854821	0.032622906	0.032430932	0.03157707	0.019000998	0.018738934	0.018051755	2.315888694	2.300034952	2.269831057	0.023630145	0.026621793	0.025521851	0.236374214	0.21435274	0.221602162	0.246565361	0.250563268	0.24747284	0.018713685	0.01958993	0.019187964	0.486103869	0.480936162	0.48194621	0.445922226	0.474744282	0.465654514
SSA_00058	0.756779244	0.754977756	0.754822138	0.211984211	0.204742737	0.205999941	0.79219389	0.787036878	0.78900315	2.608654492	2.730795096	2.65031348	2.579654589	2.70319701	2.622890648	0.023927907	0.027381042	0.024921915	0.011677334	0.013485515	0.012066571	2.390214519	2.396863921	2.373562701	0.020407449	0.017194886	0.019056613	0.228598008	0.243096714	0.231642468	0.247862907	0.246261694	0.245507301	0.016566644	0.013174865	0.014808799	0.510344118	0.507941086	0.510504445	0.515729056	0.508817224	0.510612706
SSA_00059	0.76145471	0.752321292	0.756520906	0.204442264	0.202734418	0.1994038	0.79093962	0.784825431	0.787751485	2.385124977	2.503646869	2.441591296	2.348918039	2.502438275	2.425413013	0.021177319	0.030189365	0.024823075	0.011010731	0.016604286	0.013464865	2.15192056	2.261134164	2.191141817	0.0282499	0.018404507	0.023735507	0.228524413	0.232473469	0.227815269	0.225170044	0.236066602	0.228784949	0.02242709	0.014129064	0.01850558	0.534419903	0.519215758	0.528608145	0.519859118	0.50394713	0.511608987
SSA_00060	0.75686151	0.724454138	0.741477709	0.212330632	0.220805177	0.211545875	0.79034775	0.765448912	0.778282331	2.954312114	2.80392664	2.887531633	2.973352431	2.788601638	2.881951214	0.019719993	0.021870797	0.020809401	0.008583703	0.008902843	0.009206537	2.715044426	2.468209197	2.603084923	0.033606895	0.025444613	0.030377498	0.236196012	0.270868081	0.24525468	0.269112998	0.254071276	0.261981001	0.026045084	0.01862149	0.023033988	0.487210127	0.46043962	0.478275352	0.512633589	0.451972734	0.483815664
SSA_00061	0.750046723	0.755608936	0.751795744	0.176524452	0.169570921	0.167733117	0.774703552	0.781854002	0.777684738	3.057158809	3.184046894	3.099954497	3.019133965	3.23726371	3.103249566	0.030005164	0.017769046	0.023007611	0.012728273	0.008253927	0.010021908	2.829999201	2.894311167	2.853321163	0.027257596	0.02394902	0.026093885	0.214715994	0.218289088	0.211868727	0.282939195	0.283503362	0.283418963	0.020184519	0.017235751	0.018630982	0.464802395	0.469242852	0.466249677	0.497530108	0.508468978	0.501937987
SSA_00062	0.748994173	0.746554068	0.746147927	0.23311332	0.189408531	0.210847285	0.784827501	0.775901201	0.778424261	2.598708551	2.700673799	2.649022335	2.56605874	2.681217306	2.616262771	0.024996003	0.022112481	0.023638581	0.013119996	0.011689421	0.01187773	2.326313919	2.390380407	2.359128489	0.023023123	0.025413474	0.024914583	0.248944394	0.243611591	0.24384292	0.243307502	0.249023312	0.246870003	0.019417533	0.018039835	0.018776751	0.504514787	0.492705748	0.496789111	0.495184051	0.490955289	0.489919763
SSA_00063	0.74754659	0.745309288	0.745215326	0.22992466	0.186626862	0.206972997	0.784263868	0.776511354	0.778960918	3.001628214	2.899824523	2.934127682	2.992656653	2.932837174	2.934204271	0.020920307	0.017973148	0.019520928	0.008482085	0.009710302	0.00899156	2.692360177	2.707487842	2.687885024	0.021790146	0.02160004	0.021993927	0.256965488	0.209399838	0.232828614	0.263479706	0.276326686	0.269865185	0.016922817	0.016440351	0.016617941	0.483742214	0.46771299	0.474664315	0.492830481	0.49043747	0.489448385
SSA_00064	0.760040884	0.73674866	0.748483494	0.208812106	0.208877796	0.205583998	0.793462272	0.768700289	0.780863278	2.826141212	2.712130456	2.764914809	2.917683138	2.667485895	2.78754911	0.013841067	0.027534283	0.020572911	0.007401484	0.013049946	0.010244654	2.595713079	2.428415093	2.509272799	0.024003489	0.017382612	0.020666162	0.229529342	0.23168452	0.227552033	0.261315714	0.255937972	0.257943473	0.017997919	0.01305423	0.015636463	0.498698137	0.477082851	0.490378356	0.520316209	0.469964338	0.495109094
SSA_00065	0.766804436	0.759006289	0.761440857	0.192462858	0.180482323	0.18309527	0.79488974	0.788626142	0.790854674	2.87855901	2.77741633	2.835217086	2.840781323	2.732716617	2.782091239	0.025400416	0.021427399	0.023473151	0.010961755	0.009972313	0.010100799	2.668406347	2.499104399	2.589159733	0.024230225	0.02542995	0.024838412	0.217658099	0.223387829	0.217574143	0.267489558	0.253512145	0.261295843	0.018910515	0.018581312	0.018579904	0.496716219	0.50471996	0.499133536	0.532485833	0.51740303	0.52311713
SSA_00066	0.75224297	0.735033513	0.743306816	0.21420796	0.182923678	0.199026143	0.788416969	0.765287219	0.776557669	2.314577028	2.744921334	2.489852206	2.282524939	2.750690895	2.488006985	0.021821026	0.021658893	0.021317246	0.012205981	0.009404893	0.010537354	2.041634909	2.499823467	2.225503566	0.028003186	0.025351824	0.027552752	0.24239648	0.222399538	0.233408565	0.215887068	0.265280635	0.235991207	0.022837723	0.018769379	0.021306464	0.535214673	0.461101009	0.503743253	0.505784755	0.469135334	0.486855375
SSA_00067	0.750461628	0.748358383	0.748827354	0.216331278	0.184829596	0.198085395	0.785271666	0.778507458	0.78079574	2.685441987	2.797394651	2.725916626	2.698504594	2.827876697	2.749695665	0.018607632	0.016983494	0.017995725	0.009373101	0.008726971	0.008623439	2.370799992	2.476708646	2.413833515	0.021457169	0.026018327	0.024364999	0.246240646	0.233153278	0.23694489	0.245905697	0.254294299	0.249535614	0.017094704	0.018675127	0.017900708	0.501866989	0.490555103	0.49739845	0.500244299	0.497461419	0.496719888
SSA_00068	0.74323143	0.760961528	0.7526379	0.205354509	0.181651813	0.194954491	0.779088988	0.789256506	0.784839763	2.572365113	2.640996376	2.600447017	2.554296249	2.696316308	2.631290554	0.025097149	0.014877753	0.018780385	0.01368501	0.009517621	0.011137676	2.389373234	2.404005658	2.388639363	0.018661557	0.019340026	0.020328001	0.230717251	0.208094893	0.21526827	0.254545597	0.249765885	0.250382522	0.016849781	0.014930011	0.015888923	0.492345135	0.513047356	0.504783964	0.491812298	0.521794255	0.50760687
SSA_00070	0.740755956	0.756615653	0.749178467	0.22022651	0.197264079	0.210128629	0.759932688	0.787208705	0.774522588	2.620254909	2.669958184	2.635636171	2.537074302	2.711321283	2.617551296	0.027183188	0.016596577	0.020061242	0.011589191	0.008994393	0.009907072	2.325272344	2.401718036	2.355176152	0.01668734	0.034737235	0.028328569	0.237157584	0.241838384	0.238049125	0.242706126	0.24588717	0.243296208	0.016303508	0.025992616	0.021626137	0.502662193	0.508474866	0.5073099	0.444828162	0.512632938	0.480058859
SSA_00071	0.744209978	0.749769303	0.745908667	0.225153574	0.197203989	0.211357558	0.779587133	0.781753684	0.780210635	2.413833985	2.51559031	2.451395364	2.361545943	2.502880868	2.430198097	0.027582885	0.022862293	0.02443893	0.015376886	0.011662155	0.012945712	2.059965787	2.168335643	2.092850655	0.01905131	0.020496741	0.01927113	0.250242519	0.247870032	0.247099943	0.224604495	0.230392949	0.225652804	0.014055766	0.015061305	0.014476559	0.518640142	0.517461332	0.517455845	0.485680536	0.498470211	0.490573318
SSA_00072	0.742659642	0.747761737	0.744411297	0.237823512	0.211082578	0.223025249	0.778340432	0.782393407	0.780342378	2.741578957	2.671893909	2.676906748	2.698849162	2.684519378	2.666117608	0.031439261	0.018018364	0.023637557	0.014337478	0.009791205	0.011483148	2.390151909	2.350753068	2.337564204	0.020587699	0.025504459	0.024478871	0.273407926	0.25746034	0.26491036	0.245415518	0.240241274	0.24047523	0.01757583	0.018819468	0.018145886	0.495590803	0.503437815	0.500494311	0.474218542	0.494244472	0.484309574
SSA_00073	0.729578473	0.731574069	0.729311191	0.205012949	0.190314746	0.195180422	0.759064664	0.764029663	0.760826043	2.948500773	2.839175893	2.888790922	2.922705696	2.826181049	2.869840619	0.022375769	0.022134341	0.021707137	0.010579083	0.010821175	0.010563469	2.721951331	2.606203226	2.65694895	0.018016525	0.020331323	0.020401628	0.225532257	0.219213049	0.220350089	0.283108357	0.274430594	0.27847462	0.015484549	0.01520235	0.015279716	0.447011602	0.453141587	0.450315329	0.4548029	0.462665231	0.456772482
SSA_00075	0.737546057	0.740192954	0.737835599	0.197448153	0.165604787	0.179150138	0.770606274	0.769383592	0.768701955	2.827470254	2.868870989	2.856972011	2.799908264	2.854465598	2.835358551	0.02298445	0.023074467	0.022713219	0.009938495	0.01120428	0.010547129	2.6066437	2.614118016	2.6257682	0.019721014	0.019729725	0.020081895	0.213112267	0.192620166	0.200480808	0.273100218	0.275926055	0.276585099	0.015685975	0.014650995	0.015143727	0.468521214	0.462147158	0.46265559	0.475316282	0.481492022	0.476167171
SSA_00076	0.756469914	0.746931622	0.751800345	0.20738026	0.196513122	0.197451479	0.786228929	0.779464098	0.78177075	2.640033644	2.551080272	2.564908608	2.623457762	2.569558971	2.573261469	0.020039431	0.015831516	0.017894181	0.010215318	0.009522591	0.009742952	2.395517873	2.248298862	2.293150127	0.021657963	0.024537621	0.023810247	0.226998998	0.242580674	0.229008517	0.248328362	0.23659911	0.240552078	0.017964735	0.017906632	0.017927825	0.507595011	0.508199664	0.509892764	0.51035793	0.495777735	0.501585026
SSA_00077	0.751146961	0.757825226	0.75462724	0.194634073	0.185564286	0.186350908	0.784568093	0.787644073	0.786710215	2.639975404	2.634125897	2.628946634	2.674544794	2.674551761	2.673060517	0.018333341	0.018011635	0.017769684	0.008983978	0.009641619	0.009006433	2.385789984	2.31379087	2.343050218	0.022835887	0.022572039	0.02326076	0.227478635	0.230240405	0.225090516	0.248880741	0.238040006	0.24375286	0.017848929	0.016614503	0.017354068	0.502885904	0.522631784	0.509726187	0.504902757	0.515241543	0.511012237
SSA_00078	0.682193902	0.735391887	0.704158205	0.203406491	0.186832791	0.192583479	0.710490168	0.766906816	0.735401203	2.306730477	2.573600742	2.406993322	2.206114061	2.585370851	2.367560808	0.024516184	0.0210462	0.022257163	0.009819523	0.010095584	0.009402147	1.985166845	2.306145238	2.098295946	0.026006177	0.024082171	0.026496715	0.250739652	0.237875179	0.244049879	0.231118923	0.247381571	0.236307772	0.019936489	0.017861122	0.018912126	0.442269251	0.478694715	0.455543375	0.357872486	0.469994913	0.406510365
SSA_00079	0.760244773	0.751079131	0.753741334	0.225979284	0.180482323	0.202669958	0.797119335	0.779596621	0.786484704	2.859485878	2.512050281	2.698568097	2.920409255	2.519432569	2.726112116	0.016647025	0.018723399	0.018061689	0.008491225	0.010005935	0.009132791	2.555241499	2.28899477	2.435878417	0.021921441	0.020618121	0.021578265	0.244935459	0.198787571	0.222193521	0.252224808	0.245513934	0.250891724	0.017359144	0.015758295	0.016390951	0.508502258	0.507240643	0.504613374	0.520521414	0.499645702	0.507052342
SSA_00080	0.768493873	0.752138032	0.760310525	0.197659697	0.206316096	0.198631226	0.800478255	0.787327399	0.793333871	2.899403836	3.009374654	2.95677925	2.92336931	3.012402277	2.961932345	0.016302412	0.020255141	0.01848109	0.008527143	0.01003667	0.009066267	2.66671489	2.70651493	2.690143133	0.025686569	0.023961053	0.024471931	0.226034633	0.243910238	0.231030049	0.262977187	0.266206398	0.264691083	0.019477434	0.017767711	0.018596983	0.508396285	0.48491711	0.495455325	0.537847361	0.50775321	0.521378237
SSA_00081	0.723826351	0.730781386	0.728048723	0.193432507	0.203104757	0.193571993	0.752929153	0.767316013	0.761317021	2.670036108	2.708663744	2.679581447	2.637163755	2.68810924	2.649013509	0.023223675	0.022413744	0.02266919	0.012500365	0.011782673	0.011779691	2.426993977	2.403918641	2.40772275	0.020277056	0.016989706	0.017725494	0.225908256	0.23539245	0.225167137	0.263034585	0.255449053	0.258543149	0.013867876	0.012802296	0.013155514	0.459172454	0.47152475	0.466696636	0.44371981	0.463807459	0.455933758
SSA_00082	0.76185006	0.759534622	0.760058112	0.190467882	0.181112918	0.181382268	0.792573836	0.789078169	0.790363525	2.843813746	2.914591015	2.878605875	2.94605218	3.20645598	3.069097917	0.015891724	0.016521999	0.016589676	0.006519268	0.007223478	0.006597175	2.625617729	2.65994463	2.638148885	0.023246592	0.024280449	0.024253337	0.220424838	0.223817869	0.21902483	0.263139427	0.263887698	0.262977551	0.018346238	0.018259956	0.018336823	0.498945727	0.493945095	0.497399915	0.525199595	0.519288748	0.521282746
SSA_00083	0.72082758	0.705673498	0.71172892	0.284738445	0.247730714	0.269260096	0.770905561	0.748601067	0.75772219	2.835942507	2.647660764	2.700284358	2.766678287	2.642201197	2.658469701	0.032710373	0.027529933	0.028850604	0.016688406	0.01401636	0.014304735	2.465113228	2.310985627	2.341920307	0.022588479	0.018683154	0.019965484	0.30058267	0.293379255	0.296352709	0.249365666	0.248176944	0.244929688	0.016617793	0.014090831	0.015280555	0.470901446	0.445139798	0.461726916	0.43880533	0.411678944	0.421780754
SSA_00084	0.750822196	0.726001579	0.736990272	0.232888283	0.214261778	0.222978724	0.789912072	0.761623804	0.774284107	2.940691463	2.657286865	2.7903588	2.960764299	2.699196208	2.808853607	0.020436926	0.017503452	0.01930936	0.008951502	0.009005897	0.008591937	2.669650995	2.335821197	2.482976349	0.028213121	0.022088983	0.024533839	0.248974999	0.243224098	0.2445235	0.26224394	0.251609059	0.255467344	0.021041716	0.016408927	0.018584713	0.491886692	0.469158024	0.481101931	0.501055718	0.449991942	0.473293653
SSA_00085	0.739624572	0.749259462	0.743840486	0.225749916	0.201825726	0.214196091	0.7779501	0.782307539	0.780557934	2.694825727	2.64800516	2.655772929	2.691116659	2.652568057	2.66567964	0.018046039	0.019926012	0.018553826	0.008936186	0.010199805	0.009009464	2.407604266	2.312194994	2.343334384	0.026904924	0.020522511	0.023298034	0.251292423	0.251974046	0.251090866	0.249191159	0.238723969	0.242705907	0.020670773	0.015126161	0.017516717	0.490125968	0.508739658	0.498814147	0.478234325	0.49777307	0.488344637
SSA_00086	0.746849261	0.759927981	0.752548721	0.224062818	0.193700228	0.208597953	0.781647761	0.789792503	0.785590708	3.276618099	3.321679528	3.297868451	3.353451493	3.386475975	3.352837144	0.020637937	0.017624588	0.019334187	0.008103568	0.008003667	0.008082667	2.997693511	2.993738294	3.004335107	0.019185409	0.025612964	0.022628018	0.248710656	0.244114674	0.244618408	0.288305727	0.279812278	0.284651757	0.014460583	0.017889619	0.016137182	0.459537863	0.480764578	0.47015704	0.490717325	0.518654742	0.503579039
SSA_00087	0.759305396	0.755173471	0.758134996	0.20211554	0.196439184	0.195036123	0.789997454	0.789378095	0.790047601	2.683564939	2.70497809	2.680709565	2.684069963	2.858123608	2.755901275	0.019255816	0.014083355	0.01648852	0.009736843	0.007588797	0.008378883	2.402862786	2.407707294	2.391982465	0.025071288	0.028223382	0.027045481	0.232154227	0.246186673	0.23286842	0.245547908	0.243300189	0.242891109	0.019659484	0.020925556	0.020145544	0.513625492	0.5120484	0.515844903	0.517979417	0.514760953	0.516886236
SSA_00088	0.772731329	0.762716243	0.767474638	0.184724292	0.16874729	0.176601136	0.801035019	0.789898557	0.795665253	2.813069686	3.043281755	2.935361615	2.86155193	3.054628957	2.962188094	0.015965669	0.02176945	0.018882072	0.008657088	0.010231255	0.009159664	2.547089755	2.746361687	2.657670958	0.030604958	0.027008156	0.02911803	0.230009186	0.21918502	0.224752623	0.249974057	0.268250311	0.259412857	0.023614746	0.019352274	0.021455798	0.51946346	0.495479642	0.507219463	0.546057077	0.524603072	0.534987536
SSA_00089	0.713750493	0.729846871	0.722083883	0.19715647	0.193661603	0.192480654	0.745689161	0.761815747	0.75488306	2.518811913	2.802519137	2.644863063	2.469012464	2.724399851	2.595396896	0.022832449	0.027487246	0.024273827	0.010892874	0.011008317	0.011594325	2.259028109	2.513889866	2.377138715	0.015089775	0.015987088	0.014276199	0.221729253	0.229926082	0.223218816	0.251194232	0.265943023	0.258226691	0.010540055	0.011767236	0.010639733	0.461343668	0.458959444	0.460445598	0.424881834	0.458208225	0.443455071
SSA_00090	0.740459742	0.753789266	0.746200368	0.228018844	0.199643446	0.212277843	0.775720403	0.786822299	0.781663571	2.782788324	3.085000993	2.904087271	2.789206348	3.08247933	2.90012989	0.020833099	0.028554954	0.023724438	0.010273495	0.015429364	0.012425015	2.482823563	2.750208969	2.593015765	0.022031669	0.019716328	0.022188138	0.25374356	0.244850665	0.247263184	0.252782811	0.269708103	0.259811786	0.018299796	0.014431939	0.016435013	0.488204577	0.483647522	0.485468588	0.477911296	0.50760081	0.492606281
SSA_00091	0.758493339	0.750623285	0.753571764	0.210330933	0.179373895	0.194285553	0.792283699	0.778430402	0.78491247	2.732812052	2.56239387	2.644739207	2.766148212	2.554904138	2.654885195	0.015671337	0.016532828	0.016708936	0.008316822	0.009063835	0.008657926	2.424862783	2.290411982	2.345257864	0.028459456	0.02492147	0.026197398	0.248280688	0.219884041	0.235153329	0.244618985	0.242830182	0.242656603	0.020766059	0.018543534	0.019480935	0.514467096	0.506215598	0.508834941	0.516331787	0.498052248	0.506375425
SSA_00092	0.749821678	0.752370929	0.750877911	0.202545214	0.191512468	0.19452864	0.784729523	0.784891571	0.784734769	2.235940089	2.543239752	2.392491774	2.214443011	2.585187218	2.405327781	0.016946942	0.02032336	0.019269865	0.010360002	0.009713556	0.010077862	1.956014524	2.223649355	2.093062777	0.02666344	0.01996581	0.021854323	0.234137638	0.244364669	0.234940357	0.214291862	0.233268186	0.224167685	0.01958266	0.014770429	0.017018874	0.532351208	0.517948716	0.525784574	0.500417019	0.506562748	0.503249215
SSA_00093	0.755112471	0.753679304	0.753936907	0.179072573	0.1867841	0.177507774	0.782456757	0.785665697	0.783840628	2.835063172	2.843429593	2.851356156	2.84097944	2.837972926	2.847768874	0.017661019	0.020733269	0.019519933	0.009175975	0.009145817	0.00950121	2.598093625	2.563116119	2.585040972	0.024190211	0.020616595	0.022329536	0.216926627	0.224129595	0.217148621	0.269200593	0.259930693	0.265027464	0.017182864	0.015442612	0.016197765	0.48555564	0.495495393	0.488974414	0.509896534	0.509111404	0.509150766
SSA_00094	0.759698034	0.73612964	0.74685273	0.203060617	0.215451902	0.206443371	0.792435731	0.772906632	0.781769839	2.771174356	2.642815255	2.6880836	2.769735693	2.650315386	2.691878704	0.017502044	0.018961636	0.018037566	0.009004952	0.009410904	0.008862838	2.607607951	2.340812914	2.455540522	0.016494225	0.016776943	0.017600733	0.209922502	0.245201199	0.22179315	0.265677516	0.245982616	0.254892934	0.014711578	0.013051597	0.013836361	0.497751392	0.487559854	0.492789108	0.520581133	0.473298571	0.494596615
SSA_00095	0.750061291	0.758610946	0.753778007	0.217686387	0.175644459	0.198701894	0.784383701	0.785380794	0.785144077	2.181706695	2.529813171	2.307931201	2.194926434	2.611463321	2.363539746	0.015871481	0.014538537	0.015858513	0.008938805	0.00849366	0.008137102	1.885442818	2.262182529	2.025966098	0.02825291	0.028055489	0.02792505	0.246978825	0.232795801	0.239542927	0.207307672	0.234891138	0.217059389	0.022708056	0.020929039	0.021911731	0.537366577	0.523324638	0.535115556	0.497459639	0.515008913	0.505678109
SSA_00096	0.756710608	0.758842662	0.756992389	0.200866196	0.160795908	0.179325307	0.786646478	0.785326296	0.785939835	2.691098272	2.751023131	2.705118793	2.688401053	2.762323348	2.714225665	0.020215171	0.022089648	0.020417132	0.010034987	0.011988523	0.010514809	2.414274635	2.494296376	2.432637281	0.024739184	0.02394801	0.025387685	0.235963567	0.201027347	0.219294765	0.246264026	0.257162031	0.250087619	0.02053066	0.017928443	0.019115759	0.508249356	0.501840814	0.50495049	0.512000507	0.516875968	0.514126114
SSA_00097	0.747031458	0.740015277	0.744162748	0.205208194	0.219468939	0.208468027	0.776733331	0.778475775	0.778615772	2.893968159	2.896329756	2.877596103	2.859885953	2.872893751	2.83971747	0.024877338	0.026225684	0.024882639	0.011333284	0.009581425	0.010958241	2.680093173	2.590572788	2.621388423	0.021869108	0.019885571	0.020007546	0.227327172	0.252475591	0.233746073	0.276187569	0.262764071	0.267952987	0.015732243	0.015062085	0.015276659	0.470125116	0.474353926	0.473979684	0.488508522	0.48197566	0.487547899
SSA_00098	0.761773165	0.759267642	0.761168868	0.201691742	0.198653632	0.197645246	0.79236939	0.789178706	0.791852717	2.501678895	2.449803432	2.480783956	2.525569727	2.50639782	2.522511862	0.015438132	0.015519439	0.016157173	0.008677134	0.008678235	0.008508584	2.22933646	2.126156728	2.180717603	0.023935612	0.023271802	0.022801611	0.22820545	0.247082926	0.233494595	0.234444077	0.221568656	0.227926272	0.017694976	0.017293183	0.017310415	0.525261194	0.538993954	0.53384599	0.521532556	0.516287636	0.520405147
SSA_00099	0.745229863	0.750469838	0.747592243	0.19095324	0.179679413	0.181089355	0.77508559	0.782352567	0.778875048	2.479703839	2.688083812	2.563494839	2.448670251	2.780728608	2.591870173	0.019817859	0.019414361	0.019675314	0.009308005	0.007705264	0.008217135	2.268554604	2.399558853	2.314499611	0.022868834	0.026039196	0.024376536	0.220880613	0.236818145	0.223142929	0.245209765	0.2500594	0.246558636	0.018095898	0.018871411	0.018377988	0.497840503	0.498678159	0.497947775	0.489848311	0.503241715	0.496585797
SSA_00100	0.730181914	0.742252476	0.73507918	0.196013096	0.187643857	0.188959139	0.758065754	0.773343808	0.764354209	2.859690722	2.787834478	2.811167698	2.813683774	2.756092929	2.763845052	0.02736626	0.025832333	0.025838054	0.012133317	0.012053562	0.011629412	2.591539877	2.439672306	2.508680405	0.026004328	0.019782612	0.022490953	0.226046319	0.238424968	0.226814457	0.27306993	0.254428799	0.263913977	0.017972922	0.014463628	0.016197379	0.456448893	0.482418605	0.467662499	0.454879105	0.48556198	0.467330953
SSA_00101	0.756480463	0.757320332	0.756112104	0.203731146	0.184298831	0.194213624	0.787377425	0.786271119	0.786434103	3.177247074	3.134923763	3.163133461	3.256716073	3.142222932	3.189845032	0.017740569	0.021900001	0.02002637	0.007221776	0.009907513	0.008799773	2.973703353	2.885020392	2.941955067	0.022958768	0.0216861	0.022368015	0.221499407	0.215676175	0.217069235	0.287255764	0.280306281	0.285079165	0.017715908	0.015833237	0.016653699	0.472291144	0.477060639	0.472268194	0.511111669	0.513763079	0.510643756
SSA_00102	0.728850574	0.742547855	0.735937229	0.203351284	0.175657217	0.186393252	0.757575388	0.772147817	0.765247812	2.743584486	2.719197108	2.737775188	2.691899658	2.687109903	2.693584818	0.028563666	0.029140665	0.028013817	0.015158506	0.015082465	0.014373571	2.459294312	2.464220784	2.474818531	0.018781801	0.01888633	0.017805967	0.237224707	0.20376362	0.220205184	0.260970471	0.262410321	0.263251712	0.013031589	0.01453583	0.013488982	0.460855225	0.477317269	0.468828113	0.451158216	0.484918722	0.469196185
SSA_00103	0.733993373	0.751079131	0.741071296	0.232208232	0.171753202	0.19996139	0.772535666	0.779596621	0.775142652	2.354362611	2.308734999	2.327488972	2.29551431	2.356354351	2.331042911	0.022615946	0.014879477	0.018757481	0.011896547	0.008413433	0.009614219	2.026435519	2.053860083	2.033233505	0.01678003	0.018584386	0.017829104	0.248455365	0.19857945	0.22295203	0.223047953	0.226611874	0.224991264	0.013736255	0.014277428	0.013811338	0.508478991	0.526865177	0.516793019	0.46630942	0.501194159	0.48265374
SSA_00104	0.754298784	0.746098222	0.749684439	0.188096048	0.17411528	0.177938498	0.783344156	0.773606291	0.778111249	2.486008421	2.786663574	2.643274291	2.496731284	3.064074724	2.782867937	0.018325799	0.015030851	0.017704097	0.009862155	0.007759336	0.00842972	2.28388075	2.509172375	2.406910561	0.022902527	0.021644552	0.021927786	0.210913989	0.218662412	0.211095539	0.244054658	0.262283159	0.254230513	0.017466392	0.015945206	0.016660755	0.508454289	0.479983265	0.492804963	0.507562303	0.490368737	0.498285541
SSA_00105	0.746772365	0.735726087	0.740091515	0.217876661	0.16764397	0.191159502	0.782809074	0.764463076	0.772447333	3.24922253	2.656862267	2.918608152	3.409953711	2.684289577	3.001439213	0.018632952	0.019083473	0.019209134	0.006812579	0.009280724	0.007794383	2.99601138	2.436333	2.684631139	0.029625448	0.025426929	0.026967577	0.25249821	0.204673933	0.229158383	0.284041653	0.258475965	0.269229288	0.021684228	0.019006298	0.020230311	0.460466975	0.472078601	0.468428998	0.492662158	0.471148265	0.480112113
SSA_00106	0.760112737	0.753935303	0.755659402	0.189028544	0.191881223	0.18687865	0.787919794	0.784157652	0.785251715	2.463137329	2.528312051	2.514504049	2.455138318	2.519455081	2.509039628	0.021578945	0.025587083	0.023254149	0.01031272	0.01370989	0.011281916	2.292337272	2.3186696	2.312643238	0.025714548	0.025272727	0.025304556	0.214198484	0.227558747	0.21701111	0.242188597	0.242656728	0.242604557	0.020488784	0.019443372	0.01989639	0.516048612	0.510233249	0.512666303	0.518331108	0.506452154	0.510149052
SSA_00107	0.742611768	0.752312813	0.747551681	0.200146278	0.178868488	0.187883836	0.77176123	0.783599161	0.778270292	2.938557456	2.822651934	2.885567202	2.979567602	2.795401108	2.888955177	0.020037403	0.02327501	0.021627228	0.008391667	0.009562211	0.009260894	2.708419212	2.551109545	2.628566204	0.026125967	0.02405754	0.025872514	0.233373964	0.228292315	0.229220948	0.272602469	0.26023731	0.266029668	0.019942524	0.017695781	0.01894578	0.466930106	0.489090658	0.477769052	0.481743967	0.506818613	0.495015019
SSA_00108	0.765948367	0.772241087	0.769906801	0.193903064	0.160847387	0.173918395	0.79380149	0.796541568	0.79620048	2.295753499	2.62875314	2.449468833	2.33124609	2.758997953	2.543055336	0.013123958	0.015020322	0.014245857	0.008412336	0.007009382	0.007802783	2.02256958	2.377071391	2.184042506	0.025828596	0.028318111	0.028565633	0.228321122	0.214283245	0.218371771	0.215382897	0.242798414	0.227678287	0.021317022	0.021136774	0.021462965	0.545397368	0.528321626	0.538360355	0.530667007	0.543327526	0.539208116
SSA_00109	0.762113176	0.755145196	0.758419916	0.203530024	0.192969899	0.195888069	0.796112533	0.78612264	0.791114772	2.297402614	2.547724401	2.412511804	2.262804271	2.560031522	2.407036038	0.020609486	0.023339856	0.021663866	0.011566425	0.011557121	0.011041651	2.075845657	2.270312875	2.163792891	0.019275384	0.021641808	0.020025376	0.218114733	0.235417746	0.222712823	0.222505061	0.236666565	0.229238022	0.015243885	0.016553342	0.015903274	0.53817045	0.516829166	0.529445275	0.525933946	0.509373747	0.517662214
SSA_00110	0.752930756	0.744545081	0.749149279	0.228967176	0.207466396	0.215337786	0.790945871	0.779604465	0.78575358	2.525154055	2.521384691	2.506583337	2.51202902	2.689136879	2.587881613	0.017887973	0.017570233	0.018079145	0.010236783	0.007641394	0.009489175	2.238609302	2.187787298	2.197021317	0.024403981	0.022586564	0.023522309	0.243115046	0.254649334	0.24403884	0.232605893	0.227432865	0.228555454	0.01945029	0.016567462	0.017997792	0.518526361	0.512315868	0.51879653	0.505240291	0.489553869	0.498625548
SSA_00111	0.75405824		0.751690816	0.200381884		0.188871896	0.783890401		0.781788924	2.850931286		2.798336943	2.867005978		2.815767546	0.019261788		0.01899398	0.008911375		0.009299638	2.617877062		2.55322367	0.019480602		0.022358243	0.227222202		0.223090656	0.266142539		0.261840611	0.017081714		0.01665049	0.488250854		0.490207607	0.507393174		0.503240936
SSA_00112	0.764032995	0.744508081	0.753204693	0.193848776	0.195528398	0.189203035	0.79385277	0.779007522	0.78554797	2.819474759	2.921378625	2.850914507	2.80393163	2.889350201	2.81702711	0.023704708	0.025916382	0.024565888	0.01053475	0.010206832	0.010723106	2.581427914	2.69188464	2.624019597	0.028388305	0.024817134	0.025794326	0.228450238	0.226919449	0.222884485	0.260002375	0.270200271	0.264630877	0.021601968	0.018729826	0.019977375	0.500687141	0.473396821	0.488329448	0.527093347	0.491761281	0.507779227
SSA_00113	0.703570208	0.72245015	0.712086956	0.211131492	0.214668462	0.210729737	0.735181265	0.760884191	0.748295331	2.339070544	2.633987032	2.481070361	2.343944056	2.654547534	2.490023664	0.018892758	0.019656221	0.01987156	0.010451355	0.01054936	0.01002406	2.039308217	2.331700643	2.180527952	0.021247465	0.021635098	0.020547955	0.249850783	0.261649426	0.252991639	0.228544393	0.246718578	0.237510322	0.014786436	0.016154645	0.015278173	0.467080294	0.468605319	0.466553274	0.400476337	0.44618275	0.423172372
SSA_00114	0.723990447	0.748037244	0.735068925	0.253997506	0.194245798	0.227275168	0.765347827	0.781327328	0.773256536	2.758433829	2.769163649	2.767632302	2.737297635	2.800817814	2.771912598	0.02442234	0.018353608	0.021341043	0.011465404	0.00932435	0.010187266	2.471439067	2.43317211	2.454247297	0.01838859	0.022005254	0.01928529	0.268442046	0.251909657	0.261321495	0.256128426	0.248560168	0.252482606	0.013072105	0.016087336	0.014408275	0.469449949	0.496720265	0.479834553	0.443115651	0.497480487	0.469789822
SSA_00115	0.743969248	0.750092562	0.745880865	0.206927716	0.215306272	0.206840898	0.775302854	0.783902034	0.779268881	2.735974023	2.681542177	2.685190698	2.697432389	2.64982557	2.658214502	0.028262756	0.02756612	0.026424725	0.012620738	0.01601389	0.013491802	2.577459003	2.447700601	2.490237093	0.021534061	0.01963872	0.021258201	0.21411111	0.236014193	0.219028401	0.268214865	0.252010739	0.258965107	0.017885644	0.015140687	0.016538174	0.477382442	0.497561643	0.486578158	0.48378535	0.498270454	0.489943484
SSA_00116	0.752013361	0.747261928	0.749652338	0.230823476	0.204369558	0.216929192	0.789689344	0.778845375	0.784203069	2.757722611	2.810522447	2.764690926	2.748583748	2.802455623	2.761655987	0.021622887	0.02413702	0.022209336	0.009287912	0.01142227	0.010419311	2.485961109	2.515209721	2.484570333	0.021238698	0.021290862	0.020851144	0.248644362	0.238915373	0.241788134	0.252322227	0.259798547	0.255359569	0.016108822	0.016075682	0.015946216	0.500313648	0.485962796	0.492395051	0.50250879	0.492885894	0.497938235
SSA_00117	0.749630873		0.747746778	0.21276064		0.202486801	0.785205159		0.782917154	2.729749828		2.721311952	2.771169527		2.74532994	0.019843795		0.020808353	0.00852179		0.009071558	2.466311907		2.453910262	0.024023986		0.022200127	0.248083423		0.239044794	0.253671532		0.252410632	0.017219145		0.016657632	0.495483933		0.494491219	0.49767837		0.496451699
SSA_00118	0.734624305	0.745730578	0.739299909	0.22937027	0.191372884	0.212025043	0.772487062	0.776549565	0.774510915	2.724528138	2.810599163	2.753441376	2.665263973	2.762351267	2.704709077	0.027157191	0.026561971	0.025762847	0.013241509	0.011044952	0.012514609	2.452312432	2.521576508	2.477777747	0.028198383	0.020801165	0.024287566	0.253481621	0.236983631	0.245863987	0.253577787	0.259666116	0.256319262	0.022469939	0.015347015	0.018759721	0.480474513	0.481882329	0.479209431	0.466660582	0.490526	0.477811606
SSA_00119	0.773812593	0.766128232	0.771497768	0.184846534	0.166210985	0.172647331	0.801908024	0.792591776	0.798955701	2.423018662	2.5569203	2.489862818	2.431614711	2.635976931	2.536864133	0.016124577	0.018050038	0.017432576	0.009040292	0.0083315	0.008425286	2.168607134	2.273762683	2.216336912	0.030451065	0.025466308	0.027520025	0.222356767	0.22037077	0.218969593	0.2252858	0.231784617	0.227548003	0.02294759	0.018519228	0.021019936	0.545037055	0.537846774	0.543125683	0.54676284	0.531788022	0.542687024
SSA_00120	0.753980329	0.744468068	0.74953279	0.196383769	0.178042592	0.182852295	0.781914387	0.775047201	0.778336016	3.014347238	2.961110199	2.986987996	3.067324225	3.046091522	3.047600616	0.016741366	0.019370096	0.018064261	0.008081837	0.008385363	0.008453162	2.767970591	2.669533892	2.724943661	0.025506325	0.023353793	0.024920385	0.226496852	0.224957001	0.220851175	0.274935912	0.269096902	0.272774022	0.01934627	0.016611121	0.018122955	0.479086407	0.471825508	0.475766531	0.504697723	0.490419769	0.497658416
SSA_00121	0.758821569	0.742178869	0.749655374	0.199622353	0.194785889	0.194174308	0.788925629	0.77699074	0.782159699	2.739025224	2.681863808	2.690163733	2.846601859	2.685381493	2.738350367	0.017762835	0.02308038	0.020553734	0.007743197	0.009170792	0.008591075	2.490110677	2.420709302	2.431638962	0.026703119	0.024614386	0.02480662	0.228120541	0.2330974	0.227053308	0.257216188	0.253233367	0.253598063	0.018974856	0.018839593	0.018826854	0.500143559	0.486355373	0.494295778	0.515561738	0.487325753	0.499944055
SSA_00122	0.728979032	0.743770382	0.736298504	0.225888338	0.181896358	0.201940332	0.762563207	0.774012047	0.768514897	2.917127721	2.613165398	2.74096499	2.970029321	2.605557017	2.760531251	0.019702828	0.017497531	0.018736316	0.008330599	0.00969302	0.008744564	2.61436503	2.303208122	2.426832017	0.025459704	0.020602087	0.022607935	0.255800966	0.223923508	0.238628453	0.265848336	0.243851029	0.252583477	0.018489173	0.014966345	0.016602652	0.461063695	0.497574407	0.480081285	0.452133702	0.487730784	0.470850729
SSA_00123	0.755152851	0.744623213	0.748958819	0.217036721	0.193396983	0.203317124	0.787974338	0.77622921	0.781628155	2.584941043	2.433067456	2.501202977	2.556645503	2.417154669	2.479254736	0.020674469	0.019377796	0.020153	0.011095282	0.009100621	0.010648415	2.308226169	2.17744234	2.231675272	0.019272039	0.019206583	0.018980813	0.243270092	0.22883024	0.233856939	0.24040939	0.234959865	0.237287934	0.015335982	0.01504191	0.014826544	0.512421393	0.507461675	0.510309037	0.50709131	0.488768534	0.496752702
SSA_00124	0.749298517		0.748708038	0.212426762		0.196959092	0.781978397		0.780993508	2.608510013		2.597307755	2.563558073		2.579642523	0.023966036		0.023157842	0.013476739		0.012178659	2.3591785		2.342226673	0.020884286		0.020237436	0.233540414		0.226900836	0.248211685		0.24694061	0.015858138		0.015549939	0.499703392		0.502660903	0.49575652		0.496533721
SSA_00125	0.749572094	0.743258095	0.746290259	0.209719332	0.207850871	0.206959753	0.783313823	0.776625833	0.779705467	2.707310231	2.767647166	2.71530732	2.797166471	2.754374552	2.751025528	0.017173074	0.027710492	0.021928778	0.007685432	0.011597087	0.009852783	2.413596077	2.473033891	2.422386138	0.025848254	0.017340378	0.021696033	0.242068797	0.25380907	0.243996163	0.248904534	0.254847513	0.250012005	0.020184008	0.013398158	0.016735986	0.500246603	0.484769738	0.496044512	0.498087355	0.486020692	0.491057124
SSA_00126	0.766352574	0.760721912	0.764381441	0.211044534	0.186877157	0.196808052	0.799231049	0.789039346	0.794724976	2.87789104	2.897378145	2.863792686	2.83332094	2.874824623	2.827279779	0.026420639	0.027714885	0.026510009	0.01153504	0.009594486	0.011213919	2.610232358	2.611018345	2.601283304	0.025327817	0.017549713	0.020761311	0.239718783	0.224795017	0.230258205	0.256178978	0.261046784	0.258306069	0.018635314	0.013246609	0.015767683	0.505816061	0.501157244	0.506482873	0.53144298	0.519707995	0.527258215
SSA_00127	0.735521765	0.728394992	0.730964485	0.247744574	0.260294661	0.252277637	0.775980277	0.772113358	0.773842309	3.027100151	2.716502573	2.887250758	2.993601457	2.67037245	2.834288095	0.028546095	0.033673737	0.03025712	0.011514728	0.015822711	0.013576113	2.686707174	2.419828277	2.567240956	0.021137832	0.015958647	0.017740156	0.281013234	0.291239414	0.284166997	0.265422725	0.248417761	0.257775006	0.014823181	0.012125588	0.013187322	0.466204622	0.474845267	0.470794605	0.467180566	0.457066779	0.460467681
SSA_00128	0.731070678	0.746943384	0.737548762	0.222350486	0.168967564	0.198657468	0.766974651	0.774083728	0.769711056	2.587021107	2.518976685	2.55920629	2.573962448	2.542834349	2.557868941	0.02136447	0.021988473	0.022212436	0.012019594	0.012334328	0.01192723	2.328216542	2.24348902	2.285465566	0.021000301	0.021680304	0.019344655	0.243296976	0.211022345	0.228384	0.24875402	0.242579045	0.245986378	0.013828422	0.01602722	0.014482324	0.479824912	0.503483414	0.487948641	0.458572273	0.492719522	0.473889546
SSA_00129	0.755947834	0.755768283	0.755355894	0.191294469	0.168598524	0.178192907	0.788338453	0.782634191	0.785065108	2.59166848	2.654138996	2.605689058	2.558942987	2.660350696	2.596994226	0.022313994	0.019011125	0.020373606	0.011314764	0.009962529	0.010609562	2.332674043	2.356660732	2.329070463	0.025571399	0.024276022	0.026168935	0.223282243	0.225271339	0.221164327	0.243613097	0.24587395	0.243778753	0.021289708	0.016998199	0.019161159	0.512523521	0.50785288	0.510437158	0.515004907	0.511048956	0.511782778
SSA_00130	0.748571611	0.750793511	0.750040713	0.211489426	0.17230069	0.192760787	0.781998004	0.780355001	0.782116097	3.00347252	2.996062329	3.016759092	2.97686276	2.962362019	2.974718726	0.026565557	0.02686581	0.026831726	0.011344302	0.00952755	0.011038074	2.755103451	2.702177094	2.747894341	0.02299551	0.020995239	0.019989057	0.230979959	0.218947806	0.223708982	0.277664902	0.272460486	0.276515744	0.014869998	0.014929172	0.014538044	0.474290013	0.476617126	0.474482859	0.494420493	0.502313821	0.500618098
SSA_00131	0.737242171	0.732886363	0.733829053	0.200524966	0.212862937	0.201431616	0.766564819	0.768002794	0.767213458	2.492311939	2.638390276	2.545018529	2.491487517	2.703459726	2.582969298	0.018889671	0.01360118	0.016411434	0.009584358	0.007790324	0.008462309	2.284677974	2.348922318	2.293908761	0.024455786	0.02473699	0.02478758	0.225020284	0.258511863	0.236015168	0.24742459	0.24552296	0.245022092	0.019511851	0.018392924	0.018957432	0.489008691	0.481971555	0.484885856	0.47067331	0.464352868	0.466599934
SSA_00132	0.753803502	0.749259462	0.750473128	0.206875679	0.205099147	0.204191301	0.784965547	0.781178849	0.782966932	2.521661993	2.587274621	2.557330001	2.523440285	2.646104247	2.590490643	0.019031044	0.015392836	0.017434652	0.007704674	0.00875669	0.007816637	2.208127097	2.245471291	2.226217024	0.033122182	0.027793341	0.031030697	0.251542009	0.26451635	0.255449006	0.228952902	0.232320622	0.230361276	0.025198504	0.019715748	0.02245337	0.519202857	0.514917275	0.517089389	0.504902831	0.496081987	0.499452452
SSA_00133	0.724249291	0.731236733	0.727136718	0.204286984	0.164552749	0.183335709	0.759155286	0.760659557	0.760209872	2.583419838	2.585151221	2.581394006	2.531654881	2.617960873	2.577097562	0.024627414	0.016210738	0.020138422	0.011751215	0.0090471	0.010289482	2.321517082	2.297806435	2.305668913	0.018558616	0.023243335	0.020610378	0.233896485	0.212127016	0.221776852	0.248799581	0.248392422	0.248441792	0.014033621	0.016674437	0.015123789	0.475451791	0.477156516	0.475011994	0.448455779	0.462888776	0.456303746
SSA_00134	0.73770348	0.740954749	0.737630127	0.225907708	0.172898331	0.200240931	0.775685719	0.768723304	0.770807539	2.891473102	3.193667417	3.01871	2.811225586	3.265240064	2.999138369	0.02892392	0.020016938	0.024428028	0.012469303	0.010303601	0.010544506	2.664242007	2.859335166	2.745532227	0.017301901	0.01991756	0.01766193	0.232328331	0.222601066	0.225242406	0.272380027	0.283620046	0.277013746	0.012202131	0.014011718	0.012930046	0.470107213	0.454229565	0.461806761	0.474420234	0.480067138	0.474598404
SSA_00135	0.74017073	0.717557553	0.72789288	0.186821582	0.180977905	0.181215344	0.767803517	0.75008548	0.757929272	2.469602267	2.512236032	2.500722811	2.422579712	2.496230082	2.478727279	0.023610302	0.020357824	0.02161707	0.012665781	0.009009948	0.01111228	2.218687847	2.237810099	2.232797489	0.023527708	0.020362769	0.021711127	0.209403788	0.215109651	0.208991117	0.245018775	0.247868896	0.246598202	0.017837528	0.014934122	0.016127907	0.496082524	0.463188574	0.478754526	0.477469955	0.435544462	0.454610479
SSA_00136	0.752901542	0.730153829	0.739509424	0.223993856	0.232253411	0.227525628	0.78892472	0.769484681	0.77770362	2.766799942	2.793678101	2.768327099	2.777587739	2.906580393	2.834749512	0.015910685	0.015884495	0.015963098	0.007804852	0.00958422	0.008178591	2.472091886	2.443877128	2.444707019	0.028196571	0.024718734	0.02646757	0.248730096	0.275619085	0.259791465	0.24932016	0.251965351	0.249638003	0.022070479	0.018063413	0.019859391	0.505724862	0.472335723	0.488318126	0.504616636	0.46024042	0.478865921
SSA_00137	0.702321137	0.733100766	0.719203431	0.197756447	0.197930006	0.192401122	0.731385946	0.76649216	0.75076439	2.667658606	2.615139947	2.605324698	2.589505122	2.557876366	2.545792616	0.031086162	0.031986333	0.029973335	0.016846802	0.016875977	0.016046144	2.367701405	2.342560764	2.327817688	0.018765566	0.019011377	0.017615467	0.23747113	0.234366105	0.232327999	0.258529507	0.251183642	0.253788178	0.01251512	0.014161509	0.012784173	0.434402052	0.476850127	0.458336369	0.399239745	0.466483497	0.436326736
SSA_00138	0.740861047	0.75087602	0.745380507	0.22143051	0.188128619	0.205884997	0.772592664	0.78166917	0.777117489	2.403876496	2.609481778	2.487002289	2.414993077	2.689053139	2.529614924	0.016824085	0.017539836	0.017762449	0.009899402	0.008577722	0.009713507	2.155714821	2.31981684	2.211945433	0.020859216	0.022684507	0.019960223	0.230960804	0.231249495	0.228192996	0.235061561	0.241210711	0.236711341	0.014969674	0.016757343	0.015293979	0.506822884	0.51003535	0.50750254	0.474791673	0.501573605	0.488063968
SSA_00139	0.733849845	0.74415499	0.738947151	0.238555117	0.199385571	0.223739442	0.773662542	0.776941931	0.77605846	2.663014362	2.591641501	2.649541584	2.655700049	2.602031561	2.653775386	0.01885407	0.019252008	0.019631464	0.010591607	0.00882842	0.010390215	2.368329328	2.325143869	2.364802282	0.033417399	0.028732264	0.03061291	0.25510125	0.230122047	0.246098926	0.246997162	0.245570244	0.24724842	0.025182317	0.021918997	0.023854807	0.484485359	0.496972651	0.488287429	0.464196006	0.487547165	0.47655865
SSA_00140	0.725878612	0.742944477	0.735972358	0.240377893	0.20417992	0.223967652	0.769196967	0.775122969	0.773504613	2.808101731	2.79678565	2.791288956	2.783922317	2.792645657	2.771744624	0.026767002	0.021056056	0.023585661	0.012123216	0.008910829	0.011115559	2.486024849	2.538654185	2.507834824	0.027617296	0.022388595	0.023692973	0.27425919	0.236062256	0.256964206	0.249919003	0.262846697	0.255614755	0.019355307	0.016812203	0.018019345	0.471985604	0.478214128	0.476906741	0.450376667	0.483366405	0.470779848
SSA_00141	0.754323642	0.764037365	0.758393022	0.223070429	0.180737652	0.201331534	0.790672994	0.793809018	0.792123568	2.974419637	2.978998168	2.970540743	3.14830156	3.06488314	3.086935611	0.015462622	0.015491395	0.01633141	0.006451899	0.008083493	0.007074392	2.746512511	2.729971971	2.736290121	0.022260365	0.022651345	0.022688831	0.23963997	0.216320471	0.226806886	0.27139165	0.269090127	0.270138323	0.017381339	0.01724311	0.017371015	0.483684365	0.496592989	0.490000524	0.508570807	0.528928554	0.517865733
SSA_00142	0.763380611	0.742077974	0.753677381	0.193206633	0.187467085	0.184910603	0.795146395	0.773704122	0.784309644	3.005505056	3.22164316	3.076711494	3.07761018	3.245594944	3.11330004	0.021323977	0.025911017	0.023201531	0.008121107	0.007615525	0.00866803	2.743182071	2.890261287	2.797110011	0.025661105	0.022440812	0.022585411	0.226941325	0.238664166	0.226467819	0.272272064	0.283121752	0.276636035	0.017060997	0.01523191	0.015967457	0.49049504	0.455463423	0.476017132	0.527127558	0.484785645	0.50750445
SSA_00143	0.754151609	0.760953489	0.75692267	0.203176826	0.166658293	0.184575185	0.784827442	0.7905371	0.787534534	2.766799942	2.694717571	2.7275991	2.785683672	2.840228087	2.810654586	0.020814667	0.015905084	0.018117219	0.009748463	0.009356474	0.008975628	2.532140413	2.425170853	2.473350293	0.025927717	0.027945877	0.02712744	0.225067761	0.216824957	0.218518901	0.258715865	0.244660118	0.251366714	0.020615559	0.020420433	0.020534479	0.496819083	0.517239973	0.504741152	0.50588762	0.525747614	0.514679059
SSA_00144	0.736966689	0.740082795	0.737147951	0.198578191	0.194921682	0.195569778	0.769948768	0.774083728	0.771259901	2.236630351	2.370324705	2.299366219	2.198740369	2.395532487	2.300572011	0.021693691	0.018357614	0.020249737	0.011546848	0.009900536	0.010367992	2.008846305	2.097097441	2.04294521	0.018634766	0.019562008	0.018643884	0.215135669	0.229324354	0.217887841	0.22645442	0.230694076	0.228127732	0.014833556	0.015828624	0.014943092	0.511432378	0.505930541	0.507045975	0.474348642	0.48159218	0.475471317
SSA_00145	0.73202773	0.71877977	0.724732465	0.241559911	0.212562918	0.22755281	0.751200744	0.755580451	0.753920853	2.608865857	2.270936694	2.438232956	2.559505863	2.28854234	2.434524141	0.024838526	0.021625365	0.022761214	0.010727438	0.010430758	0.01067088	2.257310531	1.955178663	2.096676627	0.026932736	0.020946218	0.023582418	0.269733542	0.251538879	0.260842383	0.23471573	0.218415981	0.225680842	0.02082307	0.016272877	0.018357679	0.492878437	0.492969392	0.493007026	0.429172297	0.436465696	0.433569704
SSA_00146	0.748932913	0.764864743	0.757776092	0.189224934	0.172626684	0.17802457	0.778552144	0.791727379	0.786647346	2.570415067	2.973189524	2.768862999	2.536467401	2.940205385	2.739661267	0.021561681	0.028195593	0.02412299	0.011738605	0.012255076	0.012011549	2.348858692	2.726022679	2.542764688	0.022402919	0.018934325	0.019572786	0.214124242	0.201692082	0.205495501	0.250046521	0.270197985	0.260510808	0.016136146	0.014253581	0.014868417	0.498681498	0.497155341	0.49716963	0.496648152	0.528563569	0.515289703
SSA_00147	0.757901809	0.758988699	0.757847405	0.204880332	0.170491928	0.184747499	0.786193202	0.786047719	0.785870582	2.61284929	2.577200629	2.575607301	2.599586557	2.647803103	2.604069302	0.020457299	0.014575346	0.01748323	0.010485932	0.009281256	0.009286903	2.314905118	2.397695349	2.334660184	0.016977956	0.017407205	0.017799014	0.229598594	0.182024753	0.205177332	0.244023293	0.254391714	0.247775218	0.014406603	0.013862952	0.01387386	0.512569657	0.505896676	0.510499247	0.511457457	0.516704068	0.513495822
SSA_00148	0.716452311	0.737807111	0.724052119	0.205001478	0.179380093	0.192343277	0.74723532	0.768315446	0.755469338	2.81435238	3.08069992	2.938108503	2.889630002	3.180601581	3.020444927	0.021051903	0.024154813	0.022459473	0.006936278	0.008265891	0.006998845	2.512179004	2.765066709	2.632320873	0.027973093	0.022467458	0.025403265	0.254238256	0.237773788	0.247817028	0.262441112	0.28125767	0.271347398	0.020205034	0.015967382	0.018044202	0.450407859	0.447119654	0.447297269	0.423578328	0.475571474	0.443722445
SSA_00149	0.73232174	0.761338869	0.746995184	0.210226403	0.189265434	0.19559541	0.76659373	0.789039726	0.77850933	3.219696701	2.549395615	2.846041432	3.304535537	2.605279756	2.903778845	0.027266603	0.015722349	0.021547313	0.007883241	0.009609793	0.008272244	2.943258386	2.265853153	2.568758445	0.030690419	0.01889504	0.02393922	0.248736974	0.227705901	0.235726131	0.286744112	0.235431528	0.259052514	0.021607086	0.014216593	0.017647261	0.439578175	0.526275945	0.485055487	0.462983684	0.51970759	0.492937771
SSA_00150	0.755560567	0.749959279	0.75412961	0.16968237	0.171010443	0.161884133	0.777703671	0.777394656	0.77833356	3.13696153	2.917601684	3.045106073	3.199685889	2.894056412	3.061043397	0.022798291	0.025061552	0.023515151	0.009730321	0.00985792	0.010181861	2.904222638	2.657122563	2.807056515	0.023463172	0.020446125	0.020553717	0.212474654	0.212336248	0.207760577	0.290038724	0.272993886	0.283607413	0.015084548	0.014970507	0.014584993	0.462254852	0.475092768	0.468560609	0.506863498	0.498845958	0.505868506
SSA_00151	0.760401942	0.739208697	0.748182755	0.193220855	0.20805124	0.197873034	0.79029048	0.772051412	0.780301744	2.734514712	2.684268329	2.689314909	2.692394045	2.624786058	2.652320331	0.026178808	0.03052208	0.026622517	0.011928171	0.014939947	0.0128621	2.458079388	2.313743527	2.361441392	0.026851279	0.021597999	0.02416424	0.227856384	0.26183019	0.241664282	0.251711532	0.240491732	0.244131612	0.020458655	0.015989331	0.017954957	0.508151818	0.493403317	0.50227306	0.520325419	0.47480227	0.495478703
SSA_00152	0.760688678	0.75412553	0.758499731	0.19552753	0.184988809	0.185343719	0.791905674	0.782665693	0.787889198	2.682961915	2.761232806	2.6770109	2.726885254	2.813762125	2.712345392	0.015740753	0.018198672	0.017802413	0.009120443	0.009709908	0.009299417	2.439578445	2.536422586	2.447732654	0.028718393	0.019563132	0.022553631	0.232095432	0.208582571	0.214053773	0.254020263	0.260528343	0.253741707	0.019751106	0.014890404	0.017141461	0.505109475	0.492557855	0.503230792	0.51966249	0.506966516	0.516072624
SSA_00153	0.746532062	0.738188813	0.742571122	0.20210124	0.181618299	0.189497116	0.777463657	0.766699583	0.772443555	2.824822675	2.604643599	2.703443253	2.818508026	2.585406552	2.688281919	0.021693155	0.023018885	0.02202549	0.011553873	0.010133973	0.011267732	2.549478491	2.330090823	2.429480735	0.026531844	0.016062101	0.020362669	0.231903158	0.21763958	0.223425553	0.26184806	0.253534609	0.256828355	0.018560172	0.012002373	0.014948989	0.483742604	0.478813676	0.484088244	0.489923517	0.473374595	0.483045898
SSA_00154	0.753048717	0.752435239	0.751709809	0.220572556	0.185708136	0.201374368	0.787441434	0.781719071	0.784531646	2.844837893	2.786715256	2.794129937	2.829760163	2.786353356	2.78625798	0.022204283	0.023225637	0.022528465	0.009530752	0.008845365	0.009669842	2.600290342	2.487191474	2.521872284	0.028059513	0.028803882	0.028106598	0.230618105	0.244611801	0.234648	0.261961308	0.251566476	0.255374971	0.021161757	0.020423759	0.020735059	0.49319821	0.497124142	0.496860318	0.503635056	0.501889706	0.502795814
SSA_00155	0.762960977	0.765800996	0.764571526	0.187938285	0.178300043	0.178250023	0.793244727	0.795475339	0.794218746	2.640849041	2.819663662	2.708190296	2.720153852	2.882488189	2.768560541	0.014367356	0.015409673	0.015558689	0.007790877	0.007528451	0.007657562	2.399186838	2.553776911	2.45484484	0.021366094	0.021623248	0.021755191	0.219441421	0.20964444	0.209828963	0.247875555	0.255529113	0.250093988	0.017448531	0.016133685	0.016539157	0.514254109	0.514133724	0.515271554	0.527557243	0.534386159	0.530539211
SSA_00156	0.766681489	0.750035209	0.758615013	0.20090944	0.174022327	0.185127473	0.796408909	0.78026119	0.788746748	2.947444857	2.691581502	2.843569397	2.917743803	2.756147303	2.850077209	0.025802711	0.016695047	0.021849926	0.012182367	0.009719937	0.010330345	2.666704544	2.397155035	2.557070578	0.027983447	0.028421618	0.028574338	0.235450892	0.232399451	0.231307525	0.263238703	0.248690815	0.257440408	0.02068696	0.020533764	0.020807078	0.500067912	0.498358991	0.500293404	0.531117863	0.501223205	0.517045886
SSA_00157	0.75809986	0.750544441	0.754218876	0.166137168	0.163105199	0.160656442	0.78301352	0.777240142	0.780281453	3.046747266	3.219796922	3.13772546	3.051215158	3.242652299	3.145142672	0.02021722	0.023950748	0.021725171	0.008071191	0.008354343	0.008541846	2.85032536	2.985208608	2.928527696	0.025927312	0.024046748	0.025646023	0.205611467	0.206807714	0.203193504	0.284482626	0.295410501	0.29085955	0.019936173	0.017378537	0.018774612	0.473991438	0.45096782	0.461225147	0.516759761	0.500562888	0.508524485
SSA_00158		0.74863565	0.747716997		0.176416406	0.189952908		0.780236366	0.780555136		2.4852781	2.512604777		2.548491621	2.562371887		0.015845076	0.017555853		0.00867573	0.009210908		2.204635171	2.2284711		0.02291242	0.023257502		0.223488754	0.227791108		0.235318287	0.236473464		0.017093975	0.017625594		0.51171678	0.508435047		0.499613478	0.497052817
SSA_00159	0.765830406	0.762255041	0.764006152	0.193353471	0.190028365	0.18731617	0.795940168	0.792491836	0.794742868	2.893243138	2.919941642	2.909042846	2.85969117	2.915186009	2.894451015	0.021510428	0.021657488	0.021139713	0.009719762	0.008749105	0.009551561	2.659182813	2.589024914	2.63342319	0.022540705	0.020873994	0.022225672	0.217338713	0.226990999	0.217352599	0.264247959	0.255011856	0.260406842	0.017820176	0.015822875	0.016795875	0.50261202	0.511955073	0.507052905	0.531998628	0.524540615	0.528814486
SSA_00160	0.753821302	0.756246585	0.755122041	0.21455631	0.176792276	0.193481987	0.788925629	0.785393768	0.787129848	2.779704614	2.77084862	2.751264888	2.927770521	2.877834687	2.867164065	0.016441521	0.018359475	0.017793316	0.007141321	0.007274823	0.007924457	2.518931219	2.480429724	2.474892421	0.029833745	0.027685971	0.027996421	0.238309674	0.232995862	0.232207506	0.253863216	0.250253913	0.250552258	0.02210994	0.019765825	0.020848863	0.500320233	0.504524498	0.503237159	0.507159256	0.513138447	0.510733866
SSA_00161	0.741402118	0.737472128	0.738960409	0.218846898	0.207590695	0.208756819	0.775682504	0.773939094	0.77412423	2.579660503	2.626049106	2.573998292	2.581019375	2.665108577	2.591448802	0.01803079	0.016324993	0.017608575	0.008539948	0.008745132	0.008182273	2.297847815	2.356533942	2.301557967	0.025317183	0.022759348	0.024316532	0.240982459	0.231529741	0.231561345	0.243229046	0.250501106	0.245517159	0.019748286	0.017541348	0.018675934	0.493063479	0.485792799	0.49294127	0.480278499	0.477498845	0.477680792
SSA_00162	0.764211044	0.729823216	0.746563422	0.208755316	0.242382883	0.222322003	0.795976246	0.770574944	0.782806197	2.866845647	2.586075917	2.725014694	2.887323789	2.653345189	2.764893165	0.018074924	0.017808821	0.01773223	0.008796254	0.007528908	0.008658256	2.564430449	2.255661962	2.397422093	0.021330176	0.022498335	0.022225107	0.244341363	0.277108155	0.256312039	0.25457792	0.234824871	0.243028111	0.016786606	0.017000649	0.016710794	0.508450232	0.489044695	0.501123548	0.527256227	0.459480649	0.492282942
SSA_00163	0.729197569	0.71448974	0.722238212	0.219371895	0.199173632	0.203219457	0.762798412	0.751393124	0.756937328	2.688253777	2.845727469	2.732090411	2.639760698	2.842264806	2.696876025	0.022140405	0.021287065	0.021697962	0.010041176	0.008919249	0.009156926	2.365412568	2.458700999	2.392754627	0.018045345	0.021803106	0.018967641	0.245566229	0.265610141	0.247089023	0.252423428	0.256782612	0.254098683	0.013128786	0.014389514	0.013314743	0.471034129	0.445211359	0.461214525	0.453561747	0.432716954	0.443563404
SSA_00164	0.739278311	0.748504565	0.744213004	0.216616322	0.194745495	0.203680354	0.774439018	0.781355676	0.778066212	2.803839557	2.774339515	2.784852713	2.887121852	2.768272162	2.821973259	0.016828308	0.023148812	0.019561265	0.007421943	0.011782081	0.009379976	2.55020877	2.534825547	2.540539865	0.021702759	0.017679569	0.019683492	0.240513541	0.218805248	0.228326959	0.263720006	0.262566017	0.262638124	0.01704215	0.013766371	0.01514156	0.475255845	0.48714467	0.482971673	0.477850062	0.498829564	0.488335605
SSA_00166	0.727389348		0.732149067	0.203135118		0.191754849	0.757428405		0.762681981	2.398328694		2.455597885	2.36311353		2.451297063	0.023017266		0.022723061	0.012863574		0.011893319	2.123952219		2.177869625	0.023101512		0.021941628	0.229215235		0.22561572	0.236744977		0.23974389	0.01707148		0.016625153	0.487073453		0.486856231	0.449763459		0.462165418
SSA_00167	0.761902016	0.737774029	0.749996879	0.175256121	0.180567921	0.172911659	0.787770993	0.767718243	0.77717402	2.350546555	2.411731322	2.352392131	2.36840414	2.423550422	2.372789471	0.014576633	0.017970226	0.016716366	0.009460354	0.008146339	0.009645209	2.157614461	2.216904209	2.153292809	0.024168997	0.023680626	0.023386765	0.198124925	0.196246248	0.192158459	0.233586882	0.246206178	0.237773147	0.01933436	0.018502288	0.018736344	0.528919423	0.491174929	0.511795576	0.522871745	0.475930422	0.498908618
SSA_00168	0.736310558	0.741237405	0.737465757	0.205920239	0.18424649	0.193765229	0.767994588	0.771728516	0.768976221	2.994003068	2.938606115	2.969737117	2.987439402	2.939402801	2.962279094	0.021932435	0.029392053	0.025112301	0.010462379	0.014016548	0.011695414	2.745871907	2.646445617	2.708446802	0.024173514	0.019723622	0.021605596	0.236373976	0.21910397	0.227959352	0.277935757	0.272079723	0.276350006	0.017412787	0.014511587	0.015774384	0.45734959	0.465383572	0.458959386	0.469039825	0.481894083	0.473255267
SSA_00169	0.741073202	0.762843356	0.752969907	0.221634616	0.176415168	0.194715368	0.774407366	0.787962133	0.782670617	2.066971059	2.218873729	2.093352687	2.058857851	2.239920011	2.112501355	0.016282185	0.01628158	0.016624824	0.009814557	0.009890302	0.009410262	1.75590599	1.958342585	1.811128188	0.033256294	0.030935803	0.031715668	0.247051996	0.224617527	0.233386381	0.195835636	0.211329081	0.200841146	0.026137524	0.023202431	0.024576992	0.534267965	0.550023913	0.546611017	0.478158666	0.520954375	0.503313153
SSA_00170	0.724264182	0.753000642	0.738909188	0.210375824	0.184626876	0.196295071	0.757428405	0.78383924	0.771770573	2.746363468	2.982248628	2.861645337	2.7774216	3.072591337	2.916684274	0.018021253	0.020694104	0.019581104	0.008661991	0.008947396	0.009030445	2.45899658	2.68055233	2.571174622	0.021435615	0.020645894	0.020655948	0.244259123	0.221980244	0.232729844	0.258422514	0.268583987	0.263898311	0.015009803	0.015248558	0.015234982	0.462745231	0.484180031	0.4719945	0.444418775	0.506669171	0.477440928
SSA_00171	0.760183513	0.748818203	0.755665788	0.204504765	0.187731705	0.18957956	0.790161099	0.780999478	0.786300601	2.394601139	2.718423404	2.495721405	2.357776637	2.722050632	2.490091556	0.019970845	0.02075231	0.020039532	0.011455179	0.008913775	0.010765347	2.065133333	2.392700256	2.177708039	0.024588202	0.022965324	0.023031516	0.246741585	0.247556637	0.24137652	0.219167908	0.247399585	0.229638881	0.017443641	0.016306522	0.016768559	0.535102433	0.498360135	0.522893266	0.517199936	0.49989685	0.510856566
SSA_00172	0.745070836	0.752088826	0.747828954	0.238647819	0.206276608	0.226391958	0.787559869	0.784322937	0.786172232	2.719836366	3.023956205	2.856117464	2.720916943	3.044288718	2.862680496	0.019024986	0.021020244	0.020231787	0.009264842	0.009784693	0.009167353	2.41593106	2.715902781	2.54975151	0.034566697	0.032866477	0.033520404	0.264469648	0.256918226	0.261958954	0.242831551	0.264298404	0.251810554	0.026632399	0.023948465	0.025724252	0.50218225	0.484267409	0.493961731	0.491236149	0.50294068	0.496246216
SSA_00173	0.755651683	0.734256532	0.744083276	0.188832445	0.190182364	0.185302629	0.785039475	0.765698709	0.774377801	3.085358377	2.858846283	2.945227865	3.035691135	2.819076599	2.891626636	0.026146349	0.027044762	0.025894596	0.011903776	0.012442089	0.012087861	2.826289165	2.545129346	2.660729567	0.02555528	0.019678512	0.02251792	0.227412553	0.237222336	0.227967186	0.278792585	0.262766313	0.26932172	0.018605625	0.01443941	0.016520806	0.477826573	0.464147586	0.471854378	0.510602177	0.46693306	0.487118192
SSA_00174	0.76520491	0.759168852	0.762084521	0.207157529	0.199337314	0.200235694	0.797768417	0.790904869	0.794389604	2.762513734	2.868144499	2.787983024	2.77351387	2.899285915	2.810866758	0.019875211	0.018580921	0.01928351	0.010366975	0.00867433	0.008896872	2.493547124	2.54074653	2.490723962	0.024400469	0.027130379	0.025508542	0.235880482	0.254732207	0.240971453	0.249473152	0.251028684	0.247843754	0.018686982	0.019620667	0.019014086	0.514178318	0.507209866	0.514212848	0.530599228	0.518302615	0.524392047
SSA_00175	0.773753691	0.746751052	0.762511277	0.189010675	0.204583853	0.188853557	0.800319536	0.780807726	0.792387756	2.206290892	2.419180339	2.30175504	2.184916244	2.476005292	2.330008007	0.017718108	0.018988114	0.018259669	0.009805866	0.008638645	0.009546987	1.865741734	2.117062932	1.971803079	0.02243347	0.021318969	0.020944725	0.23378024	0.252195862	0.236781161	0.197269005	0.223693645	0.207863558	0.016229151	0.016082539	0.015712022	0.569109094	0.519454937	0.551421489	0.544525818	0.493547241	0.523555926
SSA_00176	0.760271078	0.730077196	0.743128947	0.213274212	0.189012023	0.200842126	0.794030217	0.762809225	0.776505553	2.531589907	2.567992129	2.56375809	2.568575046	2.581718911	2.584960631	0.018890384	0.021860783	0.020567157	0.009316436	0.011950937	0.010181499	2.262045488	2.325893755	2.304619758	0.030146397	0.020636402	0.025372732	0.241791376	0.214823991	0.228111906	0.234025591	0.252645108	0.244682182	0.024345864	0.015678482	0.019785596	0.524654789	0.4744658	0.497260285	0.519397826	0.460584668	0.486040183
SSA_00177	0.742183571	0.732752417	0.737064078	0.206349279	0.210726761	0.206153555	0.774306098	0.768350828	0.771738781	2.713669886	2.845634126	2.754968516	2.682848892	2.805964919	2.726647395	0.025692354	0.025602487	0.024577116	0.01222769	0.00971991	0.011591542	2.440772745	2.52210785	2.457890659	0.019399516	0.016670985	0.017756362	0.231763536	0.248459963	0.237676381	0.256774523	0.261980369	0.257595355	0.014619814	0.012186874	0.013171325	0.48598352	0.467634232	0.478566576	0.482343187	0.464823966	0.473982127
SSA_00178	0.741487076	0.757320332	0.748661443	0.214391083	0.185389971	0.19964225	0.776991902	0.786271119	0.781622843	2.659757793	2.783742822	2.716341088	2.646649898	2.851895351	2.738265082	0.020801175	0.016770353	0.018987772	0.009808968	0.008560207	0.009117618	2.398208557	2.517593336	2.45716141	0.024312639	0.026536236	0.025170596	0.243800549	0.237845145	0.239209708	0.251804207	0.254608463	0.253612385	0.019143473	0.019843202	0.019435101	0.48814305	0.500739269	0.493128676	0.48132032	0.51364597	0.49677585
SSA_00179	0.724150009	0.741046418	0.732156424	0.203975244	0.182783347	0.192017664	0.754780736	0.77360467	0.764606019	2.915039038	3.030404291	2.955491987	2.920898397	3.100400184	2.990823025	0.021982398	0.019011125	0.019726542	0.009526334	0.008538197	0.008869904	2.65492118	2.729998109	2.67897701	0.030034514	0.03532444	0.03369906	0.239642247	0.252455011	0.243415516	0.2732864	0.269773703	0.270612181	0.023023552	0.02383055	0.023369847	0.449555479	0.462827854	0.455897176	0.444688621	0.484453618	0.464474596
SSA_00180	0.708638349	0.731739524	0.717601631	0.231192854	0.196245888	0.214810997	0.74513657	0.764347014	0.752818705	2.486144518	2.483972342	2.486554259	2.445891056	2.414277215	2.433772297	0.021557904	0.027746786	0.024361561	0.010560949	0.014196256	0.012046894	2.158609261	2.245128893	2.188545486	0.023482862	0.019778935	0.021047334	0.259038612	0.222072789	0.244104975	0.237382096	0.245443694	0.240871412	0.01680718	0.015294286	0.015873813	0.466011989	0.479978732	0.469617794	0.411165615	0.462108524	0.432531054
SSA_00181	0.74931658	0.741326784	0.744567232	0.225442593	0.223334197	0.225446247	0.788454247	0.777803922	0.783011885	2.566311867	2.754886745	2.649224674	2.559947356	2.735593761	2.641759046	0.020336278	0.024724953	0.021856692	0.010548246	0.012966231	0.011354464	2.295493473	2.445381837	2.362948118	0.026072917	0.022133718	0.023812219	0.246046916	0.258874517	0.251676687	0.239102153	0.250408908	0.244297183	0.020918957	0.016583447	0.018598542	0.510276236	0.487115642	0.497930932	0.500522297	0.480817166	0.489848698
SSA_00182	0.754446336	0.762187378	0.759288455	0.193393405	0.168896941	0.178436394	0.78482835	0.787633865	0.787379161	2.867702717	2.950392561	2.888473636	2.907268797	2.942440176	2.903108901	0.017651082	0.023939286	0.020320895	0.008768279	0.009460235	0.009476531	2.618138419	2.700313426	2.645491621	0.025046444	0.02051006	0.021958092	0.228278605	0.20120191	0.213992482	0.263189	0.274297331	0.267297518	0.017875917	0.015451636	0.016523757	0.491856297	0.489382813	0.491468994	0.507867717	0.522337213	0.517665165
SSA_00183	0.73440055	0.745469616	0.740607311	0.230466506	0.202536882	0.214678339	0.77274764	0.777780405	0.77583114	2.756049037	2.825417208	2.758390917	2.737484404	2.920298466	2.792961051	0.023963879	0.013925738	0.019043045	0.009267677	0.007997324	0.007903735	2.473308681	2.546378313	2.4846549	0.025181351	0.028019691	0.026375647	0.252519737	0.239576649	0.242831388	0.256121639	0.261339602	0.257506638	0.018963561	0.020600483	0.019836462	0.47866763	0.479385044	0.480344515	0.466493709	0.490125606	0.479776681
SSA_00184	0.744579273	0.757331667	0.749851771	0.234880862	0.200891922	0.21964681	0.782282574	0.787372231	0.784775665	2.690218937	2.856545945	2.746485234	2.658544183	2.880885598	2.744730544	0.023453856	0.01879681	0.020883339	0.011884366	0.008816865	0.010541051	2.427493428	2.540888187	2.45739979	0.021060534	0.021982948	0.022897464	0.247801905	0.240443139	0.243360545	0.249898226	0.252736592	0.249423581	0.018567273	0.016428173	0.01753261	0.494321096	0.506133148	0.500373496	0.487662482	0.512335603	0.498474125
SSA_00185	0.740778196	0.749939888	0.744472069	0.256041323	0.193700649	0.230291506	0.783978969	0.780874677	0.782528167	3.063441888	2.627278146	2.868441096	3.031754122	2.603982391	2.839641642	0.024943706	0.023276711	0.023779574	0.009838094	0.011374779	0.010492936	2.725822643	2.353336886	2.55726494	0.021184714	0.02000005	0.020196402	0.270119645	0.220757945	0.250455987	0.267128566	0.24661144	0.258189289	0.015525727	0.015422883	0.015251525	0.475440415	0.503844497	0.486325271	0.479715259	0.499106111	0.488511686
SSA_00186	0.720859981	0.750334326	0.736242971	0.218369371	0.196602499	0.20692713	0.756203552	0.783058091	0.770951234	2.942604449	2.820616292	2.870235787	3.150363435	2.883007496	2.992358245	0.017953473	0.016713272	0.017785389	0.00685471	0.008037531	0.007853337	2.649011248	2.548175472	2.591162309	0.033686611	0.026949744	0.030026617	0.255810273	0.236644587	0.245523612	0.267127416	0.256941396	0.261503218	0.023057053	0.019881952	0.021583669	0.450863494	0.491238072	0.471693964	0.437996387	0.501275514	0.471789241
SSA_00187	0.759210777	0.750607033	0.754798876	0.201727949	0.195939221	0.197206023	0.791878967	0.780321598	0.786864366	2.54574	2.728069522	2.612993507	2.549590714	2.885151805	2.692300263	0.01869524	0.01639006	0.017609644	0.008901945	0.008368149	0.008344298	2.275318203	2.401853078	2.314339045	0.026891087	0.024574516	0.02574118	0.236163724	0.250708287	0.239441004	0.236070471	0.243206864	0.237652786	0.020233903	0.018037566	0.019308726	0.52496767	0.504316324	0.517121211	0.51870366	0.497496399	0.508914967
SSA_00188	0.719926047	0.737425586	0.727401637	0.242149737	0.204732856	0.224577989	0.761658078	0.772046949	0.766501986	2.75612397	2.619756387	2.684017047	2.69955653	2.615565552	2.662942486	0.027264567	0.0210583	0.023356549	0.012632951	0.010738547	0.011458046	2.496009917	2.359074896	2.423025033	0.022830436	0.023322215	0.023384728	0.258296421	0.232458483	0.244706728	0.259194015	0.249399836	0.254194992	0.018079226	0.017776056	0.017938488	0.462654199	0.486035649	0.472779805	0.438371307	0.475327788	0.455378829
SSA_00189	0.755002692	0.755695311	0.755492282	0.230644736	0.182373094	0.206922634	0.79212498	0.784700534	0.789532335	2.761596839	2.600404958	2.668464287	2.741983325	2.583262334	2.653659962	0.019624482	0.021313587	0.020217579	0.009524809	0.011596745	0.010339938	2.411984028	2.287181098	2.339396397	0.0237812	0.023691675	0.022803382	0.265549836	0.23633835	0.25279346	0.243485038	0.236244743	0.239358581	0.017496118	0.016850257	0.016792354	0.507972615	0.516446351	0.511413906	0.507804495	0.508767845	0.510583175
SSA_00190	0.767783195	0.758685309	0.764262591	0.169518063	0.165779823	0.16087965	0.789755492	0.786077176	0.7889703	2.811793679	3.020287881	2.886276131	2.95040281	3.149319931	3.008999435	0.014750275	0.022527464	0.01893796	0.007349281	0.007905567	0.008572506	2.572337906	2.776998827	2.654422768	0.032431373	0.024287744	0.02746246	0.215114972	0.205696234	0.206745203	0.259681012	0.279269451	0.268303595	0.023502923	0.01774531	0.020386018	0.500457892	0.479776285	0.493650875	0.532537603	0.51746696	0.527481284
SSA_00191	0.688470126	0.70254308	0.694738059	0.207758612	0.204060581	0.203185258	0.723295038	0.740308311	0.731559207	3.370260773	3.159786743	3.236971534	3.379037368	3.151712027	3.22771112	0.02356666	0.023789517	0.022980442	0.009214257	0.009744614	0.009421408	3.118049808	2.862717133	2.969460236	0.021664329	0.019764006	0.019724716	0.232525769	0.238465582	0.232427307	0.311985143	0.291789564	0.300805193	0.013961434	0.013797779	0.013603351	0.378279222	0.400833613	0.389482589	0.373676734	0.40665295	0.389549895
SSA_00193	0.739742376	0.760250163	0.749711826	0.243455854	0.227785075	0.235357188	0.778395556	0.794460004	0.787387587	2.797315959	2.865136279	2.78486498	2.771703446	2.85921718	2.757933705	0.022155787	0.024357385	0.023053179	0.009753889	0.009092532	0.009814289	2.380989615	2.421360269	2.344790795	0.01856881	0.021237273	0.017955429	0.275232503	0.286338781	0.278088747	0.247686833	0.238882149	0.23914094	0.011871659	0.015240142	0.012806444	0.492236038	0.52253221	0.508571613	0.475032602	0.518989875	0.497584732
SSA_00194	0.742670863	0.755544804	0.747935392	0.178569117	0.159996108	0.166357436	0.770535035	0.780401949	0.775827261	2.661839955	3.062033136	2.835191201	2.642490411	3.021137273	2.804723653	0.026003129	0.02992583	0.026870829	0.013576161	0.01280269	0.012823802	2.438536976	2.746094805	2.570227736	0.021558589	0.01931298	0.020059889	0.210931171	0.210026037	0.208473702	0.261546001	0.277647734	0.268106915	0.016455693	0.013832744	0.014822359	0.479915569	0.474910687	0.47806505	0.485311453	0.507438949	0.496445098
SSA_00195	0.728378745	0.72986967	0.729240989	0.213118575	0.192290055	0.198949639	0.76236817	0.762499571	0.76199448	3.113096594	2.712887084	2.952429321	3.293294247	2.705133255	3.033472312	0.019577089	0.023302799	0.021690013	0.00761239	0.008600574	0.008597925	2.849469899	2.415927366	2.672598725	0.029387558	0.024290635	0.025552338	0.230300647	0.236351355	0.235810499	0.28520868	0.256621599	0.273416985	0.018854448	0.017143326	0.018044634	0.440579145	0.466286044	0.451867934	0.452204911	0.459270838	0.456650453
SSA_00196	0.716250626	0.736749899	0.724181701	0.227024383	0.199269789	0.212792171	0.752517958	0.772013418	0.761009876	2.202416664	2.511148697	2.32900044	2.109085391	2.420632314	2.256902755	0.024883444	0.03032754	0.026538309	0.01554143	0.013964773	0.014947617	1.929717126	2.224052403	2.048061423	0.040270792	0.030972367	0.0364875	0.238333628	0.247580428	0.238909944	0.219667528	0.237692536	0.227089635	0.03280219	0.022641901	0.028626544	0.493049356	0.4942148	0.49349546	0.427042177	0.475381413	0.447663777
SSA_00197	0.773460483	0.787859289	0.781723091	0.185445357	0.147094506	0.161892207	0.801818599	0.808628886	0.806800813	2.446931257	2.826753146	2.601950092	2.432373775	2.882315545	2.621045492	0.020699237	0.017383797	0.019027939	0.010853708	0.008262955	0.009634178	2.215328971	2.574793523	2.363490643	0.025159875	0.031187412	0.028687541	0.218632335	0.207577316	0.209026713	0.230530303	0.247400375	0.236417282	0.021148104	0.023441915	0.022405033	0.537453563	0.542293466	0.543406335	0.547973931	0.573328251	0.563970646
SSA_00198		0.754254599	0.75454731		0.20226885	0.202610664		0.785852005	0.786971254		3.119064221	2.990499078		3.190265359	3.046167029		0.01985208	0.019677348		0.007947432	0.009292347		2.790292518	2.706486578		0.034149143	0.032817873		0.260343324	0.245877333		0.267689177	0.264114227		0.023272939	0.02312552		0.484297455	0.488586924		0.508238798	0.508166203
SSA_00199	0.744298251	0.760362396	0.752514158	0.204387637	0.184616996	0.192216835	0.7751496	0.789165733	0.782803693	2.563492971	2.733906092	2.658832302	2.780531595	3.053438085	2.920428849	0.011975603	0.013576068	0.014025757	0.006096416	0.006097887	0.00692254	2.28187703	2.48830037	2.398454118	0.023869991	0.021818756	0.022558713	0.242148852	0.224935627	0.231931901	0.24249616	0.252163193	0.248795427	0.017437756	0.016571674	0.01700441	0.496347745	0.507575624	0.500080639	0.485022944	0.520197239	0.503414202
SSA_00200	0.748459151	0.748881907	0.747186481	0.219146963	0.201267976	0.210505461	0.782697968	0.780010205	0.780574935	2.447386496	2.470181869	2.459622096	2.463600548	2.535249149	2.508559638	0.016362982	0.011984467	0.014812564	0.008867627	0.008437752	0.008046008	2.221357739	2.221622779	2.219935615	0.024506087	0.022214154	0.022665553	0.225371834	0.225103337	0.223168332	0.239127003	0.236904616	0.237761481	0.018949278	0.017357113	0.017974571	0.512065145	0.511535561	0.510714044	0.4944405	0.495507642	0.492735166
SSA_00201	0.753188278	0.749301854	0.752857452	0.224490355	0.196975374	0.207077388	0.789174155	0.782831323	0.786952393	2.542589959	2.713371114	2.589582037	2.559631301	2.724683109	2.592225437	0.017014138	0.020419808	0.019351887	0.010329436	0.008981472	0.010377875	2.294110599	2.452639543	2.339910878	0.021056254	0.021077087	0.019656181	0.238618097	0.223097242	0.224885927	0.244337764	0.254275154	0.246532333	0.01460794	0.015724886	0.015256754	0.508476749	0.495246948	0.505921487	0.503095854	0.500198699	0.505688861
SSA_00202	0.772157432	0.759705385	0.766647132	0.202911719	0.19034742	0.194935327	0.803794006	0.790402076	0.797845322	2.415445965	2.703660782	2.555164678	2.401593248	2.708364906	2.553327277	0.018005308	0.020646258	0.019885271	0.010131873	0.009125791	0.010323817	2.160762193	2.467477775	2.31287475	0.025925754	0.018562438	0.020868358	0.229006847	0.207604159	0.217098947	0.223160748	0.253894244	0.238612414	0.018893216	0.014943485	0.016886584	0.546979121	0.508937077	0.528930672	0.543492591	0.519031141	0.533379474
SSA_00203	0.764438878	0.757651953	0.762900325	0.171303487	0.176081485	0.169441959	0.789174155	0.784732638	0.788115298	2.885177949	3.352744772	3.105485397	2.86651759	3.334775102	3.0722417	0.020366727	0.025975845	0.023250634	0.010968145	0.009501689	0.010853148	2.661275418	3.024439799	2.845014193	0.034810235	0.030813945	0.031846348	0.216431952	0.246351637	0.226173827	0.270981769	0.284485603	0.277073892	0.02452466	0.020783503	0.022808617	0.491358926	0.468503076	0.48277184	0.526123057	0.513319521	0.523656925
SSA_00204	0.760688678	0.749513324	0.756461704	0.192812265	0.171798037	0.177551447	0.789174155	0.779040395	0.784958507	2.541942375	2.30891228	2.391029088	2.602836404	2.323390298	2.421830148	0.013628214	0.017054179	0.016326862	0.009262886	0.008164254	0.00943689	2.327731777	2.068118741	2.158697077	0.022305227	0.029572853	0.024748209	0.218373552	0.214296742	0.211760121	0.24896965	0.227571929	0.234901662	0.015789024	0.022525169	0.019324196	0.512154338	0.521295006	0.517873793	0.517818635	0.499687455	0.512807097
SSA_00205	0.758572144	0.742944477	0.751700008	0.189767308	0.169263434	0.174266237	0.788826801	0.768609873	0.778754098	2.355858864	2.578947848	2.442942675	2.403023274	2.633850089	2.501267415	0.014041366	0.018590644	0.017013545	0.008149106	0.007606539	0.008816991	2.11642394	2.325916079	2.197627032	0.038468747	0.032530571	0.034827791	0.221090077	0.218906996	0.214890237	0.227269496	0.248976087	0.236557826	0.028445584	0.024352028	0.026695849	0.526528622	0.48799078	0.511655832	0.516788059	0.483449339	0.501873664
SSA_00207	0.752112643	0.756474099	0.755064323	0.22378784	0.181286857	0.200796034	0.785869338	0.785286409	0.786153545	2.764064753	2.753434639	2.735492225	2.717284756	2.755004612	2.70553274	0.028905498	0.022230773	0.025453641	0.014562275	0.009867191	0.012457886	2.414630488	2.42063041	2.395401037	0.025118533	0.023803865	0.023970424	0.260552727	0.254065207	0.2548228	0.244070403	0.247001347	0.244187077	0.017670629	0.017000177	0.017123105	0.502216709	0.506445889	0.507485012	0.500473716	0.512709941	0.508300442
SSA_00208	0.751504978	0.748658531	0.750334879	0.20260339	0.168967564	0.183612547	0.783537441	0.775790263	0.779655132	2.391875371	2.42279011	2.344344126	2.463119355	2.468444997	2.405053851	0.014771285	0.015650973	0.016170168	0.007679648	0.008929837	0.008054366	2.095764237	2.154559599	2.056515389	0.029760042	0.019163342	0.023592416	0.241342708	0.207036776	0.222809563	0.225722268	0.234601938	0.224596445	0.021049289	0.014240452	0.017980457	0.521014983	0.513582057	0.522577447	0.501144109	0.496237798	0.500070888
SSA_00209	0.75690175	0.754815273	0.755743791	0.225941064	0.195579264	0.209417793	0.79459979	0.787516111	0.791010384	2.776711583	2.565090367	2.639407946	2.740338648	2.603799586	2.640125487	0.02016428	0.016779836	0.018589608	0.010024975	0.007853584	0.009628359	2.493917432	2.291043985	2.359420709	0.019877968	0.023959922	0.021065274	0.247989717	0.236220631	0.239832685	0.250341307	0.23722553	0.241779432	0.015041136	0.018325734	0.016370377	0.507994071	0.517502229	0.514912856	0.5137659	0.510650012	0.512352006
SSA_00210	0.747729996	0.737146326	0.74114919	0.23801783	0.234819325	0.235448897	0.786011665	0.777067099	0.780813502	2.651163983	2.720843266	2.684910226	2.634873773	2.730393758	2.687001218	0.025419169	0.017300849	0.020931281	0.01275868	0.00828817	0.010415842	2.320866809	2.376483894	2.34476047	0.02245767	0.021864463	0.022431367	0.265064096	0.272430304	0.266815657	0.23777782	0.243283871	0.240388855	0.017284961	0.016572334	0.017019889	0.509122979	0.491217	0.498847395	0.493083791	0.475565247	0.482208481
SSA_00211	0.764823473	0.754534936	0.760353405	0.196650079	0.186375945	0.186777779	0.792543159	0.783866994	0.788721446	2.829017378	2.993243526	2.883664073	2.825570353	3.023875961	2.887884216	0.023632635	0.023114232	0.023343116	0.010747318	0.008265466	0.010136176	2.622057022	2.720978375	2.652372627	0.02108821	0.022209492	0.020203571	0.218515664	0.228908963	0.21879547	0.264230814	0.271514808	0.26694445	0.014821663	0.016379602	0.015316981	0.498274123	0.480919921	0.493525606	0.526204844	0.507746738	0.518945341
SSA_00212	0.759625638	0.75087602	0.755916066	0.199502357	0.192995016	0.19272928	0.791607694	0.78166917	0.787538668	2.647043587	2.441155271	2.53922556	2.610955292	2.417002001	2.513736922	0.021950819	0.019850382	0.02036427	0.011792319	0.009988877	0.011293544	2.380335542	2.158088886	2.261372234	0.021032232	0.018861306	0.018962264	0.225578961	0.233646334	0.225818193	0.247174667	0.228641413	0.237944151	0.015996639	0.014283871	0.014451079	0.512829273	0.521959103	0.515613206	0.518921288	0.500719386	0.51170843
SSA_00213	0.768573673	0.753402485	0.761149121	0.199817888	0.192922786	0.192123595	0.799371956	0.786124375	0.792997037	2.677419749	2.685630145	2.669944171	2.871621445	2.832744148	2.823811206	0.015849134	0.02005235	0.018608874	0.00719646	0.006595238	0.007801892	2.410703653	2.416461164	2.406809691	0.034765231	0.026472579	0.029935534	0.237332978	0.234837175	0.232393604	0.244311085	0.24541311	0.244856453	0.026016116	0.019816567	0.022658034	0.519426518	0.508345916	0.514124754	0.535936896	0.508062493	0.523006857
SSA_00214	0.750840524		0.749911067	0.198585462		0.187652266	0.781283885		0.780031501	2.913905685		2.843214382	2.966138796		2.875339608	0.019643497		0.020190749	0.009667809		0.010031779	2.707152305		2.622670967	0.023626179		0.02230733	0.222253396		0.218823262	0.275867913		0.268880534	0.017188163		0.016806572	0.475909773		0.479694068	0.499266818		0.498811764
SSA_00215	0.745599194	0.757096853	0.750437049	0.234817207	0.2051572	0.218580457	0.78301352	0.789228158	0.785905765	2.709507191	2.981720534	2.84675836	2.64395494	3.046538269	2.842295575	0.026922396	0.016232823	0.021599159	0.012570814	0.007754561	0.009788591	2.398275945	2.625357286	2.515673433	0.027670502	0.03812375	0.033661262	0.265958278	0.29149308	0.274826444	0.243464889	0.25147223	0.247876828	0.021692458	0.026267625	0.024261967	0.498492015	0.501560162	0.498537802	0.488894498	0.513512251	0.500269052
SSA_00216	0.732320745	0.749513324	0.742648261	0.23592681	0.19034742	0.211125684	0.772437689	0.780614543	0.777821999	2.61284929	2.899054689	2.724595572	2.674046103	2.989910747	2.797611501	0.018064472	0.019559356	0.019287534	0.0089331	0.007343621	0.008901308	2.344474053	2.618424063	2.462316355	0.023725467	0.020032842	0.020354007	0.249680484	0.223482999	0.231796953	0.245693173	0.266759008	0.255328117	0.016639401	0.014927661	0.015660084	0.486688675	0.482081566	0.485919526	0.46215612	0.500192635	0.484904179
SSA_00217	0.735860781	0.740724695	0.73812909	0.236018593	0.2058741	0.224110888	0.775324183	0.775235396	0.775722581	3.193783534	3.004806563	3.123216779	3.231475613	3.00476147	3.131089875	0.02158873	0.022948883	0.02197885	0.009154767	0.008791236	0.009567235	2.867868591	2.686284388	2.805020828	0.02440584	0.026107772	0.024225756	0.269506101	0.254037144	0.263773024	0.278656235	0.267028548	0.274803589	0.016528506	0.018595525	0.017269076	0.455139479	0.468017509	0.458347883	0.468907691	0.481216117	0.475236967
SSA_00218	0.7505603	0.758812298	0.754996351	0.231680917	0.200743815	0.216053183	0.786581107	0.789530803	0.788881249	3.141481463	2.985501519	3.070048565	3.196876752	3.020086469	3.10082668	0.024218211	0.018953249	0.02178964	0.009281701	0.009084999	0.009408638	2.811027721	2.677466572	2.75577473	0.0214789	0.024872878	0.02184713	0.256568896	0.241746102	0.248853974	0.271138607	0.262037264	0.26757711	0.014110081	0.01826902	0.016042475	0.478795741	0.497188381	0.487120024	0.497025093	0.515919717	0.507947019
SSA_00219	0.749032195	0.727198736	0.739357734	0.204709835	0.176509014	0.185939499	0.780195176	0.756168825	0.768121459	2.320875912	2.06549686	2.177752866	2.28343315	2.05574285	2.148409552	0.019286129	0.019450034	0.019680127	0.010713012	0.009164761	0.010399717	2.085775092	1.874724039	1.953631625	0.023742942	0.017287018	0.019415668	0.222270298	0.204212253	0.210805464	0.227942245	0.215198798	0.219628138	0.018247315	0.013368085	0.015664784	0.516056407	0.506782486	0.51748548	0.49602127	0.454033938	0.477238338
SSA_00220	0.758279129		0.754940478	0.191780056		0.183576792	0.788076247		0.78528629	2.482307757		2.544260175	2.509233324		2.594778327	0.016305861		0.017826181	0.008808783		0.00926967	2.210403894		2.263258307	0.025384		0.024335653	0.228738304		0.226532901	0.23211198		0.236302638	0.018874833		0.018056313	0.521529688		0.514706769	0.515864573		0.510331502
SSA_00221	0.721250893	0.718252611	0.720052746	0.234265089	0.241535838	0.23520284	0.760712514	0.761930528	0.761322215	2.529143186	2.747608458	2.621266721	2.5477385	2.756458408	2.64078294	0.017849582	0.026386324	0.021916026	0.009010432	0.011401233	0.010542181	2.173312911	2.370944272	2.262152557	0.017891567	0.014067147	0.015223299	0.259382798	0.286441799	0.268696706	0.234283876	0.249125682	0.241006932	0.012785843	0.010334532	0.011298101	0.48342925	0.461536992	0.474769994	0.438929716	0.440404116	0.439662089
SSA_00222	0.742570703	0.753503381	0.747845369	0.217830789	0.19805931	0.207476863	0.775268035	0.784891571	0.780269357	2.628146314	2.642256935	2.623539928	2.71069961	2.651609026	2.668484736	0.0181967	0.019660615	0.019095607	0.009100132	0.010286781	0.009705502	2.364399128	2.356978578	2.344647063	0.023035784	0.020760163	0.02091493	0.240592788	0.235371719	0.236313464	0.246938887	0.241473358	0.242777472	0.016466972	0.01575393	0.015963413	0.49420171	0.511645597	0.504635637	0.480240064	0.506619326	0.493395398
SSA_00223	0.77076436	0.766061653	0.769233708	0.195525033	0.169276489	0.179599132	0.800615419	0.792020056	0.797080111	2.646661422	2.592677062	2.607954998	2.633997383	2.618785311	2.618951609	0.018769901	0.018975252	0.018627439	0.010071738	0.0079871	0.00956902	2.38043869	2.343489552	2.350120353	0.030183686	0.024592791	0.027378073	0.230688713	0.209011633	0.217583179	0.242576699	0.242461947	0.241587065	0.023520463	0.018624029	0.021020117	0.526501983	0.524041621	0.525902219	0.54064533	0.531152602	0.537854853
SSA_00224	0.741990389	0.76073001	0.751350503	0.203278225	0.17442298	0.186756745	0.775056911	0.788979379	0.782152308	2.523306678	2.70654298	2.59299609	2.719956106	2.733992239	2.699247131	0.014349041	0.016759318	0.016367079	0.00758595	0.009689268	0.008148903	2.257038163	2.422985314	2.318390568	0.032626868	0.027710787	0.029130752	0.23578696	0.22728482	0.228705876	0.240525244	0.246582387	0.241894152	0.023323931	0.020515136	0.021927266	0.498362863	0.512612254	0.505542525	0.482918888	0.52243751	0.502892763
SSA_00225	0.722128412		0.728211168	0.216632258		0.204210382	0.756905133		0.76216584	2.710588056		2.709484688	2.681142127		2.680117051	0.023733513		0.02366759	0.012423117		0.011520809	2.463391076		2.445921737	0.026912419		0.023710973	0.237914325		0.232055528	0.264752421		0.261023549	0.018589547		0.017933808	0.456426792		0.461735866	0.439682278		0.455609112
SSA_00226	0.755880211	0.763314208	0.760937628	0.188574522	0.176081485	0.177739621	0.78422032	0.790376088	0.788790197	2.888154938	3.063614598	2.962729438	2.921696268	3.221332161	3.045295829	0.019453566	0.017996394	0.019151646	0.009678901	0.007241901	0.008982129	2.66761717	2.745410026	2.698236878	0.026421845	0.02717402	0.025655086	0.217630872	0.233664722	0.2200895	0.273649562	0.267789134	0.269775851	0.018088699	0.019197721	0.01870657	0.482803866	0.494646011	0.488997049	0.508821756	0.525035629	0.521107274
SSA_00227	0.762322344	0.752171667	0.757410087	0.223255574	0.192699149	0.206515472	0.799752876	0.783498275	0.791959358	2.514702193	2.726272324	2.610211233	2.594486948	2.673018239	2.617055796	0.019576423	0.032891931	0.025999848	0.009854093	0.015063496	0.012893966	2.189532584	2.437818349	2.304295967	0.023220381	0.017069186	0.018756187	0.258733497	0.230576079	0.243364873	0.222608864	0.249764235	0.235676662	0.015795132	0.012629959	0.014129248	0.534546642	0.501910892	0.519257566	0.524796935	0.503227411	0.515583643
SSA_00228	0.777392014	0.752441416	0.765775276	0.194989323	0.192835083	0.188385725	0.805229983	0.784908103	0.79548548	2.818036677	3.103318903	2.921295508	2.757080699	3.058841488	2.874673564	0.028302523	0.027325637	0.026677491	0.012858601	0.00888892	0.011424358	2.632609482	2.858681788	2.719233749	0.022356672	0.021114995	0.020985859	0.20675096	0.218811694	0.206639142	0.260512385	0.278717369	0.267792213	0.016856482	0.015753029	0.016138968	0.517738863	0.475241027	0.501424217	0.552129411	0.506668895	0.530704375
SSA_00229	0.745281995	0.731476507	0.739413538	0.224621777	0.212267314	0.21275819	0.778829417	0.769452166	0.774433011	2.743166714	2.848367927	2.762448634	2.747452216	2.868022787	2.772195898	0.020074973	0.021128006	0.020439383	0.009647755	0.009389212	0.009153722	2.494907629	2.493351223	2.470384458	0.018957338	0.017707385	0.016803193	0.243108978	0.258339608	0.242777192	0.259166738	0.257976966	0.257059179	0.013289778	0.012725168	0.01257144	0.48291092	0.467435441	0.481200077	0.486013487	0.466466156	0.477659492
SSA_00230	0.756362537	0.754036439	0.754888629	0.203509957	0.197868021	0.196933594	0.789285554	0.784825431	0.78710939	2.415355189	2.488344459	2.439358047	2.382549791	2.499113758	2.427414785	0.019988109	0.019626864	0.020089227	0.011155934	0.010708705	0.010395669	2.126237747	2.161101282	2.115430876	0.023590196	0.021672221	0.02240921	0.231549139	0.239884783	0.231940376	0.225898593	0.22758909	0.224102567	0.018158631	0.015849297	0.016923287	0.528039825	0.527989693	0.529263916	0.512732127	0.506347923	0.509545713
SSA_00231		0.753831659	0.753072964		0.170788009	0.185879179		0.780269852	0.781891758		3.051349764	2.942701673		3.039590311	2.92590567		0.023852828	0.022576457		0.008927375	0.010198505		2.766272273	2.684041455		0.027488102	0.026930973		0.224273495	0.229288604		0.274834037	0.269171895		0.019406398	0.01959734		0.474366731	0.480682027		0.504989115	0.50469989
SSA_00232	0.739821145	0.756110066	0.748827881	0.239547163	0.182627866	0.209575222	0.779266485	0.784821137	0.782652731	2.755578051	2.667086204	2.689474806	2.736783303	2.694057204	2.684090403	0.021764177	0.017534962	0.019989199	0.011882829	0.009607299	0.010770015	2.487105701	2.443159138	2.446636903	0.023786441	0.02372326	0.022417111	0.251649382	0.212174991	0.231225431	0.256521654	0.25223962	0.253270453	0.016711087	0.018371615	0.017469125	0.480587501	0.503717197	0.495057274	0.476460175	0.511406066	0.496193998
SSA_00233	0.719933668	0.745006169	0.73050652	0.247519962	0.190546654	0.223595925	0.762680318	0.775790263	0.768517118	2.810235008	3.045816791	2.924584501	2.80377554	3.086653045	2.930701746	0.022896897	0.018203577	0.021119466	0.011022927	0.009557941	0.009867662	2.460255219	2.730176763	2.595881122	0.021647361	0.025477034	0.02175545	0.274098078	0.242172562	0.261597176	0.254114117	0.272390112	0.263517601	0.014558575	0.017713134	0.015615032	0.462452446	0.466742076	0.46264538	0.436724681	0.489172449	0.460140228
SSA_00234	0.755785342	0.742637931	0.74828917	0.194938489	0.196081181	0.192438201	0.785169229	0.774012047	0.778833969	2.823737673	3.161060476	2.95884719	2.781350635	3.137932907	2.936347036	0.027246528	0.022932041	0.023550966	0.012240389	0.009751937	0.010292742	2.579350969	2.896995615	2.713668442	0.01874967	0.020929497	0.020880265	0.217851954	0.215307026	0.213827218	0.265497615	0.290230438	0.276192734	0.016103876	0.015650026	0.015705406	0.494094739	0.450465218	0.473705754	0.511248966	0.484069936	0.495800353
SSA_00235	0.743474054	0.744430266	0.744579424	0.193478479	0.167670069	0.177146648	0.771398575	0.771657012	0.772044651	2.85502784	2.792839944	2.820981276	2.878505119	2.830437643	2.846241499	0.017821482	0.017561618	0.01776943	0.009655566	0.008487419	0.009666533	2.605119579	2.539846163	2.576033877	0.022118387	0.018758995	0.019915747	0.219593974	0.205802119	0.210452741	0.270380462	0.267604739	0.26958477	0.016207183	0.013687199	0.014717519	0.470966188	0.474237294	0.475118276	0.483070705	0.48815397	0.486931061
SSA_00236	0.720253312	0.750151611	0.733502469	0.311213982	0.192168787	0.264431062	0.777391523	0.780909867	0.778978179	3.446743588	3.043630732	3.268268219	3.371009111	3.026262702	3.191189216	0.033210948	0.027819854	0.030623398	0.01253192	0.011301671	0.011513069	3.046030136	2.746420522	2.908668082	0.024700533	0.025636683	0.023205553	0.326214398	0.235159576	0.300445666	0.277149441	0.271222231	0.273201959	0.01571534	0.018598329	0.016846273	0.440296463	0.476415251	0.455515373	0.437843695	0.499541945	0.467127662
SSA_00237	0.747502292	0.742407168	0.744802641	0.227024383	0.233701266	0.228921644	0.783930424	0.780800711	0.78277645	2.548514324	2.773088045	2.670077149	2.505793178	2.807337481	2.668160589	0.021412529	0.01903288	0.020238205	0.011078351	0.00905696	0.010020684	2.221550887	2.413740396	2.32779831	0.020589505	0.025968993	0.022482731	0.252947674	0.289775467	0.267801989	0.232989729	0.244253155	0.239152041	0.015146312	0.018570279	0.0166536	0.511362017	0.49248304	0.502190498	0.492072609	0.484866328	0.488828983
SSA_00238	0.723472987	0.744443771	0.733420223	0.197897251	0.170780805	0.182873886	0.750912184	0.77247598	0.762209641	2.352602294	2.537958835	2.454336116	2.312865403	2.537521149	2.43544224	0.022936874	0.022722497	0.022505334	0.014075387	0.011981511	0.012628081	2.108385819	2.297361514	2.209393912	0.038676583	0.027282608	0.033195994	0.222969367	0.21027978	0.214380588	0.234587642	0.246476192	0.241323948	0.031091558	0.019824624	0.025338799	0.485262552	0.49452662	0.487728511	0.440167872	0.488832205	0.464752308
SSA_00239	0.747916964	0.730695011	0.737353813	0.208865413	0.172844342	0.18803477	0.779963765	0.758151509	0.76702658	2.455274806	2.517331197	2.47563593	2.464995214	2.525135817	2.487234131	0.019868139	0.017464183	0.0186074	0.009690316	0.008580432	0.008873533	2.150306891	2.225829928	2.175310619	0.022446481	0.0244151	0.024349349	0.243975415	0.223702088	0.232795772	0.231770748	0.244429384	0.237290689	0.018218426	0.017259608	0.017771529	0.512409074	0.477222434	0.496296944	0.494539994	0.457823303	0.47301901
SSA_00240	0.7524354	0.747338386	0.749570081	0.239267497	0.195538278	0.216650727	0.789312626	0.78045317	0.78465526	2.624735512	2.402668053	2.51373565	2.594678508	2.348480124	2.476309406	0.021726778	0.025969555	0.023762052	0.010964004	0.012059138	0.011586537	2.399445292	2.202537273	2.295561134	0.023685597	0.019779232	0.02058292	0.24173151	0.211089398	0.225472906	0.247909986	0.239372786	0.243126307	0.01807644	0.015407522	0.016632912	0.504719584	0.51021396	0.508941417	0.500421975	0.495656241	0.498291487
SSA_00241	0.747770412	0.751662303	0.750379633	0.228660713	0.191241718	0.208419012	0.784469902	0.782267206	0.783932522	3.033833174	2.786478901	2.906384334	2.975746553	2.740376621	2.846708709	0.028013631	0.026932846	0.026725658	0.012322996	0.011181336	0.01224763	2.754658273	2.477279892	2.613215569	0.022333195	0.016143357	0.018733867	0.2436765	0.218395534	0.22987649	0.273217213	0.258299915	0.265648089	0.016719964	0.012390266	0.014241629	0.474320188	0.494216668	0.486584268	0.493796306	0.502701908	0.499888794
SSA_00242	0.738492237	0.736797758	0.737452897	0.236036749	0.232180566	0.235600354	0.778856653	0.774793114	0.776608985	2.750261477	2.621769821	2.688710546	2.764246777	2.634628048	2.698810757	0.01995358	0.01996995	0.020131156	0.009419253	0.009479534	0.009168604	2.486434939	2.296360221	2.391419919	0.026236523	0.026930925	0.026910874	0.25034591	0.284565225	0.263482688	0.2545359	0.235514967	0.244688844	0.020929412	0.019970909	0.020469018	0.486291448	0.494199946	0.491189119	0.476717376	0.473711566	0.473864365
SSA_00243	0.749630873	0.761856803	0.757631671	0.230063987	0.18904609	0.209962118	0.787936678	0.791198072	0.791062643	2.77411676	2.429436641	2.598358522	2.720817219	2.414568473	2.564608457	0.025099792	0.020487313	0.022589101	0.010838173	0.009517916	0.010748247	2.433260714	2.129466041	2.276794998	0.024856825	0.024849897	0.023841187	0.26278003	0.242357461	0.252705767	0.246219523	0.221540196	0.233158327	0.017302736	0.018273872	0.017701804	0.500972618	0.538366728	0.521141396	0.497591448	0.52277698	0.514429555
SSA_00244	0.743953813	0.754122201	0.748173143	0.233255084	0.201897897	0.222293899	0.783880275	0.787472171	0.785993817	2.780594192	2.887015138	2.839874679	2.795571204	2.933816498	2.857983818	0.017853806	0.016729726	0.018160676	0.009186973	0.008946072	0.008945008	2.402485818	2.568661029	2.477068257	0.022926114	0.019543908	0.020354342	0.26926175	0.234325151	0.257766134	0.24436762	0.259842035	0.250353106	0.015898469	0.014784471	0.015055974	0.498845631	0.495047905	0.495922989	0.487552064	0.508835154	0.497043229
SSA_00245	0.728047384	0.757530447	0.743138775	0.220679226	0.188991437	0.204048279	0.764223525	0.788354	0.777488064	2.347827638	2.837023427	2.593049187	2.368187865	2.868305734	2.623642417	0.015170422	0.018255202	0.017160395	0.007187678	0.008407206	0.00813354	2.044731412	2.553453412	2.305074157	0.032637639	0.029075155	0.030991476	0.251519802	0.22804173	0.239403576	0.222680214	0.255373828	0.239461707	0.024913754	0.021657529	0.023477965	0.500557496	0.503675891	0.501618715	0.453194546	0.515427603	0.486134236
SSA_00246	0.749231433	0.720604181	0.733681117	0.197052325	0.23942677	0.215557412	0.778323401	0.762718394	0.769564577	2.81986261	3.323018764	3.082946429	2.739155933	3.283900426	3.024304575	0.030073812	0.029604226	0.028662763	0.01456982	0.010714757	0.012443469	2.590507622	2.949398713	2.785273859	0.018503926	0.020141732	0.020149915	0.225567348	0.293080789	0.254130621	0.266800641	0.281905538	0.275144496	0.014536899	0.014465887	0.014620584	0.480658747	0.429952163	0.455274665	0.495981467	0.442442272	0.466567366
SSA_00247	0.756606387	0.748872425	0.752129102	0.206470875	0.199782664	0.200007041	0.786131551	0.780705962	0.782652793	2.828463658	2.945802834	2.880614351	2.830419751	3.008795957	2.900914141	0.020299599	0.017520107	0.01957433	0.009519594	0.007876144	0.008786242	2.517894721	2.642807997	2.576989549	0.024602378	0.025118139	0.02470097	0.2344295	0.242983486	0.234085656	0.255066602	0.26432776	0.259679595	0.01829968	0.018299261	0.018073532	0.500786782	0.481449119	0.491388342	0.509840574	0.496711728	0.501703985
SSA_00248	0.776520949	0.768152273	0.773384945	0.200055823	0.182373094	0.187335759	0.808068732	0.796661956	0.803120534	2.833161997	2.752231305	2.792808657	2.877322129	2.744073402	2.806838387	0.018212003	0.024454999	0.021130533	0.009271562	0.011960841	0.010482014	2.563375797	2.492874397	2.53227479	0.026368239	0.023344386	0.024045874	0.232236116	0.214941412	0.220339975	0.248987985	0.252085645	0.250826648	0.019465546	0.018005386	0.018497092	0.526200738	0.518045032	0.524179672	0.553628771	0.536268747	0.546635987
SSA_00249	0.733492042	0.738188086	0.735250993	0.234857516	0.199402931	0.215705376	0.772249639	0.772294072	0.77178702	3.0000672	2.598738785	2.770941656	3.150331521	2.697541552	2.881075409	0.017705391	0.013425751	0.01641553	0.006826603	0.007615894	0.007035896	2.646900846	2.245149399	2.407978322	0.025544565	0.020867317	0.021922515	0.266006379	0.239768172	0.25128667	0.264707258	0.239596276	0.249029267	0.017136642	0.015390073	0.015927993	0.468905681	0.494920928	0.483878002	0.464131559	0.477185056	0.470210136
SSA_00250	0.721498522	0.734817115	0.727499413	0.200636074	0.177337526	0.186660727	0.749417685	0.764892106	0.757846992	2.506014213	2.651638003	2.585549979	2.50097764	2.726298928	2.627536872	0.018361194	0.014902258	0.016692488	0.00901359	0.008212256	0.008109679	2.229807746	2.348312709	2.291462946	0.025841559	0.03301058	0.030833171	0.233563428	0.2382771	0.23432008	0.24510199	0.247938658	0.246248268	0.020295224	0.022895787	0.022190539	0.472311461	0.479340214	0.475074501	0.438590946	0.46928196	0.453811506
SSA_00252	0.762243575	0.748178308	0.754827119	0.191865823	0.188178548	0.185609817	0.79341891	0.780651143	0.786243589	2.541616941	2.630626928	2.54345798	2.647210165	2.670328436	2.607612173	0.013215552	0.015137685	0.015252684	0.007315247	0.008093681	0.007750075	2.260014051	2.339654814	2.250985938	0.02869757	0.022241545	0.024473103	0.237038399	0.233608272	0.231193599	0.234495636	0.24541829	0.235850721	0.019920739	0.01655463	0.018074929	0.526483497	0.499735509	0.517169429	0.525042199	0.499014374	0.510527635
SSA_00253	0.752035142	0.751964157	0.751543341	0.202977613	0.196516894	0.194346058	0.78380347	0.780546092	0.781858782	2.794526733	2.637940092	2.702056285	2.78280734	2.584434764	2.675850632	0.024924722	0.025354363	0.023760894	0.010384943	0.010638031	0.010692683	2.531873324	2.35624742	2.426618042	0.024549821	0.024853061	0.02649707	0.23648784	0.238854818	0.233882941	0.255261269	0.24056603	0.246849071	0.020683348	0.018091004	0.019526928	0.495030295	0.509345405	0.500790069	0.504600735	0.500485461	0.502176262
SSA_00254	0.742892038	0.743831317	0.742551452	0.227588348	0.201897897	0.216323658	0.781365193	0.777232963	0.779141907	2.638837188	3.055341645	2.827873507	2.627100795	3.348610616	2.962847884	0.019263358	0.014375168	0.016246057	0.009024532	0.007300958	0.007858657	2.383110286	2.691244814	2.528201472	0.028190679	0.037240929	0.033768518	0.243365185	0.277570861	0.255460697	0.247150961	0.261020102	0.253340027	0.023577669	0.024857941	0.024483508	0.498594542	0.47448234	0.487395082	0.48691086	0.487320225	0.485661704
SSA_00255	0.762130544	0.7592906	0.761839372	0.192408215	0.160927397	0.1751409	0.793780636	0.786646929	0.790849919	2.402599249	2.605805	2.496721935	2.332469726	2.53559136	2.433019922	0.025097282	0.027513756	0.025838078	0.013848945	0.011175941	0.013040061	2.217081774	2.398114383	2.301133977	0.022441977	0.025128026	0.022173919	0.198899325	0.185631476	0.189769466	0.240765108	0.25291497	0.245717844	0.016126071	0.019573443	0.01771744	0.524137186	0.509145391	0.51978364	0.524394751	0.519321971	0.524162177
SSA_00256	0.75599317	0.747617646	0.750859968	0.1934976	0.203641716	0.198543807	0.788416969	0.78220516	0.784691241	2.707644974	2.823071668	2.780590076	2.740395865	2.860899349	2.811870321	0.019230472	0.020607634	0.020255509	0.008977218	0.009268441	0.009038896	2.406377555	2.48275942	2.461065832	0.021098673	0.022752951	0.022278777	0.232021598	0.261953813	0.243742701	0.247133698	0.250321826	0.249778001	0.015988283	0.016262337	0.016216638	0.507869596	0.494313325	0.499944839	0.513898275	0.496844093	0.502771297
SSA_00257	0.779613113	0.768206751	0.774334686	0.164409949	0.142827426	0.148361789	0.80400513	0.790758998	0.797463924	2.702192016	2.702275067	2.682003626	2.722414703	2.700702471	2.687669423	0.019966315	0.022800686	0.021459774	0.009464589	0.011201512	0.010130211	2.436546813	2.455639038	2.426385199	0.031111811	0.035507343	0.032397304	0.218223096	0.200282293	0.205434106	0.243267247	0.251104172	0.246170697	0.022091557	0.025346976	0.023696567	0.532767701	0.514597314	0.524852984	0.559582521	0.536652281	0.548727325
SSA_00258	0.740669248	0.742300283	0.741767817	0.236635983	0.20921634	0.224752726	0.780278018	0.779962635	0.780486135	2.645437388	2.887111211	2.714036834	2.650817369	2.845287413	2.701076387	0.02074096	0.026187883	0.022813514	0.009743291	0.009840802	0.010265406	2.362026693	2.611228329	2.435550508	0.022688358	0.021721918	0.020843664	0.254349186	0.235721462	0.245632334	0.249507504	0.264267443	0.253062513	0.016518502	0.016197019	0.016030195	0.492618342	0.477040579	0.4892433	0.478801744	0.487895864	0.484217509
SSA_00259	0.755053569	0.758866776	0.756376776	0.204160415	0.188476653	0.195247129	0.787697066	0.789271294	0.788581395	2.692128005	2.888017034	2.786707847	2.69868784	3.047266929	2.870692258	0.018636621	0.01617227	0.017401718	0.008686207	0.007257258	0.008042719	2.401371592	2.592849896	2.496503096	0.022492038	0.028155212	0.025205097	0.241697824	0.246224143	0.242383349	0.247190945	0.255688316	0.251470636	0.017244984	0.020464583	0.018626106	0.503646135	0.500397285	0.500861788	0.50950775	0.517818063	0.513033198
SSA_00261	0.707635995	0.74606013	0.726661353	0.226298035	0.195952741	0.210448355	0.748716562	0.77812969	0.764053715	2.511063458	2.703762197	2.58930786	2.74234557	2.742601835	2.72857662	0.015943209	0.020163062	0.018132571	0.005458767	0.008380366	0.007753762	2.209395782	2.392853146	2.285483175	0.02582093	0.02560911	0.025502332	0.255627833	0.250870598	0.251715197	0.241598444	0.247052782	0.243493307	0.019121821	0.018734952	0.018851913	0.462808161	0.495430466	0.478588845	0.422845022	0.491912379	0.458062156
SSA_00262	0.746642238	0.73619395	0.740413908	0.198518853	0.200918448	0.195631928	0.775219276	0.770408653	0.772058219	2.775544282	2.601121273	2.67067404	2.717352328	2.528147736	2.617503169	0.027782876	0.02774909	0.026111054	0.012072348	0.013218254	0.012522671	2.541498536	2.370993281	2.43872692	0.02082787	0.021162668	0.022019822	0.225197928	0.218686692	0.218524605	0.26532508	0.25508851	0.259253672	0.016896679	0.016046283	0.016538699	0.481493585	0.479168982	0.480210172	0.491015302	0.472871167	0.480092985
SSA_00263	0.718097728	0.73621871	0.724784245	0.245678266	0.18072359	0.217417597	0.755698333	0.768928933	0.760675598	2.697884508	2.747511365	2.7166724	2.640992884	2.631177116	2.637878094	0.02715905	0.033355096	0.029037692	0.013692021	0.01433655	0.013738845	2.416678424	2.469313407	2.430080702	0.020400075	0.018251346	0.019751417	0.262613185	0.221417221	0.245452024	0.252127861	0.260836236	0.255309658	0.015948564	0.01356413	0.014694777	0.463953854	0.470972171	0.466489263	0.429530937	0.474804399	0.448107312
SSA_00264	0.748362443	0.753150043	0.751688782	0.22932504	0.201834955	0.215274616	0.784503578	0.786403778	0.786029336	2.569244247	2.965698083	2.744960403	2.521075651	2.953810777	2.721996248	0.021937374	0.022691131	0.021994205	0.009966561	0.009273557	0.009803839	2.236722434	2.605967289	2.408118342	0.029012445	0.026655722	0.02770481	0.26424326	0.271073178	0.265832676	0.232544999	0.256245452	0.243712491	0.02171264	0.018687867	0.020233063	0.511271435	0.494568741	0.503937531	0.493793689	0.50796256	0.502317481
SSA_00265	0.728473254	0.749752689	0.739632825	0.219726039	0.184376712	0.201461278	0.767301297	0.779372592	0.774323335	2.893770116	2.919490064	2.889630998	2.852785205	2.903414343	2.860337353	0.0205167	0.024188935	0.021773582	0.009374133	0.010424112	0.010117542	2.636351792	2.692608496	2.658377304	0.02813528	0.022757759	0.024981253	0.239083831	0.208423272	0.223745678	0.268017355	0.273145007	0.270359618	0.021292261	0.017446224	0.019101756	0.459681957	0.476134464	0.469288794	0.457129033	0.498461732	0.479691798
SSA_00266	0.749894816	0.767610052	0.758799333	0.222315515	0.177191615	0.200747745	0.784744111	0.794232063	0.790084663	3.178733551	3.128772155	3.130953874	3.330927526	3.212783539	3.235088902	0.015621903	0.019289847	0.017788853	0.005987895	0.008182099	0.007231743	2.928919842	2.838129755	2.864899879	0.038151252	0.033780256	0.036211152	0.254414714	0.238009285	0.246039249	0.278473505	0.270248281	0.272975147	0.028829215	0.024119825	0.026573766	0.472923032	0.494698113	0.48421653	0.497197012	0.532437559	0.515992387
SSA_00267	0.726319836	0.746690179	0.736462897	0.244078349	0.195202156	0.221269612	0.769804997	0.777668885	0.774587771	2.740498913	2.794691105	2.758404727	2.701101062	2.784765074	2.7310273	0.025164824	0.022973	0.023599769	0.011354828	0.010556889	0.010571708	2.477195512	2.539467958	2.502291761	0.02507599	0.030231646	0.026404253	0.255096128	0.229474697	0.243256774	0.254786867	0.260630139	0.258029945	0.018912763	0.022942789	0.020668937	0.473509697	0.481034527	0.475235212	0.451686381	0.490164915	0.472680762
SSA_00268		0.746904793	0.744929945		0.165876153	0.181372662		0.774555187	0.774244115		2.254274299	2.31549623		2.295397411	2.363997758		0.018857294	0.019315005		0.010975953	0.010567424		2.077848134	2.108617396		0.018838167	0.019908034		0.18304774	0.201757899		0.234413787	0.235005891		0.014673525	0.015566914		0.512918611	0.510249825		0.493526199	0.489331073
SSA_00269	0.712602106	0.743746444	0.725884747	0.246581831	0.171607236	0.214758086	0.753382208	0.771788924	0.761909422	3.059158603	2.83518639	2.953487643	3.048637005	2.819219532	2.932421286	0.024956622	0.030715451	0.026710489	0.010908187	0.013887728	0.012037747	2.772336136	2.577384868	2.681355186	0.022408942	0.022193646	0.02125354	0.269591841	0.212932581	0.24598873	0.278026346	0.268442154	0.273881999	0.015444885	0.016262255	0.015442861	0.43328982	0.471667868	0.448011773	0.420433234	0.485559811	0.450456462
SSA_00271	0.760554103	0.751919129	0.754373473	0.187138998	0.196358462	0.187093976	0.790792462	0.785085543	0.787062273	2.522312356	2.818487154	2.655878158	2.49400921	2.77999045	2.619261596	0.022757788	0.021200307	0.022117558	0.011873985	0.010166559	0.010211611	2.282828306	2.570391703	2.417937249	0.022218371	0.025486392	0.02381	0.219243534	0.236720145	0.223317031	0.243034313	0.260389857	0.251286107	0.017535698	0.018770661	0.018019465	0.513953856	0.488701324	0.503023316	0.522764984	0.503474469	0.510661467
SSA_00272	0.753994726	0.740723444	0.74596995	0.206851294	0.201168095	0.202247922	0.785300578	0.772910705	0.77838429	2.454096642	2.419645626	2.446042021	2.404023726	2.39273348	2.404980102	0.020591161	0.022937962	0.021854166	0.011281892	0.012205076	0.011094549	2.183167946	2.075927313	2.132353936	0.021697752	0.022820672	0.021688442	0.228750836	0.257644561	0.238922726	0.233016296	0.221911441	0.227735401	0.016865833	0.016460349	0.016374696	0.518984892	0.514167785	0.515626859	0.505373404	0.479057694	0.49055195
SSA_00273	0.756311625	0.762990171	0.760050924	0.21033901	0.216780362	0.209514154	0.787115219	0.794702269	0.791241302	2.665802858	2.936432087	2.78706076	2.846342499	2.989751218	2.900748557	0.013859928	0.019215648	0.017089327	0.006573252	0.008570076	0.007374202	2.409438328	2.554254172	2.471122372	0.028848453	0.026580897	0.027637992	0.237543395	0.28227863	0.253109709	0.243557876	0.246189276	0.243884271	0.022654175	0.01881875	0.020727817	0.508190503	0.514433125	0.51425719	0.508792109	0.524716946	0.517046521
SSA_00274	0.753029044	0.750443211	0.750825431	0.198407887	0.185996267	0.188412402	0.783999334	0.779445398	0.78151945	2.425274389	2.440513938	2.409678212	2.396328489	2.419404687	2.39357655	0.021219541	0.021897686	0.021016034	0.011842755	0.012277155	0.01167515	2.164287156	2.154213353	2.130354236	0.022730907	0.020184285	0.021579351	0.225339686	0.218007583	0.218939723	0.233227968	0.234588458	0.231700187	0.017969728	0.015335759	0.016481983	0.518009545	0.514842757	0.517966307	0.50614827	0.497754715	0.501422569
SSA_00275	0.706071337	0.742657171	0.72479051	0.267900788	0.176792276	0.225956691	0.756652494	0.771174966	0.764872032	2.515918027	2.381381035	2.433639242	2.467997127	2.349525829	2.401599292	0.025814053	0.023330063	0.023894006	0.013200846	0.010813384	0.012245695	2.141643232	2.11400429	2.111042726	0.021523711	0.023227252	0.021372347	0.291824827	0.214303128	0.259571066	0.226522216	0.233136241	0.228884896	0.01590816	0.017526019	0.016343541	0.47202909	0.506305056	0.491439488	0.412077487	0.482148566	0.450339596
SSA_00276		0.740047149	0.73987603		0.246763625	0.237391915		0.779475703	0.778808763		2.83594717	2.797346991		2.775474369	2.744756567		0.029754092	0.026989373		0.014334124	0.013623187		2.510746586	2.490503263		0.017946655	0.019100085		0.281622569	0.264294438		0.252699741	0.251903468		0.013533925	0.014508467		0.485748768	0.488540876		0.479457294	0.478250482
SSA_00277	0.743447167	0.747685752	0.745917392	0.228403088	0.193187406	0.208826547	0.781509656	0.778483052	0.780723461	2.989513188	2.991710828	2.97369068	3.056968281	3.107817898	3.064067588	0.017767379	0.019652153	0.018498945	0.00778831	0.00709047	0.008259256	2.744799552	2.727208883	2.723150317	0.021709277	0.020382388	0.021064206	0.246200134	0.232620384	0.237384167	0.273918104	0.273011225	0.272590034	0.016993677	0.015355933	0.016034637	0.471948621	0.472878729	0.473037141	0.486487812	0.493667495	0.49184627
SSA_00278	0.757592732	0.742842309	0.749640266	0.191909239	0.187107514	0.183408692	0.783941984	0.775712225	0.778918409	2.723705636	2.668721187	2.684935041	2.828281132	2.722085916	2.752077455	0.015319137	0.016998537	0.016681391	0.008165712	0.009025711	0.008204736	2.522674903	2.387288373	2.442508197	0.024479986	0.026178669	0.025130732	0.223318	0.238755477	0.22469404	0.259455205	0.248041745	0.252719129	0.018501228	0.019068167	0.018740508	0.496121297	0.490187152	0.495686421	0.511457245	0.488256918	0.498218334
SSA_00279	0.712557387	0.74317462	0.724813273	0.242580085	0.195110047	0.224410883	0.754959091	0.773435051	0.762660065	2.248389132	2.669720916	2.433599168	2.206300633	2.67661815	2.425670574	0.022388347	0.018103381	0.020357854	0.013099494	0.010159536	0.010955698	1.966176589	2.357201331	2.134106492	0.019630469	0.023925445	0.021042906	0.259111191	0.236354774	0.250107712	0.219134562	0.248181737	0.23163092	0.015509874	0.017443207	0.016112858	0.49230472	0.492956183	0.489481187	0.422917696	0.483656007	0.448395987
SSA_00280	0.750219581	0.756448934	0.752474244	0.169366552	0.151621714	0.154158843	0.776668613	0.778313402	0.777118318	2.735597924	2.782840968	2.709254839	2.716043371	2.784244885	2.705819649	0.022695207	0.020285718	0.021085166	0.011059752	0.010296706	0.010225214	2.584362472	2.496164905	2.497172312	0.02762459	0.025080126	0.027229047	0.196533131	0.203156867	0.193453824	0.269827695	0.260831531	0.263259042	0.022477313	0.018031778	0.020242837	0.482700652	0.492372677	0.487502956	0.502504409	0.507941768	0.504870334
SSA_00281	0.731453111	0.743078423	0.737001083	0.209074375	0.182311012	0.193917466	0.764990192	0.771388864	0.768522439	2.211264294	2.493165075	2.352061869	2.166494483	2.457445859	2.32229251	0.026277996	0.02782369	0.026325844	0.016776608	0.01657715	0.015697006	1.922247263	2.208859618	2.062572772	0.025452095	0.022389039	0.023651129	0.240622268	0.225217896	0.231019564	0.214043899	0.23742773	0.225317232	0.019809917	0.016631486	0.018000132	0.513190067	0.500850917	0.508278924	0.461316194	0.483271887	0.472514625
SSA_00282	0.756433313	0.74938294	0.753380483	0.199074235	0.195747911	0.191458524	0.786746701	0.78166917	0.784857811	2.705830751	2.578876959	2.606989209	2.714216348	2.630031942	2.630950087	0.017393954	0.018904159	0.018305748	0.008806791	0.00842244	0.009191686	2.446785259	2.301348752	2.340686721	0.028811562	0.023958999	0.025471964	0.22373084	0.237235523	0.223823141	0.250558419	0.242212387	0.244234048	0.021656072	0.017943827	0.01957398	0.50614998	0.505738079	0.508520525	0.510897846	0.498783703	0.50646378
SSA_00283	0.738953547	0.743966722	0.740495319	0.244116143	0.212486182	0.231812577	0.779782997	0.779250198	0.778613577	2.655973206	2.508565268	2.586404873	2.713105422	2.627289945	2.661979533	0.015651616	0.012445554	0.015163233	0.00801043	0.008489446	0.007801025	2.410161257	2.27886311	2.338445391	0.023338725	0.019178691	0.020538742	0.2495313	0.227074368	0.238318203	0.249403672	0.241763325	0.244868616	0.017466936	0.015314211	0.016281626	0.491148533	0.503019334	0.494923035	0.475849119	0.48940787	0.480159308
SSA_00284	0.723472987	0.724779362	0.723705658	0.223346392	0.208864129	0.213948002	0.76183826	0.760950559	0.76064466	2.632905462	2.646422444	2.620794748	2.537990179	2.544557812	2.52480123	0.029154545	0.030829557	0.028626951	0.013839297	0.013336281	0.013277366	2.352844238	2.342467812	2.33474239	0.019945332	0.016519809	0.017781739	0.23754624	0.247828331	0.238184822	0.25337733	0.252991447	0.252670512	0.014895182	0.01244223	0.013477806	0.469262171	0.466055808	0.469773253	0.44557219	0.450795198	0.44688803
SSA_00285	0.713097461	0.720485439	0.716242329	0.2177272	0.160677368	0.189387446	0.750235295	0.748465296	0.748870128	2.22282821	3.026153135	2.613291497	2.190902315	3.085146688	2.639981749	0.017850687	0.019187269	0.018345453	0.008854973	0.007979897	0.008088896	1.909871405	2.78048357	2.340101943	0.02572579	0.025634505	0.026563699	0.257126395	0.206410646	0.233560845	0.217813573	0.2875617	0.251897588	0.020161842	0.017872086	0.019307829	0.48792532	0.423588645	0.457907079	0.424809631	0.441125811	0.432521391
SSA_00286	0.731071674	0.702828965	0.715852509	0.215656933	0.245471334	0.227517995	0.76795949	0.747455019	0.755969656	3.141035644	2.832837234	3.004308305	3.084757819	2.775221954	2.930311818	0.028529806	0.033366483	0.030090332	0.011297285	0.016004952	0.01308616	2.834104854	2.482158107	2.677060507	0.023030515	0.017822936	0.019499772	0.255399904	0.294362024	0.270163789	0.279072629	0.260694664	0.271151959	0.015625962	0.013195291	0.014109172	0.448508003	0.430664315	0.439731601	0.460944455	0.408370569	0.431602947
SSA_00287	0.723990482	0.75604727	0.740349254	0.226588184	0.176516189	0.201788808	0.763751519	0.784056563	0.774606903	2.766298011	2.776454952	2.745612186	2.702867441	2.689637269	2.667838716	0.025266554	0.028615017	0.026302627	0.01100867	0.012838656	0.011664767	2.461638281	2.532381253	2.472129531	0.027300286	0.018089579	0.021641843	0.252695197	0.203196597	0.228702175	0.255858975	0.261017308	0.256421741	0.01857897	0.013893026	0.016127858	0.468851966	0.495727808	0.483465982	0.447159397	0.511347761	0.480901292
SSA_00288	0.731937145	0.751219984	0.742439471	0.246319143	0.208295838	0.227247911	0.775516561	0.785115547	0.781204056	3.024765424	3.1392709	3.043169691	3.044376688	3.103594214	3.017996588	0.019480425	0.029057	0.024377301	0.010404425	0.012724068	0.011399693	2.743707897	2.811248705	2.747351885	0.022492431	0.021218273	0.019894051	0.261600477	0.246648391	0.254349681	0.272006538	0.27422659	0.270254388	0.014538599	0.015301763	0.014721666	0.460131088	0.474947787	0.47041615	0.460410231	0.502794911	0.484431937
SSA_00289	0.753361714	0.74317462	0.747694685	0.211474539	0.219442032	0.21249628	0.787616018	0.778554655	0.782961652	2.999216127	2.995443637	2.983267403	2.94594873	2.977104356	2.931149141	0.023910536	0.045565882	0.032927247	0.009935174	0.021582004	0.015524666	2.789564508	2.761212864	2.771786574	0.025245718	0.016530279	0.020182593	0.228365258	0.227581942	0.223858969	0.277560681	0.276127246	0.276976042	0.01813944	0.012716604	0.015453603	0.478866217	0.466967854	0.472207768	0.505442366	0.485402049	0.495004461
SSA_00290	0.740713967	0.726552853	0.733625306	0.191310418	0.169323994	0.176478362	0.771872337	0.757098218	0.763865781	2.341720738	2.243676175	2.283412564	2.371550301	2.256337248	2.303453317	0.014618801	0.018887076	0.017370314	0.009354607	0.010966626	0.010256947	2.066650001	1.99465676	2.014681811	0.027295336	0.019687108	0.022111564	0.226979534	0.208033607	0.213945557	0.230870778	0.225520725	0.226295612	0.018452929	0.01470682	0.016447665	0.507214775	0.495811735	0.504322431	0.480725012	0.454181871	0.467734857
SSA_00291	0.756798917	0.747415275	0.75235205	0.21343852	0.164424063	0.187692028	0.791538713	0.775659457	0.783631241	2.731376164	2.586144975	2.657865154	2.766872942	2.589559274	2.680766504	0.018325799	0.020621309	0.019555558	0.008256691	0.008994488	0.009411103	2.465457962	2.300483504	2.382619891	0.021919453	0.023073002	0.021914933	0.23322175	0.219442775	0.224349856	0.252099892	0.245661957	0.249284202	0.016236774	0.016481481	0.016169102	0.504812989	0.497347759	0.50075817	0.513020061	0.495780337	0.505136985
SSA_00292	0.709722254	0.731281539	0.720231907	0.217809193	0.213506941	0.213765661	0.744083388	0.767613707	0.756170135	2.489491667	2.573369084	2.527800198	2.437401594	2.605727239	2.519216821	0.025395438	0.016604432	0.02093382	0.014112241	0.010013368	0.011326189	2.219760092	2.242354675	2.226472465	0.019808003	0.021900104	0.020309025	0.233839846	0.25421927	0.239472486	0.247406091	0.238007663	0.242393917	0.014947744	0.015993596	0.015126575	0.462243795	0.488088745	0.474374579	0.414054349	0.463664104	0.438883411
SSA_00293	0.742183607	0.734825385	0.739021323	0.217965422	0.183892146	0.198915038	0.778172828	0.766831183	0.771612772	2.642825484	3.00507702	2.805995121	2.587265215	3.010028856	2.783052486	0.025286513	0.021947545	0.022999489	0.012538712	0.009464903	0.010863177	2.367648712	2.703654158	2.523653305	0.023131892	0.020900939	0.021259842	0.244219983	0.232939476	0.236641177	0.247509744	0.277054845	0.261101248	0.016439919	0.014663539	0.01544494	0.493279575	0.451995743	0.47642518	0.483183785	0.472035348	0.476903133
SSA_00294	0.74582934	0.720662377	0.731731859	0.206929795	0.206352381	0.205354011	0.778185296	0.758107228	0.767359605	2.747313901	2.785082697	2.760451862	2.742857347	2.812023678	2.78377989	0.020642699	0.020368464	0.020010197	0.009531922	0.008722983	0.009299974	2.530326517	2.520071735	2.513964361	0.02230297	0.020788688	0.021858313	0.228758415	0.239771661	0.232689422	0.262544164	0.26028956	0.260285536	0.017770672	0.015424106	0.016435825	0.484022689	0.453739364	0.468715645	0.490274773	0.441345878	0.463938987
SSA_00295	0.750230165	0.727370144	0.73764488	0.220564478	0.214920977	0.216743166	0.784415357	0.765338147	0.773732947	2.921184228	2.848754443	2.866418809	2.979617122	2.798087873	2.868630143	0.019006015	0.035062095	0.02584525	0.008473657	0.017010961	0.012258512	2.672575576	2.524451988	2.577421824	0.026086524	0.018148242	0.021775976	0.244974265	0.278355806	0.257824168	0.265975853	0.258714905	0.260357816	0.01917717	0.013268468	0.016119035	0.48638301	0.459227094	0.474926372	0.497563676	0.455841348	0.474521395
SSA_00296	0.742959911	0.731719874	0.736228209	0.202419698	0.234637031	0.215099273	0.774124095	0.771996593	0.772602074	2.398064116	2.664823743	2.513075039	2.333926876	2.659716406	2.479148413	0.022032293	0.019722795	0.020614074	0.011388023	0.009926704	0.010131809	2.130092489	2.263934303	2.171674506	0.022332861	0.024487627	0.024116351	0.234773388	0.296661292	0.2595821	0.231312932	0.233642685	0.230246638	0.017924817	0.016893908	0.01748133	0.508515885	0.490848015	0.501086759	0.484206098	0.46423844	0.472490272
SSA_00297	0.70667829	0.7366525	0.718406626	0.194573822	0.178700358	0.184413777	0.736315496	0.767257589	0.749599749	2.783435891	2.669814724	2.734539677	2.728763101	2.648326336	2.694547513	0.02631546	0.026301494	0.026131877	0.010773955	0.012285905	0.011239269	2.54729625	2.370045618	2.468242103	0.024832291	0.021812784	0.023343524	0.225094422	0.228125499	0.223633072	0.274115092	0.252873768	0.265226979	0.018213773	0.015500347	0.016819132	0.428925784	0.476946325	0.446856126	0.409303341	0.473689081	0.436262272
SSA_00298	0.757960711	0.752790528	0.754260825	0.197894256	0.174478569	0.184411798	0.787781689	0.781756358	0.783998174	2.652471724	2.752057324	2.681218841	2.604535827	2.77107379	2.666725381	0.029066154	0.019593648	0.023570081	0.015235427	0.010228531	0.012197195	2.42246792	2.472047365	2.420507781	0.021622619	0.024711744	0.023590126	0.221386129	0.224753202	0.22022879	0.254248174	0.251791848	0.25074692	0.017812716	0.018162814	0.017915272	0.504116595	0.498365174	0.502863194	0.514672294	0.505838263	0.508353291
SSA_00299	0.75635713	0.754639048	0.755224156	0.18895625	0.17860565	0.181376221	0.788649304	0.784132728	0.786484774	2.873538186	2.981684201	2.890105532	2.820627937	3.038181645	2.903139209	0.029561225	0.019376215	0.021920131	0.012239731	0.008241681	0.009598948	2.65687149	2.709610253	2.650907279	0.023235209	0.02722842	0.02755204	0.217660425	0.228103573	0.219459226	0.268081926	0.269992864	0.266048122	0.020712262	0.020105931	0.020677577	0.491012339	0.481699146	0.488059996	0.519986501	0.509663658	0.514801429
SSA_00300	0.747682847	0.7493974	0.748782538	0.227131972	0.193423999	0.20755868	0.785380941	0.781138516	0.783641475	2.616723518	2.564680411	2.559408628	2.661190515	2.612082885	2.606386421	0.01584256	0.017760454	0.017215402	0.007916783	0.007318649	0.00841618	2.330112633	2.286347775	2.277852831	0.031251408	0.024022573	0.026798934	0.251197665	0.241224103	0.243309222	0.240175395	0.239579189	0.237614624	0.0234453	0.017944342	0.020423625	0.505811301	0.507217389	0.509538417	0.494272792	0.498855267	0.497794866
SSA_00301	0.714662632	0.724742629	0.717547747	0.210406436	0.205633531	0.204642224	0.746716468	0.761874149	0.752546687	2.147559821	2.390779852	2.202176746	2.161930977	2.397193482	2.231438571	0.015606661	0.019810455	0.017208393	0.009623683	0.011287987	0.01029842	1.889836466	2.098618697	1.921205229	0.017839643	0.020949372	0.019926802	0.230928522	0.239116428	0.231171304	0.219132372	0.231626543	0.220495882	0.015336658	0.015938106	0.0154536	0.492873668	0.487206728	0.491408177	0.4252787	0.45132473	0.434669181
SSA_00302	0.738572074	0.74235831	0.740232869	0.210226403	0.193396983	0.200041766	0.769325249	0.77397183	0.771931719	2.806560667	3.082620175	2.904506054	2.816154122	3.057331322	2.891332481	0.01862981	0.022426424	0.020633896	0.010854584	0.009525371	0.010842863	2.552708231	2.77675414	2.636008878	0.021039001	0.022089502	0.020398463	0.235342743	0.237354625	0.233378836	0.266464548	0.278032969	0.270782206	0.014979778	0.01590852	0.01506527	0.468979468	0.461255224	0.466492712	0.471677345	0.483865094	0.478416118
SSA_00303	0.756946469	0.725631338	0.740732685	0.185593485	0.232928291	0.202624061	0.783462591	0.766764973	0.774536349	2.474932047	2.714009711	2.579334148	2.431589779	2.698947111	2.548224925	0.02217379	0.024348242	0.023068712	0.011697184	0.009603089	0.011027644	2.250463224	2.417219985	2.318311175	0.018473666	0.015416948	0.015769475	0.201387961	0.251336067	0.217661331	0.244564217	0.25394768	0.248079365	0.013189369	0.011880222	0.012271382	0.512625893	0.468390494	0.493310661	0.511163838	0.452961114	0.480866423
SSA_00304	0.763970314	0.751005581	0.757373573	0.182942877	0.153941366	0.161616677	0.790326207	0.779426568	0.783810557	2.612644446	2.862829224	2.701712863	2.616491292	2.8459086	2.703648673	0.020867341	0.024761808	0.021668447	0.009503251	0.010521919	0.009575996	2.400256414	2.605581931	2.476786854	0.027644157	0.022871021	0.0260743	0.215636128	0.195443348	0.200186791	0.249640175	0.26782624	0.257330228	0.022510093	0.016664386	0.019591784	0.512074342	0.482590345	0.499307862	0.5269853	0.506509678	0.515428204
SSA_00305	0.756297056	0.754368897	0.754741942	0.186480423	0.156074937	0.167435205	0.785629627	0.778768734	0.781059967	2.808186443	2.848335588	2.808655944	2.78759151	2.826968045	2.784436103	0.023510722	0.029160286	0.025615243	0.010477795	0.013187602	0.011752012	2.591157642	2.620194338	2.588436493	0.027748066	0.025735887	0.027344237	0.218085944	0.197834856	0.205315768	0.261899866	0.26892194	0.264994233	0.021905188	0.018714111	0.0203004	0.495879053	0.482135053	0.488038357	0.513504525	0.506801323	0.50856885
SSA_00306	0.772014427	0.751461427	0.761960978	0.183758886	0.179054879	0.17696957	0.7978839	0.780592788	0.788350182	2.635038739	2.916783733	2.765435495	2.614889163	2.9306547	2.759539958	0.022188226	0.020841869	0.0215117	0.010465038	0.009959148	0.010061272	2.349734116	2.599029085	2.468491485	0.032369185	0.031390016	0.031949215	0.234328798	0.252520796	0.23953956	0.239378787	0.255430754	0.246805539	0.023821725	0.02202806	0.022926971	0.528248427	0.488703678	0.509652135	0.541698749	0.504306715	0.521865221
SSA_00307	0.690826407	0.708045988	0.698914299	0.217684185	0.21648995	0.214856212	0.727652199	0.749199044	0.738114267	2.540415473	2.611067464	2.580640219	2.526267947	2.503356925	2.530632093	0.023217203	0.031169752	0.026015438	0.008307252	0.013940414	0.011032318	2.242331893	2.31948763	2.28054117	0.019526216	0.017933476	0.020042482	0.249623163	0.242257403	0.243598762	0.24668624	0.253966447	0.250143245	0.016210717	0.013655359	0.014846618	0.439916264	0.446962375	0.443940105	0.379650957	0.420628277	0.398916822
SSA_00308	0.755242148	0.754223806	0.755500491	0.190038779	0.183655617	0.184144977	0.782872151	0.78376807	0.784269703	2.25443655	2.353361121	2.291958085	2.22507762	2.371185715	2.287431103	0.020178509	0.018745888	0.019787067	0.011197544	0.008896123	0.010593498	2.00720409	2.106479996	2.035346968	0.027291063	0.025430907	0.025052322	0.226848519	0.224521522	0.223984304	0.221127239	0.225087501	0.22119108	0.019919062	0.019408021	0.01950768	0.530784861	0.530579946	0.531485896	0.507275119	0.507523456	0.509249613
SSA_00309	0.750651417	0.740813521	0.745388896	0.21236474	0.17358189	0.192093189	0.785039475	0.766874104	0.775431359	2.661776167	2.491844846	2.555900405	2.676624213	2.524460638	2.580839316	0.021623641	0.016782357	0.019284929	0.008739627	0.009189635	0.008737406	2.397391333	2.215543736	2.281918323	0.026255663	0.027989845	0.02731596	0.240181462	0.229216928	0.232688788	0.247927706	0.238925384	0.242114253	0.020298573	0.020854248	0.020889893	0.503134436	0.494422372	0.498991453	0.500211194	0.477630335	0.488937457
SSA_00310	0.706451778	0.716591555	0.71078457	0.199011734	0.199354602	0.195705044	0.736309245	0.751438245	0.74362231	2.110352099	2.306872247	2.187970042	2.085671956	2.230702587	2.153232502	0.017719036	0.021566786	0.02002705	0.007483016	0.009795362	0.008490988	1.781967935	1.991325674	1.85776099	0.02136333	0.018928605	0.019910085	0.232981158	0.236055376	0.231266687	0.210643925	0.226045779	0.215892582	0.016076214	0.013978848	0.014842188	0.489214308	0.483896476	0.489251935	0.408906503	0.433317309	0.420278141
SSA_00311	0.730547518	0.735575541	0.73300835	0.205186055	0.18422845	0.190269359	0.760126247	0.768169453	0.763995488	2.977853038	2.786495871	2.847837327	2.929423956	2.735469698	2.800544926	0.032498701	0.037749703	0.033402164	0.016061974	0.018680758	0.017128436	2.76118481	2.638495842	2.6741764	0.018934208	0.01726942	0.017654054	0.231895675	0.19559353	0.209874457	0.284197903	0.276962802	0.279223687	0.013563548	0.013384867	0.013389921	0.442334549	0.457392563	0.452213549	0.455373775	0.473687899	0.46435877
SSA_00312	0.76261287	0.73345556	0.748650712	0.212560839	0.226759736	0.215856155	0.796114351	0.771788924	0.784696228	2.718547055	2.459184323	2.57976577	2.740523448	2.589969043	2.648306014	0.015208059	0.013881466	0.015346429	0.008859658	0.008149423	0.008212326	2.483952746	2.154248869	2.306037453	0.020819712	0.022718246	0.021201567	0.230205362	0.266047239	0.240517589	0.252103623	0.225397633	0.237660007	0.015588734	0.017307675	0.016288235	0.512489812	0.502403986	0.511493481	0.524843116	0.466391165	0.497093337
SSA_00313	0.75634263	0.758256134	0.757310675	0.194987848	0.174690318	0.180830659	0.785538292	0.787364929	0.785698828	2.63625364	2.573524167	2.632094473	2.615199248	2.557825564	2.608688771	0.018484366	0.020152614	0.019765745	0.010680254	0.011520259	0.010660509	2.426710757	2.383381297	2.428741546	0.022875767	0.020591495	0.022045882	0.219402827	0.192978398	0.203776281	0.253006036	0.251070173	0.253597443	0.018424774	0.015825175	0.016979812	0.500817131	0.509271292	0.504795313	0.511422771	0.519044947	0.513779672
SSA_00314	0.74724274	0.747974307	0.746448542	0.183976703	0.163836969	0.17022787	0.773163067	0.776089633	0.77390164	2.899221557	2.793699839	2.812821267	2.958636836	2.786504487	2.831364607	0.017419941	0.021191425	0.019573572	0.007970892	0.009296628	0.009059417	2.662848661	2.513845409	2.553324832	0.034326605	0.026325545	0.030246358	0.228496699	0.211324752	0.217588315	0.270950076	0.262699578	0.264609533	0.025207657	0.018866623	0.022006367	0.474041022	0.48191262	0.476966901	0.490963739	0.496900055	0.492336103
SSA_00315	0.734820878		0.737802783	0.185241867		0.176429856	0.761511613		0.765552594	2.033006569		2.178663811	2.011293094		2.19164668	0.018090767		0.019849429	0.012072898		0.011419201	1.794318718		1.919267072	0.043250945		0.038144019	0.2120033		0.210387644	0.20828104		0.216276506	0.034032357		0.030647929	0.522311307		0.51690815	0.465618508		0.474271656
SSA_00316	0.758330006		0.754790097	0.18329083		0.176446172	0.783648333		0.781639999	2.790948853		2.80952645	2.759887572		2.796205027	0.024637123		0.022835758	0.009568193		0.009509918	2.568302134		2.563895136	0.024193071		0.026168849	0.214244003		0.214215086	0.262353849		0.261898738	0.020526206		0.01954967	0.494720934		0.492605009	0.514611498		0.508422553
SSA_00317	0.753362709	0.764538031	0.759547114	0.19754028	0.183176436	0.186543424	0.784503578	0.790193667	0.788566133	2.644078603	2.946020444	2.769825234	2.685448114	3.027410234	2.824088706	0.017520897	0.020693518	0.019211221	0.008250175	0.008375798	0.008778675	2.375221602	2.638308212	2.4900185	0.029432489	0.030549112	0.030222895	0.235038507	0.24148199	0.233777768	0.245121003	0.260852131	0.252189743	0.02281828	0.021718952	0.022529899	0.505496544	0.502894746	0.503542052	0.50552796	0.525262954	0.51790961
SSA_00318	0.750947567	0.74457084	0.747313454	0.194009734	0.17803024	0.182442456	0.780143896	0.774053501	0.776338728	2.865447226	2.696166943	2.773268369	2.861938497	2.700842458	2.76856785	0.021840687	0.020439347	0.020864406	0.009009352	0.010150886	0.009404559	2.580718871	2.399609603	2.484715402	0.024662328	0.028813412	0.027996349	0.232782617	0.234087836	0.228965197	0.262591756	0.248291014	0.25521448	0.019774883	0.020266242	0.020098331	0.488274452	0.491005479	0.490073489	0.5007307	0.489982126	0.493421013
SSA_00337		0.754268988	0.753363897		0.179083696	0.191397465		0.783023799	0.784309431		2.73737534	2.695463356		2.898481392	2.821084336		0.017185624	0.018121279		0.006624069	0.008593005		2.461758917	2.431259901		0.027853391	0.027275361		0.231640097	0.23353875		0.252263508	0.250290873		0.020123889	0.02021545		0.49913587	0.49938072		0.507195277	0.506269804
SSA_00339	0.759822211	0.74909854	0.754325515	0.18886222	0.186023622	0.184619784	0.786778162	0.779874789	0.78366926	2.587638765	2.803839366	2.68037067	2.612136538	2.885728694	2.736539141	0.017710781	0.018884815	0.018777821	0.009750215	0.007488392	0.00926918	2.309323114	2.488473364	2.379196652	0.02000859	0.023695491	0.019809399	0.231306423	0.245187966	0.235457151	0.242121508	0.254956617	0.246866205	0.012625842	0.016896172	0.014500275	0.514374539	0.490817718	0.504218478	0.516048793	0.498083429	0.507880684
SSA_00341	0.754349661	0.761377313	0.757798999	0.189562793	0.174025524	0.178066238	0.78437928	0.788734459	0.787064084	2.085756558	2.314808584	2.210126632	2.036358435	2.332753546	2.211418525	0.018205667	0.018617629	0.018565021	0.009825011	0.009133896	0.009513868	1.793225935	2.042949597	1.913106791	0.021273078	0.022686649	0.022217927	0.219433735	0.2228595	0.218449801	0.199256766	0.218386462	0.207747366	0.017196145	0.017032156	0.017022224	0.550386171	0.542058458	0.547332738	0.509281994	0.521471194	0.516079905
SSA_00343	0.757131273	0.755164244	0.757401417	0.205519934	0.17533991	0.184518333	0.789302437	0.782568713	0.786010084	3.137518465	2.882650508	2.978268132	3.235902238	2.914466548	3.021510895	0.02275771	0.021149417	0.022186739	0.009236225	0.009317261	0.009402675	2.89549568	2.628243119	2.735090849	0.026581108	0.028874907	0.027072312	0.209662217	0.214005805	0.211414131	0.283315359	0.263573812	0.271597599	0.018379139	0.021048859	0.01994241	0.472679085	0.489655462	0.484148359	0.51237222	0.50973129	0.512997241
SSA_00346	0.763649216	0.77144574	0.768895532	0.18571414	0.17322548	0.175905855	0.794634227	0.797563315	0.797351252	2.502514266	2.627443947	2.575343754	2.517585063	2.64664499	2.593428065	0.01647593	0.018802877	0.01799219	0.009504725	0.00949695	0.009053981	2.239819365	2.268980399	2.255340241	0.023272509	0.021532612	0.021792605	0.217845435	0.234903763	0.223033744	0.237345396	0.229466707	0.232131925	0.017718322	0.015456204	0.016294567	0.523985835	0.541988614	0.534552067	0.530545365	0.54166921	0.538706799
SSA_00353	0.757901809	0.751957957	0.754572004	0.193114185	0.176930842	0.182731404	0.784827442	0.780304691	0.782919571	2.778149665	2.736988604	2.736806109	2.849705127	2.838628703	2.81948038	0.015513875	0.014459371	0.015120565	0.007778696	0.008540019	0.008035132	2.477718422	2.478601892	2.460051735	0.032555045	0.028754798	0.031797591	0.241457113	0.224992211	0.232127475	0.251485234	0.257167071	0.253128886	0.02594075	0.021104796	0.02346643	0.501895781	0.492785787	0.496723669	0.512667883	0.50227127	0.507760177
SSA_00354	0.722663928		0.729188015	0.212462772		0.202246958	0.759765889		0.764866437	2.507267609		2.548152113	2.53886177		2.57839428	0.020438301		0.021161522	0.009214966		0.009588987	2.21999086		2.257490902	0.032306142		0.029198058	0.244213541		0.23889647	0.244115048		0.244010007	0.023244017		0.021766453	0.474360773		0.478541634	0.443464306		0.458991409
SSA_00359	0.758368703	0.758713836	0.757260194	0.191214674	0.18326478	0.186461812	0.794014963	0.787342923	0.790440613	2.759132747	2.970313501	2.850258737	2.758396073	2.946107651	2.840197663	0.020624783	0.022340228	0.020223115	0.007762664	0.010126556	0.008611511	2.481362462	2.722423777	2.590874671	0.025305968	0.025391017	0.027105201	0.230625447	0.214026103	0.222181372	0.251038841	0.272168884	0.260723146	0.021084378	0.019097206	0.020318194	0.507555942	0.486050007	0.495782701	0.524782518	0.514745462	0.518773069
SSA_00366	0.741972438	0.72878742	0.733947993	0.183832653	0.203596583	0.189998395	0.765256104	0.762556919	0.76344487	2.718071593	2.678831513	2.678481269	2.762667172	2.679553712	2.694727915	0.019882666	0.022546578	0.021490782	0.008665543	0.00816303	0.009017281	2.430250774	2.402712311	2.401061689	0.028153311	0.027819932	0.027058167	0.236100886	0.243994623	0.235975777	0.253377039	0.250122447	0.250842314	0.018123285	0.020501732	0.019642679	0.481308868	0.471365529	0.475971774	0.478842361	0.456727539	0.465567759
SSA_00367	0.745289265	0.731825286	0.737825801	0.199199502	0.192165103	0.192308133	0.777446054	0.766993754	0.77167811	2.96529479	2.655292934	2.797841769	2.986447324	2.603595163	2.786419705	0.01960586	0.027754335	0.02255781	0.007622605	0.012928926	0.010327856	2.708528473	2.421733817	2.551181294	0.032281908	0.024971693	0.029933259	0.237367331	0.217119349	0.226385158	0.268495514	0.257734376	0.261870878	0.02444971	0.019161451	0.022522876	0.476266816	0.469655289	0.473951547	0.490310726	0.466034164	0.477185234
SSA_00369	0.761532862	0.746115971	0.755077128	0.191133511	0.202349963	0.189472107	0.789072612	0.780619204	0.785576169	2.350578323	2.631048181	2.453669475	2.429355722	2.725898958	2.54022263	0.013317208	0.017253003	0.01598546	0.008250015	0.007224316	0.008520626	2.101902487	2.383458595	2.213082956	0.035961225	0.027346671	0.030919992	0.218762324	0.226709801	0.215475362	0.224829396	0.250445841	0.235588237	0.027601676	0.021210204	0.024301495	0.529727818	0.495831222	0.519120586	0.520838437	0.494355065	0.509906485
SSA_00376	0.742665634	0.743210425	0.742778327	0.18343772	0.190740506	0.182420932	0.767864115	0.775401819	0.772872091	2.396371552	2.059841551	2.16730729	2.414375283	2.0266871	2.164850388	0.016772384	0.019416115	0.018500504	0.008847757	0.009463049	0.009965815	2.147340298	1.809693916	1.908566919	0.021691606	0.017289608	0.017536018	0.22029204	0.220004816	0.211951516	0.241938701	0.206901137	0.218089881	0.014620276	0.013798815	0.013866883	0.499148683	0.537666931	0.524693256	0.480796445	0.486685951	0.485458792
SSA_00380		0.739403665	0.741879507		0.18826223	0.19363208		0.771509651	0.773641207		2.901837206	2.823754066		2.869940205	2.794177174		0.027311418	0.024979525		0.011868515	0.011065672		2.63070302	2.576322329		0.023574259	0.023411948		0.223468839	0.220771261		0.272281953	0.268129755		0.017178331	0.01748357		0.46204615	0.472826581		0.480416362	0.482775955
SSA_00386		0.751860628	0.751729569		0.159892584	0.175556748		0.780363727	0.78166264		3.105812602	2.976244167		3.157426219	3.005835601		0.018993967	0.019403542		0.00850255	0.008515964		2.844985365	2.743979442		0.036952904	0.034963281		0.212933205	0.218865314		0.280697938	0.274071001		0.026147436	0.025496466		0.465902998	0.475548941		0.506470076	0.505111139
SSA_00395		0.752703877	0.75302352		0.2029545	0.204045514		0.786695615	0.787838929		2.980362354	2.847668394		3.050153053	2.906509859		0.018261753	0.018439237		0.008227398	0.009296875		2.619601241	2.531460819		0.025484983	0.025897172		0.270972298	0.249379208		0.256521286	0.251953987		0.017814285	0.0186342		0.493339553	0.500054874		0.507470299	0.506710184
SSA_00403	0.698848975	0.728801173	0.710565849	0.201886982	0.177904456	0.185855361	0.726845802	0.761190752	0.741786932	2.428413271	2.649923861	2.510118734	2.403770261	2.65360281	2.501374561	0.019479861	0.022072909	0.020793875	0.010616568	0.00920716	0.010346975	2.193900021	2.417336475	2.28421443	0.025982784	0.024310813	0.024243941	0.210580757	0.209269477	0.203843037	0.25221408	0.262642264	0.25770216	0.019344515	0.017683116	0.018122646	0.445403086	0.459084966	0.449981377	0.388926302	0.459618181	0.419380634
