# Supplementary material for: A deficient CP24 allele defines variation for dynamic nonphotochemical quenching and photosystem II efficiency in maize
Source: Plant Cell. 2025 Mar 25;37(4):koaf063. doi: 10.1093/plcell/koaf063 (PMC12018801; doi:10.1093/plcell/koaf063)
Supplement: koaf063_Supplementary_Data [file koaf063_supplementary_data.zip › Supplemental Table S10.xlsx]

## Sheet: Sheet1
Supplemental Table S9. Variants exclusive to the F7 haplotype (homozygous variant in F7, homozygous reference alleles in the other strains) in the CP24 gene region as well as 1kbp up- and downstream of the gene location
#CHROM	POS	REF	ALT	QUAL	FORMAT	A632	B73	F7	H99	HP301	Mo17	W153R	Annotation
10	148715803	T	G	265.28	GT:AD:DP:GQ:PGT:PID:PL	0/0:13,0:13:15:.:.:0,15,225	0/0:19,0:19:12:.:.:0,12,532	1/1:0,6:6:21:1|1:148715794_C_CGGGCGGGATCTTGT:307,21,0	0/0:22,0:22:21:.:.:0,21,315	0/0:11,0:11:3:.:.:0,3,45	0/0:2,0:2:6:.:.:0,6,79	0/0:12,0:12:6:.:.:0,6,90	AC=2;AF=1.00;AN=2;DP=6;ExcessHet=3.0103;FS=0.000;MLEAC=2;MLEAF=1.00;MQ=58.17;QD=25.11;SOR=0.693;ANN=G|upstream_gene_variant|MODIFIER|Zm00001d026599|Zm00001d026599|transcript|Zm00001d026599_T001|protein_coding||c.-112T>G|||||53|,G|downstream_gene_variant|MODIFIER|Zm00001d026598|Zm00001d026598|transcript|Zm00001d026598_T001|protein_coding||c.*3383T>G|||||3247|,G|intergenic_region|MODIFIER|Zm00001d0…
10	148715879	C	T	245	GT:AD:DP:GQ:PL	0/0:16,0:16:24:0,24,360	0/0:11,0:11:33:0,33,389	1/1:0,7:7:21:288,21,0	0/0:24,0:24:69:0,69,1035	0/0:16,0:16:45:0,45,675	0/0:2,0:2:6:0,6,60	0/0:7,0:7:6:0,6,90	AC=2;AF=1.00;AN=2;DP=7;ExcessHet=3.0103;FS=0.000;MLEAC=2;MLEAF=1.00;MQ=60.00;QD=31.96;SOR=0.941;ANN=T|5_prime_UTR_variant|MODIFIER|Zm00001d026599|Zm00001d026599|transcript|Zm00001d026599_T001|protein_coding|1/2|c.-36C>T|||||36|,T|downstream_gene_variant|MODIFIER|Zm00001d026598|Zm00001d026598|transcript|Zm00001d026598_T001|protein_coding||c.*3459C>T|||||3323|
10	148716128	C	T	173.51	GT:AD:DP:GQ:PL	0/0:13,0:13:33:0,33,495	0/0:23,0:23:24:0,24,791	1/1:0,5:5:15:216,15,0	0/0:17,0:17:51:0,51,729	0/0:15,0:15:45:0,45,633	0/0:2,0:2:6:0,6,86	0/0:16,0:16:45:0,45,675	AC=2;AF=1.00;AN=2;DP=5;ExcessHet=3.0103;FS=0.000;MLEAC=2;MLEAF=1.00;MQ=60.00;QD=28.69;SOR=3.611;ANN=T|downstream_gene_variant|MODIFIER|Zm00001d026598|Zm00001d026598|transcript|Zm00001d026598_T001|protein_coding||c.*3708C>T|||||3572|,T|intron_variant|MODIFIER|Zm00001d026599|Zm00001d026599|transcript|Zm00001d026599_T001|protein_coding|1/1|c.197+17C>T||||||
10	148716952	TTTC	T	582.72	GT:AD:DP:GQ:PGT:PID:PL	0/0:27,0:27:6:.:.:0,6,90	0/0:42,0:42:99:.:.:0,100,1755	1/1:0,13:13:42:1|1:148716950_TC_T:627,42,0	0/0:13,0:13:.:.:.:0,0,0	0/0:22,0:22:.:.:.:0,0,0	0/0:4,0:4:.:.:.:0,0,0	0/0:15,0:15:.:.:.:0,0,0	AC=2;AF=1.00;AN=2;DP=13;ExcessHet=3.0103;FS=0.000;MLEAC=2;MLEAF=1.00;MQ=59.04;QD=31.89;SOR=1.179;ANN=T|3_prime_UTR_variant|MODIFIER|Zm00001d026599|Zm00001d026599|transcript|Zm00001d026599_T001|protein_coding|2/2|c.*197_*199delCTT|||||197|INFO_REALIGN_3_PRIME,T|downstream_gene_variant|MODIFIER|Zm00001d026598|Zm00001d026598|transcript|Zm00001d026598_T001|protein_coding||c.*4533_*4535delTTC|||||4397|
