# Supplementary material for: A deficient CP24 allele defines variation for dynamic nonphotochemical quenching and photosystem II efficiency in maize
Source: Plant Cell. 2025 Mar 25;37(4):koaf063. doi: 10.1093/plcell/koaf063 (PMC12018801; doi:10.1093/plcell/koaf063)
Supplement: koaf063_Supplementary_Data [file koaf063_supplementary_data.zip › Supplemental Table S11.xlsx]

## Sheet: Sheet1
seqid	source	type	start	end	score	strand	phase	name	alias	pvalue	variant_ID	haplotype
10	fimo	nucleotide_motif	148715802	148715811	46.3	+	NA	MA0123.1_f7_10+	abi4	2.35e-05	10_148715803	F7
10	fimo	nucleotide_motif	148715873	148715883	42.2	+	NA	MA1766.2_f7_10+	MYB17	5.99e-05	10_148715879	F7
10	fimo	nucleotide_motif	148715874	148715885	44	+	NA	MA1768.2_f7_10+	MYB30	3.93e-05	10_148715879	F7
10	fimo	nucleotide_motif	148715874	148715883	45.4	+	NA	MA1774.2_f7_10+	MYB60	2.89e-05	10_148715879	F7
10	fimo	nucleotide_motif	148715874	148715883	46.7	+	NA	MA1781.2_f7_10+	MYB94	2.16e-05	10_148715879	F7
10	fimo	nucleotide_motif	148715873	148715883	48.1	+	NA	MA2030.2_f7_10+	MYB96	1.56e-05	10_148715879	F7
10	NA	NA	NA	NA	NA	NA	NA	NA	NA	NA	10_148716128	F7
10	NA	NA	NA	NA	NA	NA	NA	NA	NA	NA	10_148716952	F7
10	NA	NA	NA	NA	NA	NA	NA	NA	NA	NA	10_148715803	B73
10	fimo	nucleotide_motif	148715874	148715885	46.3	+	NA	MA1768.2_b73_10+	MYB30	2.34e-05	10_148715879	B73
10	fimo	nucleotide_motif	148715874	148715883	47.7	+	NA	MA1774.2_b73_10+	MYB60	1.69e-05	10_148715879	B73
10	fimo	nucleotide_motif	148715874	148715883	46.9	+	NA	MA1781.2_b73_10+	MYB94	2.05e-05	10_148715879	B73
10	fimo	nucleotide_motif	148715873	148715883	43.1	+	NA	MA2030.2_b73_10+	MYB96	4.91e-05	10_148715879	B73
10	fimo	nucleotide_motif	148715875	148715882	40.2	+	NA	MA0034.2_b73_10+	Gam1	9.47e-05	10_148715879	B73
10	fimo	nucleotide_motif	148716110	148716139	42.5	-	NA	MA1403.1_b73_10-	BPC5	5.66e-05	10_148716128	B73
10	fimo	nucleotide_motif	148716123	148716130	49.2	-	NA	MA1693.2_b73_10-	ARF34	1.21e-05	10_148716128	B73
10	fimo	nucleotide_motif	148716947	148716960	40	-	NA	MA0559.1_b73_10-	PI	9.99e-05	10_148716952	B73
10	fimo	nucleotide_motif	148716947	148716967	60.3	+	NA	MA1274.1_b73_10+	DOF3.6	9.22e-07	10_148716952	B73
10	fimo	nucleotide_motif	148716941	148716961	54.3	+	NA	MA1274.1_b73_10+	DOF3.6	3.69e-06	10_148716952	B73
10	fimo	nucleotide_motif	148716942	148716962	47.3	+	NA	MA1274.1_b73_10+	DOF3.6	1.84e-05	10_148716952	B73
10	fimo	nucleotide_motif	148716945	148716965	46.6	+	NA	MA1274.1_b73_10+	DOF3.6	2.19e-05	10_148716952	B73
10	fimo	nucleotide_motif	148716934	148716954	42.8	+	NA	MA1274.1_b73_10+	DOF3.6	5.25e-05	10_148716952	B73
10	fimo	nucleotide_motif	148716940	148716960	42.7	+	NA	MA1274.1_b73_10+	DOF3.6	5.34e-05	10_148716952	B73
10	fimo	nucleotide_motif	148716946	148716966	40.7	+	NA	MA1274.1_b73_10+	DOF3.6	8.57e-05	10_148716952	B73
10	fimo	nucleotide_motif	148716943	148716963	40.3	+	NA	MA1402.1_b73_10+	BPC6	9.32e-05	10_148716952	B73
10	fimo	nucleotide_motif	148716942	148716965	42.7	-	NA	MA1404.1_b73_10-	BPC1	5.34e-05	10_148716952	B73
10	fimo	nucleotide_motif	148716940	148716963	40.9	-	NA	MA1404.1_b73_10-	BPC1	8.15e-05	10_148716952	B73
10	fimo	nucleotide_motif	148716946	148716964	63.1	+	NA	MA1267.2_b73_10+	DOF5.8	4.83e-07	10_148716952	B73
10	fimo	nucleotide_motif	148716938	148716956	45.7	+	NA	MA1267.2_b73_10+	DOF5.8	2.68e-05	10_148716952	B73
10	fimo	nucleotide_motif	148716942	148716960	44.3	+	NA	MA1267.2_b73_10+	DOF5.8	3.74e-05	10_148716952	B73
10	fimo	nucleotide_motif	148716947	148716967	52	+	NA	MA1268.2_b73_10+	CDF5	6.22e-06	10_148716952	B73
10	fimo	nucleotide_motif	148716948	148716964	57	+	NA	MA1278.2_b73_10+	DOF3.4	1.97e-06	10_148716952	B73
10	fimo	nucleotide_motif	148716940	148716956	44.6	+	NA	MA1278.2_b73_10+	DOF3.4	3.43e-05	10_148716952	B73
10	fimo	nucleotide_motif	148716944	148716960	41.2	+	NA	MA1278.2_b73_10+	DOF3.4	7.54e-05	10_148716952	B73
10	fimo	nucleotide_motif	148716946	148716964	69	-	NA	MA1281.2_b73_10-	DOF5.1	1.27e-07	10_148716952	B73
10	fimo	nucleotide_motif	148716942	148716960	49.4	-	NA	MA1281.2_b73_10-	DOF5.1	1.16e-05	10_148716952	B73
10	fimo	nucleotide_motif	148716938	148716956	48.9	-	NA	MA1281.2_b73_10-	DOF5.1	1.3e-05	10_148716952	B73
10	fimo	nucleotide_motif	148716945	148716963	42.1	-	NA	MA1281.2_b73_10-	DOF5.1	6.09e-05	10_148716952	B73
10	fimo	nucleotide_motif	148716947	148716954	45.8	-	NA	MA1823.2_b73_10-	Zm00001d027846	2.65e-05	10_148716952	B73
10	fimo	nucleotide_motif	148716951	148716958	43.2	-	NA	MA1823.2_b73_10-	Zm00001d027846	4.83e-05	10_148716952	B73
10	NA	NA	NA	NA	NA	NA	NA	NA	NA	NA	10_148715803	B73.ref
10	fimo	nucleotide_motif	148715874	148715885	46.3	+	NA	MA1768.2_b73_ref_10+	MYB30	2.34e-05	10_148715879	B73.ref
10	fimo	nucleotide_motif	148715874	148715883	47.7	+	NA	MA1774.2_b73_ref_10+	MYB60	1.69e-05	10_148715879	B73.ref
10	fimo	nucleotide_motif	148715874	148715883	46.9	+	NA	MA1781.2_b73_ref_10+	MYB94	2.05e-05	10_148715879	B73.ref
10	fimo	nucleotide_motif	148715873	148715883	43.1	+	NA	MA2030.2_b73_ref_10+	MYB96	4.91e-05	10_148715879	B73.ref
10	fimo	nucleotide_motif	148715875	148715882	40.2	+	NA	MA0034.2_b73_ref_10+	Gam1	9.47e-05	10_148715879	B73.ref
10	fimo	nucleotide_motif	148716110	148716139	42.5	-	NA	MA1403.1_b73_ref_10-	BPC5	5.66e-05	10_148716128	B73.ref
10	fimo	nucleotide_motif	148716123	148716130	49.2	-	NA	MA1693.2_b73_ref_10-	ARF34	1.21e-05	10_148716128	B73.ref
10	fimo	nucleotide_motif	148716947	148716960	40	-	NA	MA0559.1_b73_ref_10-	PI	9.99e-05	10_148716952	B73.ref
10	fimo	nucleotide_motif	148716947	148716967	60.3	+	NA	MA1274.1_b73_ref_10+	DOF3.6	9.22e-07	10_148716952	B73.ref
10	fimo	nucleotide_motif	148716941	148716961	54.3	+	NA	MA1274.1_b73_ref_10+	DOF3.6	3.69e-06	10_148716952	B73.ref
10	fimo	nucleotide_motif	148716942	148716962	47.3	+	NA	MA1274.1_b73_ref_10+	DOF3.6	1.84e-05	10_148716952	B73.ref
10	fimo	nucleotide_motif	148716945	148716965	46.6	+	NA	MA1274.1_b73_ref_10+	DOF3.6	2.19e-05	10_148716952	B73.ref
10	fimo	nucleotide_motif	148716934	148716954	42.8	+	NA	MA1274.1_b73_ref_10+	DOF3.6	5.25e-05	10_148716952	B73.ref
10	fimo	nucleotide_motif	148716940	148716960	42.7	+	NA	MA1274.1_b73_ref_10+	DOF3.6	5.34e-05	10_148716952	B73.ref
10	fimo	nucleotide_motif	148716946	148716966	40.7	+	NA	MA1274.1_b73_ref_10+	DOF3.6	8.57e-05	10_148716952	B73.ref
10	fimo	nucleotide_motif	148716943	148716963	40.3	+	NA	MA1402.1_b73_ref_10+	BPC6	9.32e-05	10_148716952	B73.ref
10	fimo	nucleotide_motif	148716942	148716965	42.7	-	NA	MA1404.1_b73_ref_10-	BPC1	5.34e-05	10_148716952	B73.ref
10	fimo	nucleotide_motif	148716940	148716963	40.9	-	NA	MA1404.1_b73_ref_10-	BPC1	8.15e-05	10_148716952	B73.ref
10	fimo	nucleotide_motif	148716946	148716964	63.1	+	NA	MA1267.2_b73_ref_10+	DOF5.8	4.83e-07	10_148716952	B73.ref
10	fimo	nucleotide_motif	148716938	148716956	45.7	+	NA	MA1267.2_b73_ref_10+	DOF5.8	2.68e-05	10_148716952	B73.ref
10	fimo	nucleotide_motif	148716942	148716960	44.3	+	NA	MA1267.2_b73_ref_10+	DOF5.8	3.74e-05	10_148716952	B73.ref
10	fimo	nucleotide_motif	148716947	148716967	52	+	NA	MA1268.2_b73_ref_10+	CDF5	6.22e-06	10_148716952	B73.ref
10	fimo	nucleotide_motif	148716948	148716964	57	+	NA	MA1278.2_b73_ref_10+	DOF3.4	1.97e-06	10_148716952	B73.ref
10	fimo	nucleotide_motif	148716940	148716956	44.6	+	NA	MA1278.2_b73_ref_10+	DOF3.4	3.43e-05	10_148716952	B73.ref
10	fimo	nucleotide_motif	148716944	148716960	41.2	+	NA	MA1278.2_b73_ref_10+	DOF3.4	7.54e-05	10_148716952	B73.ref
10	fimo	nucleotide_motif	148716946	148716964	69	-	NA	MA1281.2_b73_ref_10-	DOF5.1	1.27e-07	10_148716952	B73.ref
10	fimo	nucleotide_motif	148716942	148716960	49.4	-	NA	MA1281.2_b73_ref_10-	DOF5.1	1.16e-05	10_148716952	B73.ref
10	fimo	nucleotide_motif	148716938	148716956	48.9	-	NA	MA1281.2_b73_ref_10-	DOF5.1	1.3e-05	10_148716952	B73.ref
10	fimo	nucleotide_motif	148716945	148716963	42.1	-	NA	MA1281.2_b73_ref_10-	DOF5.1	6.09e-05	10_148716952	B73.ref
10	fimo	nucleotide_motif	148716947	148716954	45.8	-	NA	MA1823.2_b73_ref_10-	Zm00001d027846	2.65e-05	10_148716952	B73.ref
10	fimo	nucleotide_motif	148716951	148716958	43.2	-	NA	MA1823.2_b73_ref_10-	Zm00001d027846	4.83e-05	10_148716952	B73.ref
10	NA	NA	NA	NA	NA	NA	NA	NA	NA	NA	10_148715803	A632
10	fimo	nucleotide_motif	148715874	148715885	46.3	+	NA	MA1768.2_a632_10+	MYB30	2.34e-05	10_148715879	A632
10	fimo	nucleotide_motif	148715874	148715883	47.7	+	NA	MA1774.2_a632_10+	MYB60	1.69e-05	10_148715879	A632
10	fimo	nucleotide_motif	148715874	148715883	46.9	+	NA	MA1781.2_a632_10+	MYB94	2.05e-05	10_148715879	A632
10	fimo	nucleotide_motif	148715873	148715883	43.1	+	NA	MA2030.2_a632_10+	MYB96	4.91e-05	10_148715879	A632
10	fimo	nucleotide_motif	148715875	148715882	40.2	+	NA	MA0034.2_a632_10+	Gam1	9.47e-05	10_148715879	A632
10	fimo	nucleotide_motif	148716110	148716139	42.5	-	NA	MA1403.1_a632_10-	BPC5	5.66e-05	10_148716128	A632
10	fimo	nucleotide_motif	148716123	148716130	49.2	-	NA	MA1693.2_a632_10-	ARF34	1.21e-05	10_148716128	A632
10	fimo	nucleotide_motif	148716947	148716960	40	-	NA	MA0559.1_a632_10-	PI	9.99e-05	10_148716952	A632
10	fimo	nucleotide_motif	148716947	148716967	60.3	+	NA	MA1274.1_a632_10+	DOF3.6	9.22e-07	10_148716952	A632
10	fimo	nucleotide_motif	148716941	148716961	54.3	+	NA	MA1274.1_a632_10+	DOF3.6	3.69e-06	10_148716952	A632
10	fimo	nucleotide_motif	148716942	148716962	47.3	+	NA	MA1274.1_a632_10+	DOF3.6	1.84e-05	10_148716952	A632
10	fimo	nucleotide_motif	148716945	148716965	46.6	+	NA	MA1274.1_a632_10+	DOF3.6	2.19e-05	10_148716952	A632
10	fimo	nucleotide_motif	148716934	148716954	42.8	+	NA	MA1274.1_a632_10+	DOF3.6	5.25e-05	10_148716952	A632
10	fimo	nucleotide_motif	148716940	148716960	42.7	+	NA	MA1274.1_a632_10+	DOF3.6	5.34e-05	10_148716952	A632
10	fimo	nucleotide_motif	148716946	148716966	40.7	+	NA	MA1274.1_a632_10+	DOF3.6	8.57e-05	10_148716952	A632
10	fimo	nucleotide_motif	148716943	148716963	40.3	+	NA	MA1402.1_a632_10+	BPC6	9.32e-05	10_148716952	A632
10	fimo	nucleotide_motif	148716942	148716965	42.7	-	NA	MA1404.1_a632_10-	BPC1	5.34e-05	10_148716952	A632
10	fimo	nucleotide_motif	148716940	148716963	40.9	-	NA	MA1404.1_a632_10-	BPC1	8.15e-05	10_148716952	A632
10	fimo	nucleotide_motif	148716946	148716964	63.1	+	NA	MA1267.2_a632_10+	DOF5.8	4.83e-07	10_148716952	A632
10	fimo	nucleotide_motif	148716938	148716956	45.7	+	NA	MA1267.2_a632_10+	DOF5.8	2.68e-05	10_148716952	A632
10	fimo	nucleotide_motif	148716942	148716960	44.3	+	NA	MA1267.2_a632_10+	DOF5.8	3.74e-05	10_148716952	A632
10	fimo	nucleotide_motif	148716947	148716967	52	+	NA	MA1268.2_a632_10+	CDF5	6.22e-06	10_148716952	A632
10	fimo	nucleotide_motif	148716948	148716964	57	+	NA	MA1278.2_a632_10+	DOF3.4	1.97e-06	10_148716952	A632
10	fimo	nucleotide_motif	148716940	148716956	44.6	+	NA	MA1278.2_a632_10+	DOF3.4	3.43e-05	10_148716952	A632
10	fimo	nucleotide_motif	148716944	148716960	41.2	+	NA	MA1278.2_a632_10+	DOF3.4	7.54e-05	10_148716952	A632
10	fimo	nucleotide_motif	148716946	148716964	69	-	NA	MA1281.2_a632_10-	DOF5.1	1.27e-07	10_148716952	A632
10	fimo	nucleotide_motif	148716942	148716960	49.4	-	NA	MA1281.2_a632_10-	DOF5.1	1.16e-05	10_148716952	A632
10	fimo	nucleotide_motif	148716938	148716956	48.9	-	NA	MA1281.2_a632_10-	DOF5.1	1.3e-05	10_148716952	A632
10	fimo	nucleotide_motif	148716945	148716963	42.1	-	NA	MA1281.2_a632_10-	DOF5.1	6.09e-05	10_148716952	A632
10	fimo	nucleotide_motif	148716947	148716954	45.8	-	NA	MA1823.2_a632_10-	Zm00001d027846	2.65e-05	10_148716952	A632
10	fimo	nucleotide_motif	148716951	148716958	43.2	-	NA	MA1823.2_a632_10-	Zm00001d027846	4.83e-05	10_148716952	A632
10	NA	NA	NA	NA	NA	NA	NA	NA	NA	NA	10_148715803	Mo17
10	fimo	nucleotide_motif	148715872	148715886	46.8	+	NA	MA1738.1_mo17_10+	ATMYB31	2.11e-05	10_148715879	Mo17
10	fimo	nucleotide_motif	148715872	148715886	46.8	+	NA	MA2371.1_mo17_10+	MYB31	2.11e-05	10_148715879	Mo17
10	fimo	nucleotide_motif	148715874	148715885	46.3	+	NA	MA1768.2_mo17_10+	MYB30	2.34e-05	10_148715879	Mo17
10	fimo	nucleotide_motif	148715874	148715883	47.7	+	NA	MA1774.2_mo17_10+	MYB60	1.69e-05	10_148715879	Mo17
10	fimo	nucleotide_motif	148715874	148715883	46.9	+	NA	MA1781.2_mo17_10+	MYB94	2.05e-05	10_148715879	Mo17
10	fimo	nucleotide_motif	148715879	148715886	41.1	+	NA	MA2008.2_mo17_10+	MYB99	7.72e-05	10_148715879	Mo17
10	fimo	nucleotide_motif	148715873	148715883	43.1	+	NA	MA2030.2_mo17_10+	MYB96	4.91e-05	10_148715879	Mo17
10	fimo	nucleotide_motif	148715875	148715882	40.2	+	NA	MA0034.2_mo17_10+	Gam1	9.47e-05	10_148715879	Mo17
10	fimo	nucleotide_motif	148716110	148716139	42.5	-	NA	MA1403.1_mo17_10-	BPC5	5.66e-05	10_148716128	Mo17
10	fimo	nucleotide_motif	148716123	148716130	49.2	-	NA	MA1693.2_mo17_10-	ARF34	1.21e-05	10_148716128	Mo17
10	fimo	nucleotide_motif	148716947	148716960	40	-	NA	MA0559.1_mo17_10-	PI	9.99e-05	10_148716952	Mo17
10	fimo	nucleotide_motif	148716947	148716967	60.3	+	NA	MA1274.1_mo17_10+	DOF3.6	9.22e-07	10_148716952	Mo17
10	fimo	nucleotide_motif	148716941	148716961	54.3	+	NA	MA1274.1_mo17_10+	DOF3.6	3.69e-06	10_148716952	Mo17
10	fimo	nucleotide_motif	148716942	148716962	47.3	+	NA	MA1274.1_mo17_10+	DOF3.6	1.84e-05	10_148716952	Mo17
10	fimo	nucleotide_motif	148716945	148716965	46.6	+	NA	MA1274.1_mo17_10+	DOF3.6	2.19e-05	10_148716952	Mo17
10	fimo	nucleotide_motif	148716934	148716954	42.8	+	NA	MA1274.1_mo17_10+	DOF3.6	5.25e-05	10_148716952	Mo17
10	fimo	nucleotide_motif	148716940	148716960	42.7	+	NA	MA1274.1_mo17_10+	DOF3.6	5.34e-05	10_148716952	Mo17
10	fimo	nucleotide_motif	148716946	148716966	40.7	+	NA	MA1274.1_mo17_10+	DOF3.6	8.57e-05	10_148716952	Mo17
10	fimo	nucleotide_motif	148716943	148716963	40.3	+	NA	MA1402.1_mo17_10+	BPC6	9.32e-05	10_148716952	Mo17
10	fimo	nucleotide_motif	148716942	148716965	42.7	-	NA	MA1404.1_mo17_10-	BPC1	5.34e-05	10_148716952	Mo17
10	fimo	nucleotide_motif	148716940	148716963	40.9	-	NA	MA1404.1_mo17_10-	BPC1	8.15e-05	10_148716952	Mo17
10	fimo	nucleotide_motif	148716946	148716964	63.1	+	NA	MA1267.2_mo17_10+	DOF5.8	4.83e-07	10_148716952	Mo17
10	fimo	nucleotide_motif	148716938	148716956	45.7	+	NA	MA1267.2_mo17_10+	DOF5.8	2.68e-05	10_148716952	Mo17
10	fimo	nucleotide_motif	148716942	148716960	44.3	+	NA	MA1267.2_mo17_10+	DOF5.8	3.74e-05	10_148716952	Mo17
10	fimo	nucleotide_motif	148716947	148716967	52	+	NA	MA1268.2_mo17_10+	CDF5	6.22e-06	10_148716952	Mo17
10	fimo	nucleotide_motif	148716948	148716964	57	+	NA	MA1278.2_mo17_10+	DOF3.4	1.97e-06	10_148716952	Mo17
10	fimo	nucleotide_motif	148716940	148716956	44.6	+	NA	MA1278.2_mo17_10+	DOF3.4	3.43e-05	10_148716952	Mo17
10	fimo	nucleotide_motif	148716944	148716960	41.2	+	NA	MA1278.2_mo17_10+	DOF3.4	7.54e-05	10_148716952	Mo17
10	fimo	nucleotide_motif	148716946	148716964	69	-	NA	MA1281.2_mo17_10-	DOF5.1	1.27e-07	10_148716952	Mo17
10	fimo	nucleotide_motif	148716942	148716960	49.4	-	NA	MA1281.2_mo17_10-	DOF5.1	1.16e-05	10_148716952	Mo17
10	fimo	nucleotide_motif	148716938	148716956	48.9	-	NA	MA1281.2_mo17_10-	DOF5.1	1.3e-05	10_148716952	Mo17
10	fimo	nucleotide_motif	148716945	148716963	42.1	-	NA	MA1281.2_mo17_10-	DOF5.1	6.09e-05	10_148716952	Mo17
10	fimo	nucleotide_motif	148716947	148716954	45.8	-	NA	MA1823.2_mo17_10-	Zm00001d027846	2.65e-05	10_148716952	Mo17
10	fimo	nucleotide_motif	148716951	148716958	43.2	-	NA	MA1823.2_mo17_10-	Zm00001d027846	4.83e-05	10_148716952	Mo17
10	NA	NA	NA	NA	NA	NA	NA	NA	NA	NA	10_148715803	W153R
10	fimo	nucleotide_motif	148715874	148715885	46.3	+	NA	MA1768.2_w153r_10+	MYB30	2.34e-05	10_148715879	W153R
10	fimo	nucleotide_motif	148715874	148715883	47.7	+	NA	MA1774.2_w153r_10+	MYB60	1.69e-05	10_148715879	W153R
10	fimo	nucleotide_motif	148715874	148715883	46.9	+	NA	MA1781.2_w153r_10+	MYB94	2.05e-05	10_148715879	W153R
10	fimo	nucleotide_motif	148715873	148715883	43.1	+	NA	MA2030.2_w153r_10+	MYB96	4.91e-05	10_148715879	W153R
10	fimo	nucleotide_motif	148715875	148715882	40.2	+	NA	MA0034.2_w153r_10+	Gam1	9.47e-05	10_148715879	W153R
10	fimo	nucleotide_motif	148716110	148716139	42.5	-	NA	MA1403.1_w153r_10-	BPC5	5.66e-05	10_148716128	W153R
10	fimo	nucleotide_motif	148716123	148716130	49.2	-	NA	MA1693.2_w153r_10-	ARF34	1.21e-05	10_148716128	W153R
10	NA	NA	NA	NA	NA	NA	NA	NA	NA	NA	10_148716952	W153R
10	NA	NA	NA	NA	NA	NA	NA	NA	NA	NA	10_148715803	HP301
10	fimo	nucleotide_motif	148715872	148715886	45.3	+	NA	MA1738.1_hp301_10+	ATMYB31	2.95e-05	10_148715879	HP301
10	fimo	nucleotide_motif	148715872	148715886	45.3	+	NA	MA2371.1_hp301_10+	MYB31	2.95e-05	10_148715879	HP301
10	fimo	nucleotide_motif	148715874	148715885	46.3	+	NA	MA1768.2_hp301_10+	MYB30	2.34e-05	10_148715879	HP301
10	fimo	nucleotide_motif	148715874	148715883	47.7	+	NA	MA1774.2_hp301_10+	MYB60	1.69e-05	10_148715879	HP301
10	fimo	nucleotide_motif	148715874	148715883	46.9	+	NA	MA1781.2_hp301_10+	MYB94	2.05e-05	10_148715879	HP301
10	fimo	nucleotide_motif	148715879	148715886	41.1	+	NA	MA2008.2_hp301_10+	MYB99	7.72e-05	10_148715879	HP301
10	fimo	nucleotide_motif	148715875	148715882	40.2	+	NA	MA0034.2_hp301_10+	Gam1	9.47e-05	10_148715879	HP301
10	fimo	nucleotide_motif	148716110	148716139	42.5	-	NA	MA1403.1_hp301_10-	BPC5	5.66e-05	10_148716128	HP301
10	fimo	nucleotide_motif	148716123	148716130	49.2	-	NA	MA1693.2_hp301_10-	ARF34	1.21e-05	10_148716128	HP301
10	NA	NA	NA	NA	NA	NA	NA	NA	NA	NA	10_148716952	HP301
10	NA	NA	NA	NA	NA	NA	NA	NA	NA	NA	10_148715803	H99
10	fimo	nucleotide_motif	148715872	148715886	45.3	+	NA	MA1738.1_h99_10+	ATMYB31	2.95e-05	10_148715879	H99
10	fimo	nucleotide_motif	148715872	148715886	45.3	+	NA	MA2371.1_h99_10+	MYB31	2.95e-05	10_148715879	H99
10	fimo	nucleotide_motif	148715874	148715885	46.3	+	NA	MA1768.2_h99_10+	MYB30	2.34e-05	10_148715879	H99
10	fimo	nucleotide_motif	148715874	148715883	47.7	+	NA	MA1774.2_h99_10+	MYB60	1.69e-05	10_148715879	H99
10	fimo	nucleotide_motif	148715874	148715883	46.9	+	NA	MA1781.2_h99_10+	MYB94	2.05e-05	10_148715879	H99
10	fimo	nucleotide_motif	148715879	148715886	41.1	+	NA	MA2008.2_h99_10+	MYB99	7.72e-05	10_148715879	H99
10	fimo	nucleotide_motif	148715875	148715882	40.2	+	NA	MA0034.2_h99_10+	Gam1	9.47e-05	10_148715879	H99
10	fimo	nucleotide_motif	148716110	148716139	42.5	-	NA	MA1403.1_h99_10-	BPC5	5.66e-05	10_148716128	H99
10	fimo	nucleotide_motif	148716123	148716130	49.2	-	NA	MA1693.2_h99_10-	ARF34	1.21e-05	10_148716128	H99
10	NA	NA	NA	NA	NA	NA	NA	NA	NA	NA	10_148716952	H99
