# Supplementary material for: A deficient CP24 allele defines variation for dynamic nonphotochemical quenching and photosystem II efficiency in maize
Source: Plant Cell. 2025 Mar 25;37(4):koaf063. doi: 10.1093/plcell/koaf063 (PMC12018801; doi:10.1093/plcell/koaf063)
Supplement: koaf063_Supplementary_Data [file koaf063_supplementary_data.zip › Supplemental Table S12.csv]

Maize Gene ID	Most significant trait (Sahay et al. 2023)	Model (Sahay et al. 2023)	Associated Trait (present study)	Model (present study)	Associated QTL (present study)	Closest Arabidodpsis ortholog ID	Arabidopsis orthology common name	Arabidopsis ortholog description
Zm00001d032621	_PSIIend	2021	NPQ Light 3	2022	Chromosome 1	AT3G54710	ATCDT1B,CDT1,CDT1B	homolog of yeast CDT1 B homolog of yeast CDT1 B
Zm00001d042114	NPQresidualdark	2020	NPQ Light 7	2021	Chromosome 3	AT5G04080
Zm00001d042114	NPQresidualdark	2020	NPQ Light 6	2021	Chromosome 3	AT5G04080
Zm00001d042114	NPQresidualdark	2020	NPQ Light 8	2021	Chromosome 3	AT5G04080
Zm00001d042114	NPQresidualdark	2020	NPQ Light 11	2021	Chromosome 3	AT5G04080
Zm00001d042114	NPQresidualdark	2020	NPQ Light 12	2021	Chromosome 3	AT5G04080
Zm00001d042114	NPQresidualdark	2020	NPQ Light 10	2021	Chromosome 3	AT5G04080
Zm00001d042114	NPQresidualdark	2020	Maximum NPQ	2021	Chromosome 3	AT5G04080
Zm00001d042114	NPQresidualdark	2020	NPQ Light 9	2021	Chromosome 3	AT5G04080
Zm00001d042115	NPQresidualdark	2020	NPQ Light 7	2021	Chromosome 3
Zm00001d042115	NPQresidualdark	2020	NPQ Light 12	2021	Chromosome 3
Zm00001d042115	NPQresidualdark	2020	NPQ Light 11	2021	Chromosome 3
Zm00001d042115	NPQresidualdark	2020	Maximum NPQ	2021	Chromosome 3
Zm00001d042115	NPQresidualdark	2020	NPQ Light 6	2021	Chromosome 3
Zm00001d042115	NPQresidualdark	2020	NPQ Light 10	2021	Chromosome 3
Zm00001d042115	NPQresidualdark	2020	NPQ Light 8	2021	Chromosome 3
Zm00001d042115	NPQresidualdark	2020	NPQ Light 9	2021	Chromosome 3
Zm00001d042116	NPQresidualdark	2020	Maximum NPQ	2021	Chromosome 3	AT1G76390		ARM repeat superfamily protein
Zm00001d042116	NPQresidualdark	2020	NPQ Light 12	2021	Chromosome 3	AT1G76390		ARM repeat superfamily protein
Zm00001d042116	NPQresidualdark	2020	NPQ Light 11	2021	Chromosome 3	AT1G76390		ARM repeat superfamily protein
Zm00001d042116	NPQresidualdark	2020	NPQ Light 8	2021	Chromosome 3	AT1G76390		ARM repeat superfamily protein
Zm00001d042116	NPQresidualdark	2020	phiPSII induction amplitude	2021	Chromosome 3	AT1G76390		ARM repeat superfamily protein
Zm00001d042116	NPQresidualdark	2020	NPQ Light 10	2021	Chromosome 3	AT1G76390		ARM repeat superfamily protein
Zm00001d042116	NPQresidualdark	2020	NPQ Light 9	2021	Chromosome 3	AT1G76390		ARM repeat superfamily protein
Zm00001d042116	NPQresidualdark	2020	NPQ Light 7	2021	Chromosome 3	AT1G76390		ARM repeat superfamily protein
Zm00001d042116	NPQresidualdark	2020	NPQ Light 6	2021	Chromosome 3	AT1G76390		ARM repeat superfamily protein
Zm00001d047699	NPQslopelightH	2020	NPQ Light 5	2022	Chromosome 9	AT2G30260	U2B\'\'	U2 small nuclear ribonucleoprotein B
Zm00001d047701	NPQslopelightH	2020	NPQ Light 5	2022	Chromosome 9	AT2G38440	ATSCAR2,DIS3,ITB1,SCAR2,WAVE4	SCAR homolog 2
Zm00001d047702	NPQslopelightH	2020	NPQ Light 5	2022	Chromosome 9	AT2G38480		Uncharacterised protein family (UPF0497)
Zm00001d047814	NPQslopelightH	2021	NPQ Light 5	2022	Chromosome 9
Zm00001d047814	NPQslopelightH	2021	NPQ Light 5	2022	Chromosome 9	AT5G02230		Haloacid dehalogenase-like hydrolase (HAD) superfamily protein
Zm00001d047938	NPQrate_constantlight	2020	NPQ Light 5	2022	Chromosome 9	AT1G20030		Pathogenesis-related thaumatin superfamily protein
Zm00001d048006	NPQamplitudedarkE	2021	NPQ Light 5	2022	Chromosome 9	AT2G22860	ATPSK2,PSK2	phytosulfokine 2 precursor
Zm00001d048102	NPQslopelightL	2020	NPQ Light 5	2022	Chromosome 9	AT3G02090	MPPBETA	Insulinase (Peptidase family M16) protein
Zm00001d048104	NPQslopelightL	2020	NPQ Light 5	2022	Chromosome 9	AT5G15510		TPX2 (targeting protein for Xklp2) protein family
Zm00001d048104	NPQslopelightL	2020	NPQ Light 5	2022	Chromosome 9	AT3G01015		TPX2 (targeting protein for Xklp2) protein family
Zm00001d048105	NPQslopelightL	2020	NPQ Light 5	2022	Chromosome 9	AT2G03470		ELM2 domain-containing protein
Zm00001d048152	NPQslopelightH	2020	NPQ Light 5	2022	Chromosome 9	AT4G33830		Glycosyl hydrolase family 10 protein
Zm00001d048152	NPQslopelightH	2020	NPQ Light 5	2022	Chromosome 9	AT4G33840		Glycosyl hydrolase family 10 protein
Zm00001d048153	NPQslopelightH	2020	NPQ Light 5	2022	Chromosome 9	AT3G49890
Zm00001d048272	NPQslopelightH	2021	NPQ induction linear	Joint	Chromosome 9	AT2G26280	CID7	CTC-interacting domain 7
Zm00001d048272	NPQslopelightH	2021	NPQ Light 3	2022	Chromosome 9	AT2G26280	CID7	CTC-interacting domain 7
Zm00001d048272	NPQslopelightH	2021	NPQ Light 4	2022	Chromosome 9	AT2G26280	CID7	CTC-interacting domain 7
Zm00001d048272	NPQslopelightH	2021	NPQ Light 4	2021	Chromosome 9	AT2G26280	CID7	CTC-interacting domain 7
Zm00001d048272	NPQslopelightH	2021	NPQ Light 5	2022	Chromosome 9	AT2G26280	CID7	CTC-interacting domain 7
Zm00001d048284	NPQslopelightH	2020	NPQ Light 3	2022	Chromosome 9	AT5G21920	ATYLMG2,YLMG2	YGGT family protein
Zm00001d048284	NPQslopelightH	2020	NPQ Light 4	2021	Chromosome 9	AT5G21920	ATYLMG2,YLMG2	YGGT family protein
Zm00001d048284	NPQslopelightH	2020	NPQ induction linear	Joint	Chromosome 9	AT5G21920	ATYLMG2,YLMG2	YGGT family protein
Zm00001d048284	NPQslopelightH	2020	NPQ Light 4	2021	Chromosome 9
Zm00001d048284	NPQslopelightH	2020	NPQ Light 4	2022	Chromosome 9
Zm00001d048284	NPQslopelightH	2020	NPQ Light 3	2022	Chromosome 9
Zm00001d048284	NPQslopelightH	2020	NPQ Light 5	2022	Chromosome 9
Zm00001d048284	NPQslopelightH	2020	NPQ induction linear	Joint	Chromosome 9
Zm00001d048284	NPQslopelightH	2020	NPQ Light 4	2022	Chromosome 9	AT5G21920	ATYLMG2,YLMG2	YGGT family protein
Zm00001d048284	NPQslopelightH	2020	NPQ Light 5	2022	Chromosome 9	AT5G21920	ATYLMG2,YLMG2	YGGT family protein
Zm00001d048285	NPQslopelightH	2020	NPQ Light 4	2022	Chromosome 9	AT1G54150		E3 Ubiquitin ligase family protein
Zm00001d048285	NPQslopelightH	2020	NPQ Light 3	2022	Chromosome 9	AT1G54150		E3 Ubiquitin ligase family protein
Zm00001d048285	NPQslopelightH	2020	NPQ Light 5	2022	Chromosome 9	AT1G54150		E3 Ubiquitin ligase family protein
Zm00001d048285	NPQslopelightH	2020	NPQ Light 4	2021	Chromosome 9	AT1G54150		E3 Ubiquitin ligase family protein
Zm00001d048285	NPQslopelightH	2020	NPQ induction linear	Joint	Chromosome 9	AT1G54150		E3 Ubiquitin ligase family protein
Zm00001d048372	_PSIIend / _PSIIstart	2020	Fv/Fm Light 4	Joint	Chromosome 9	AT5G26710		Glutamyl/glutaminyl-tRNA synthetase, class Ic
Zm00001d048372	_PSIIend / _PSIIstart	2020	NPQ Light 5	2022	Chromosome 9	AT5G26710		Glutamyl/glutaminyl-tRNA synthetase, class Ic
Zm00001d048372	_PSIIend / _PSIIstart	2020	Fv/Fm Light 3	Joint	Chromosome 9	AT5G26710		Glutamyl/glutaminyl-tRNA synthetase, class Ic
Zm00001d048372	_PSIIend / _PSIIstart	2020	Fv/Fm Light 3	2021	Chromosome 9	AT5G26710		Glutamyl/glutaminyl-tRNA synthetase, class Ic
Zm00001d048372	_PSIIend / _PSIIstart	2020	NPQ induction linear	Joint	Chromosome 9	AT5G26710		Glutamyl/glutaminyl-tRNA synthetase, class Ic
Zm00001d048372	_PSIIend / _PSIIstart	2020	Fv/Fm Light 4	2022	Chromosome 9	AT5G26710		Glutamyl/glutaminyl-tRNA synthetase, class Ic
Zm00001d048372	_PSIIend / _PSIIstart	2020	Fv/Fm Light 4	2021	Chromosome 9	AT5G26710		Glutamyl/glutaminyl-tRNA synthetase, class Ic
Zm00001d048373	_PSIIend / _PSIIstart	2020	Fv/Fm Light 4	Joint	Chromosome 9	AT3G63520	ATCCD1,ATNCED1,CCD1,NCED1	carotenoid cleavage dioxygenase 1
Zm00001d048373	_PSIIend / _PSIIstart	2020	Fv/Fm Light 4	2022	Chromosome 9	AT3G63520	ATCCD1,ATNCED1,CCD1,NCED1	carotenoid cleavage dioxygenase 1
Zm00001d048373	_PSIIend / _PSIIstart	2020	NPQ Light 5	2022	Chromosome 9	AT3G63520	ATCCD1,ATNCED1,CCD1,NCED1	carotenoid cleavage dioxygenase 1
Zm00001d048373	_PSIIend / _PSIIstart	2020	Fv/Fm Light 3	Joint	Chromosome 9	AT3G63520	ATCCD1,ATNCED1,CCD1,NCED1	carotenoid cleavage dioxygenase 1
Zm00001d048373	_PSIIend / _PSIIstart	2020	Fv/Fm Light 3	2021	Chromosome 9	AT3G63520	ATCCD1,ATNCED1,CCD1,NCED1	carotenoid cleavage dioxygenase 1
Zm00001d048373	_PSIIend / _PSIIstart	2020	Fv/Fm Light 4	2021	Chromosome 9	AT3G63520	ATCCD1,ATNCED1,CCD1,NCED1	carotenoid cleavage dioxygenase 1
Zm00001d048373	_PSIIend / _PSIIstart	2020	NPQ induction linear	Joint	Chromosome 9	AT3G63520	ATCCD1,ATNCED1,CCD1,NCED1	carotenoid cleavage dioxygenase 1
