# Supplementary material for: A deficient CP24 allele defines variation for dynamic nonphotochemical quenching and photosystem II efficiency in maize
Source: Plant Cell. 2025 Mar 25;37(4):koaf063. doi: 10.1093/plcell/koaf063 (PMC12018801; doi:10.1093/plcell/koaf063)
Supplement: koaf063_Supplementary_Data [file koaf063_supplementary_data.zip › Supplemental Table S13.txt]

Common experiments	Total number of genes	Maize Gene ID
Nebraska 2020, UK 2021 and UK 2022	4	Zm00001d048285
		Zm00001d048373
		Zm00001d048372
		Zm00001d048284
Nebraska 2021, UK 2021 and UK 2022	1	Zm00001d048272
Nebraska 2020 and Nebraska 2021	5	Zm00001d042668
		Zm00001d042699
		Zm00001d030159
		Zm00001d042669
		Zm00001d042697
Nebraska 2020 and UK 2021	3	Zm00001d042116
		Zm00001d042114
		Zm00001d042115
	9	Zm00001d048105
		Zm00001d047702
		Zm00001d048102
		Zm00001d047938
		Zm00001d047699
		Zm00001d048152
		Zm00001d047701
		Zm00001d048153
		Zm00001d048104
Nebraska 2021 and UK 2022	3	Zm00001d047814
		Zm00001d032621
		Zm00001d048006
UK 2021 and UK 2022	269	Zm00001d026605
		Zm00001d026670
		Zm00001d048279
		Zm00001d048267
		Zm00001d048247
		Zm00001d048298
		Zm00001d026568
		Zm00001d026553
		Zm00001d026682
		Zm00001d026628
		Zm00001d026580
		Zm00001d026642
		Zm00001d048317
		Zm00001d048192
		Zm00001d026602
		Zm00001d048383
		Zm00001d026687
		Zm00001d048305
		Zm00001d048375
		Zm00001d048343
		Zm00001d026612
		Zm00001d048322
		Zm00001d026558
		Zm00001d048310
		Zm00001d026630
		Zm00001d048354
		Zm00001d048268
		Zm00001d026575
		Zm00001d048210
		Zm00001d048270
		Zm00001d026585
		Zm00001d048363
		Zm00001d026584
		Zm00001d048360
		Zm00001d048344
		Zm00001d026590
		Zm00001d026599
		Zm00001d026677
		Zm00001d048203
		Zm00001d048335
		Zm00001d048301
		Zm00001d048382
		Zm00001d048323
		Zm00001d048242
		Zm00001d048262
		Zm00001d048196
		Zm00001d026663
		Zm00001d048214
		Zm00001d026629
		Zm00001d026579
		Zm00001d026675
		Zm00001d048358
		Zm00001d026588
		Zm00001d048259
		Zm00001d048230
		Zm00001d026669
		Zm00001d048293
		Zm00001d048222
		Zm00001d026623
		Zm00001d026640
		Zm00001d026569
		Zm00001d026673
		Zm00001d048370
		Zm00001d048188
		Zm00001d026594
		Zm00001d026581
		Zm00001d048219
		Zm00001d026627
		Zm00001d048191
		Zm00001d026603
		Zm00001d048368
		Zm00001d026668
		Zm00001d048229
		Zm00001d048266
		Zm00001d048326
		Zm00001d026606
		Zm00001d048217
		Zm00001d048220
		Zm00001d026685
		Zm00001d026655
		Zm00001d026567
		Zm00001d048282
		Zm00001d026574
		Zm00001d048294
		Zm00001d026586
		Zm00001d026643
		Zm00001d048227
		Zm00001d048234
		Zm00001d048314
		Zm00001d048195
		Zm00001d026632
		Zm00001d048353
		Zm00001d048364
		Zm00001d048311
		Zm00001d026617
		Zm00001d048332
		Zm00001d026559
		Zm00001d048307
		Zm00001d026557
		Zm00001d048346
		Zm00001d048248
		Zm00001d026593
		Zm00001d048199
		Zm00001d026563
		Zm00001d048224
		Zm00001d048212
		Zm00001d048255
		Zm00001d026556
		Zm00001d048243
		Zm00001d026597
		Zm00001d048348
		Zm00001d048313
		Zm00001d026659
		Zm00001d026676
		Zm00001d026598
		Zm00001d026638
		Zm00001d048286
		Zm00001d048361
		Zm00001d026589
		Zm00001d048273
		Zm00001d026647
		Zm00001d026571
		Zm00001d048299
		Zm00001d048258
		Zm00001d048318
		Zm00001d026662
		Zm00001d026578
		Zm00001d048238
		Zm00001d048336
		Zm00001d048352
		Zm00001d026661
		Zm00001d026635
		Zm00001d048342
		Zm00001d048216
		Zm00001d048325
		Zm00001d048308
		Zm00001d048198
		Zm00001d048345
		Zm00001d026641
		Zm00001d048226
		Zm00001d048281
		Zm00001d048223
		Zm00001d048245
		Zm00001d026592
		Zm00001d026573
		Zm00001d026587
		Zm00001d026648
		Zm00001d048357
		Zm00001d048369
		Zm00001d026633
		Zm00001d048291
		Zm00001d048356
		Zm00001d026618
		Zm00001d026607
		Zm00001d026684
		Zm00001d026619
		Zm00001d048208
		Zm00001d048207
		Zm00001d026679
		Zm00001d026654
		Zm00001d048249
		Zm00001d048235
		Zm00001d048315
		Zm00001d026577
		Zm00001d048295
		Zm00001d048225
		Zm00001d048190
		Zm00001d048187
		Zm00001d048194
		Zm00001d048380
		Zm00001d048252
		Zm00001d048341
		Zm00001d048319
		Zm00001d048379
		Zm00001d026645
		Zm00001d048303
		Zm00001d048374
		Zm00001d026665
		Zm00001d026608
		Zm00001d048232
		Zm00001d048378
		Zm00001d048296
		Zm00001d048312
		Zm00001d026658
		Zm00001d048239
		Zm00001d048201
		Zm00001d048337
		Zm00001d026639
		Zm00001d026651
		Zm00001d048347
		Zm00001d026555
		Zm00001d048265
		Zm00001d048256
		Zm00001d048204
		Zm00001d026653
		Zm00001d048244
		Zm00001d048333
		Zm00001d048218
		Zm00001d026582
		Zm00001d026613
		Zm00001d048366
		Zm00001d048320
		Zm00001d048355
		Zm00001d048280
		Zm00001d048349
		Zm00001d048246
		Zm00001d048316
		Zm00001d026572
		Zm00001d026649
		Zm00001d026637
		Zm00001d048193
		Zm00001d048271
		Zm00001d048211
		Zm00001d026634
		Zm00001d026600
		Zm00001d048197
		Zm00001d048340
		Zm00001d026611
		Zm00001d048334
		Zm00001d026562
		Zm00001d048236
		Zm00001d026620
		Zm00001d026681
		Zm00001d026610
		Zm00001d048376
		Zm00001d048288
		Zm00001d026671
		Zm00001d026621
		Zm00001d048362
		Zm00001d048253
		Zm00001d026625
		Zm00001d048260
		Zm00001d048306
		Zm00001d048324
		Zm00001d026657
		Zm00001d026678
		Zm00001d048209
		Zm00001d048263
		Zm00001d048292
		Zm00001d026576
		Zm00001d048189
		Zm00001d048205
		Zm00001d048215
		Zm00001d048309
		Zm00001d048233
		Zm00001d026680
		Zm00001d026591
		Zm00001d048289
		Zm00001d026609
		Zm00001d048297
		Zm00001d026560
		Zm00001d048321
		Zm00001d048329
		Zm00001d026664
		Zm00001d026683
		Zm00001d026672
		Zm00001d048327
		Zm00001d048381
		Zm00001d048302
		Zm00001d026614
		Zm00001d048202
		Zm00001d026554
		Zm00001d026636
		Zm00001d026652
		Zm00001d026650
		Zm00001d048338
		Zm00001d026595
		Zm00001d026604
		Zm00001d048359
Nebraska 2020	200	Zm00001d002532
		Zm00001d046443
		Zm00001d039104
		Zm00001d025762
		Zm00001d013186
		Zm00001d038605
		Zm00001d017171
		Zm00001d028744
		Zm00001d012687
		Zm00001d037123
		Zm00001d006155
		Zm00001d026452
		Zm00001d034081
		Zm00001d044204
		Zm00001d003860
		Zm00001d007633
		Zm00001d022518
		Zm00001d034415
		Zm00001d044132
		Zm00001d026449
		Zm00001d051796
		Zm00001d028477
		Zm00001d013095
		Zm00001d049112
		Zm00001d047066
		Zm00001d012998
		Zm00001d036417
		Zm00001d013243
		Zm00001d011013
		Zm00001d002748
		Zm00001d042814
		Zm00001d026451
		Zm00001d046445
		Zm00001d047068
		Zm00001d028366
		Zm00001d021831
		Zm00001d026402
		Zm00001d003861
		Zm00001d048510
		Zm00001d029160
		Zm00001d051798
		Zm00001d022520
		Zm00001d013217
		Zm00001d034534
		Zm00001d019266
		Zm00001d040672
		Zm00001d049105
		Zm00001d048857
		Zm00001d029164
		Zm00001d035443
		Zm00001d023899
		Zm00001d029163
		Zm00001d001909
		Zm00001d029761
		Zm00001d013216
		Zm00001d053680
		Zm00001d038930
		Zm00001d013094
		Zm00001d025765
		Zm00001d038606
		Zm00001d025761
		Zm00001d040256
		Zm00001d044202
		Zm00001d045484
		Zm00001d018404
		Zm00001d034217
		Zm00001d046444
		Zm00001d049635
		Zm00001d025406
		Zm00001d034080
		Zm00001d001910
		Zm00001d019534
		Zm00001d021314
		Zm00001d018405
		Zm00001d026450
		Zm00001d037245
		Zm00001d047067
		Zm00001d002747
		Zm00001d041773
		Zm00001d039371
		Zm00001d037065
		Zm00001d013242
		Zm00001d042017
		Zm00001d012725
		Zm00001d042018
		Zm00001d011014
		Zm00001d048478
		Zm00001d036418
		Zm00001d036334
		Zm00001d021180
		Zm00001d040673
		Zm00001d010204
		Zm00001d036337
		Zm00001d049103
		Zm00001d035444
		Zm00001d048509
		Zm00001d052407
		Zm00001d023900
		Zm00001d024704
		Zm00001d039105
		Zm00001d040257
		Zm00001d044068
		Zm00001d014127
		Zm00001d013218
		Zm00001d044016
		Zm00001d048859
		Zm00001d037121
		Zm00001d039181
		Zm00001d046948
		Zm00001d025764
		Zm00001d037650
		Zm00001d049685
		Zm00001d013184
		Zm00001d040519
		Zm00001d039102
		Zm00001d049441
		Zm00001d006590
		Zm00001d029162
		Zm00001d044134
		Zm00001d013097
		Zm00001d012685
		Zm00001d008379
		Zm00001d049636
		Zm00001d006226
		Zm00001d025759
		Zm00001d017258
		Zm00001d044131
		Zm00001d013098
		Zm00001d022316
		Zm00001d014126
		Zm00001d029165
		Zm00001d042019
		Zm00001d002937
		Zm00001d010203
		Zm00001d040518
		Zm00001d040674
		Zm00001d012996
		Zm00001d021181
		Zm00001d053682
		Zm00001d034532
		Zm00001d040130
		Zm00001d038608
		Zm00001d051794
		Zm00001d038607
		Zm00001d048477
		Zm00001d005468
		Zm00001d051793
		Zm00001d048479
		Zm00001d035442
		Zm00001d014606
		Zm00001d025760
		Zm00001d006153
		Zm00001d013411
		Zm00001d044060
		Zm00001d003848
		Zm00001d022519
		Zm00001d012686
		Zm00001d046949
		Zm00001d037122
		Zm00001d049104
		Zm00001d044065
		Zm00001d044203
		Zm00001d002607
		Zm00001d002654
		Zm00001d049684
		Zm00001d029161
		Zm00001d044133
		Zm00001d019397
		Zm00001d005241
		Zm00001d049440
		Zm00001d039182
		Zm00001d039103
		Zm00001d040520
		Zm00001d023437
		Zm00001d025763
		Zm00001d010313
		Zm00001d020610
		Zm00001d013182
		Zm00001d045430
		Zm00001d010314
		Zm00001d051795
		Zm00001d040517
		Zm00001d022517
		Zm00001d048856
		Zm00001d038610
		Zm00001d049273
		Zm00001d006154
		Zm00001d044061
		Zm00001d048480
		Zm00001d002608
		Zm00001d049113
		Zm00001d013410
		Zm00001d026404
		Zm00001d038609
		Zm00001d013244
		Zm00001d011016
		Zm00001d034533
		Zm00001d013185
		Zm00001d024416
		Zm00001d034582
Nebraska 2021	105	Zm00001d012848
		Zm00001d043734
		Zm00001d023541
		Zm00001d001906
		Zm00001d009540
		Zm00001d011035
		Zm00001d016732
		Zm00001d008580
		Zm00001d024148
		Zm00001d008394
		Zm00001d017296
		Zm00001d029258
		Zm00001d011349
		Zm00001d038842
		Zm00001d011750
		Zm00001d048591
		Zm00001d046915
		Zm00001d011752
		Zm00001d012845
		Zm00001d023277
		Zm00001d012899
		Zm00001d011309
		Zm00001d015323
		Zm00001d045181
		Zm00001d044076
		Zm00001d023542
		Zm00001d039365
		Zm00001d033528
		Zm00001d020961
		Zm00001d027723
		Zm00001d011034
		Zm00001d043443
		Zm00001d008395
		Zm00001d045183
		Zm00001d011348
		Zm00001d015322
		Zm00001d011753
		Zm00001d011751
		Zm00001d008581
		Zm00001d044566
		Zm00001d045520
		Zm00001d038896
		Zm00001d012653
		Zm00001d001902
		Zm00001d017298
		Zm00001d012849
		Zm00001d014150
		Zm00001d022120
		Zm00001d027505
		Zm00001d028733
		Zm00001d053675
		Zm00001d001908
		Zm00001d034460
		Zm00001d037359
		Zm00001d043736
		Zm00001d013083
		Zm00001d012846
		Zm00001d045182
		Zm00001d012897
		Zm00001d027504
		Zm00001d011754
		Zm00001d027722
		Zm00001d009539
		Zm00001d001905
		Zm00001d016731
		Zm00001d015328
		Zm00001d011038
		Zm00001d039987
		Zm00001d008392
		Zm00001d031064
		Zm00001d038897
		Zm00001d048590
		Zm00001d021011
		Zm00001d012655
		Zm00001d009541
		Zm00001d053676
		Zm00001d012898
		Zm00001d028732
		Zm00001d034461
		Zm00001d013082
		Zm00001d015329
		Zm00001d045519
		Zm00001d012850
		Zm00001d011036
		Zm00001d012900
		Zm00001d001903
		Zm00001d017297
		Zm00001d043735
		Zm00001d012847
		Zm00001d018490
		Zm00001d018488
		Zm00001d022122
		Zm00001d012654
		Zm00001d011037
		Zm00001d008393
		Zm00001d031531
		Zm00001d018489
		Zm00001d014149
		Zm00001d029290
		Zm00001d039650
		Zm00001d038841
		Zm00001d001904
		Zm00001d041599
		Zm00001d001907
		Zm00001d039364
UK 2021	935	Zm00001d035978
		Zm00001d017719
		Zm00001d017591
		Zm00001d017710
		Zm00001d035862
		Zm00001d035820
		Zm00001d042202
		Zm00001d017478
		Zm00001d017729
		Zm00001d042191
		Zm00001d017762
		Zm00001d017725
		Zm00001d035724
		Zm00001d017804
		Zm00001d042139
		Zm00001d017771
		Zm00001d026483
		Zm00001d042264
		Zm00001d035681
		Zm00001d035679
		Zm00001d026519
		Zm00001d035877
		Zm00001d017912
		Zm00001d017737
		Zm00001d017917
		Zm00001d017849
		Zm00001d026521
		Zm00001d017812
		Zm00001d042168
		Zm00001d042281
		Zm00001d042337
		Zm00001d017491
		Zm00001d042350
		Zm00001d042148
		Zm00001d042278
		Zm00001d035736
		Zm00001d017869
		Zm00001d017773
		Zm00001d017512
		Zm00001d042394
		Zm00001d017886
		Zm00001d026548
		Zm00001d017676
		Zm00001d017798
		Zm00001d017704
		Zm00001d017801
		Zm00001d042376
		Zm00001d035749
		Zm00001d017821
		Zm00001d042110
		Zm00001d042329
		Zm00001d035723
		Zm00001d042092
		Zm00001d035668
		Zm00001d017696
		Zm00001d035815
		Zm00001d026478
		Zm00001d042218
		Zm00001d035974
		Zm00001d035899
		Zm00001d035762
		Zm00001d017713
		Zm00001d017650
		Zm00001d017461
		Zm00001d017907
		Zm00001d035935
		Zm00001d035906
		Zm00001d017788
		Zm00001d017699
		Zm00001d042259
		Zm00001d042326
		Zm00001d035704
		Zm00001d026510
		Zm00001d042383
		Zm00001d017626
		Zm00001d035688
		Zm00001d017603
		Zm00001d035663
		Zm00001d026515
		Zm00001d017434
		Zm00001d042108
		Zm00001d042180
		Zm00001d017617
		Zm00001d017683
		Zm00001d042224
		Zm00001d035932
		Zm00001d026549
		Zm00001d035801
		Zm00001d017751
		Zm00001d017693
		Zm00001d017866
		Zm00001d042344
		Zm00001d035654
		Zm00001d017573
		Zm00001d017545
		Zm00001d042285
		Zm00001d042117
		Zm00001d035773
		Zm00001d017829
		Zm00001d017534
		Zm00001d017598
		Zm00001d017612
		Zm00001d026537
		Zm00001d042126
		Zm00001d035845
		Zm00001d042213
		Zm00001d042160
		Zm00001d017564
		Zm00001d042158
		Zm00001d017859
		Zm00001d017898
		Zm00001d017640
		Zm00001d048387
		Zm00001d017552
		Zm00001d042312
		Zm00001d042315
		Zm00001d035874
		Zm00001d042142
		Zm00001d035844
		Zm00001d042157
		Zm00001d026543
		Zm00001d017577
		Zm00001d017655
		Zm00001d017832
		Zm00001d017715
		Zm00001d026528
		Zm00001d026492
		Zm00001d017474
		Zm00001d035880
		Zm00001d042314
		Zm00001d042165
		Zm00001d017793
		Zm00001d017548
		Zm00001d017916
		Zm00001d017830
		Zm00001d017597
		Zm00001d017871
		Zm00001d017504
		Zm00001d042306
		Zm00001d017516
		Zm00001d017660
		Zm00001d042397
		Zm00001d035855
		Zm00001d042258
		Zm00001d035887
		Zm00001d017455
		Zm00001d042123
		Zm00001d042257
		Zm00001d026470
		Zm00001d042131
		Zm00001d017783
		Zm00001d042347
		Zm00001d017784
		Zm00001d035870
		Zm00001d017698
		Zm00001d017651
		Zm00001d042241
		Zm00001d035678
		Zm00001d017586
		Zm00001d035824
		Zm00001d017622
		Zm00001d042354
		Zm00001d026544
		Zm00001d017541
		Zm00001d017589
		Zm00001d017734
		Zm00001d042096
		Zm00001d017768
		Zm00001d017740
		Zm00001d042260
		Zm00001d035669
		Zm00001d035802
		Zm00001d042333
		Zm00001d042225
		Zm00001d017825
		Zm00001d042368
		Zm00001d017647
		Zm00001d017689
		Zm00001d042189
		Zm00001d017500
		Zm00001d035829
		Zm00001d017521
		Zm00001d017808
		Zm00001d017754
		Zm00001d017805
		Zm00001d017766
		Zm00001d017441
		Zm00001d017482
		Zm00001d017606
		Zm00001d042136
		Zm00001d017790
		Zm00001d035936
		Zm00001d017687
		Zm00001d017850
		Zm00001d035835
		Zm00001d026547
		Zm00001d035715
		Zm00001d035766
		Zm00001d042228
		Zm00001d017889
		Zm00001d035901
		Zm00001d017761
		Zm00001d042104
		Zm00001d035794
		Zm00001d042154
		Zm00001d026463
		Zm00001d017457
		Zm00001d017648
		Zm00001d017708
		Zm00001d042194
		Zm00001d035915
		Zm00001d042322
		Zm00001d017903
		Zm00001d026468
		Zm00001d017638
		Zm00001d026475
		Zm00001d035975
		Zm00001d017558
		Zm00001d017465
		Zm00001d035720
		Zm00001d042234
		Zm00001d017435
		Zm00001d017840
		Zm00001d035922
		Zm00001d048392
		Zm00001d017471
		Zm00001d026511
		Zm00001d017425
		Zm00001d017846
		Zm00001d042192
		Zm00001d035701
		Zm00001d042375
		Zm00001d042101
		Zm00001d017721
		Zm00001d042179
		Zm00001d042151
		Zm00001d017837
		Zm00001d035662
		Zm00001d042284
		Zm00001d035955
		Zm00001d042091
		Zm00001d042275
		Zm00001d035913
		Zm00001d017692
		Zm00001d042093
		Zm00001d017811
		Zm00001d042243
		Zm00001d048391
		Zm00001d042120
		Zm00001d017524
		Zm00001d017677
		Zm00001d035748
		Zm00001d042127
		Zm00001d017772
		Zm00001d017797
		Zm00001d017571
		Zm00001d017585
		Zm00001d017499
		Zm00001d017803
		Zm00001d042146
		Zm00001d017718
		Zm00001d017561
		Zm00001d017444
		Zm00001d042277
		Zm00001d035903
		Zm00001d017880
		Zm00001d035667
		Zm00001d042338
		Zm00001d035722
		Zm00001d017519
		Zm00001d042302
		Zm00001d017590
		Zm00001d017726
		Zm00001d017427
		Zm00001d017658
		Zm00001d035883
		Zm00001d017476
		Zm00001d042212
		Zm00001d035867
		Zm00001d017422
		Zm00001d017770
		Zm00001d026480
		Zm00001d035671
		Zm00001d017509
		Zm00001d035664
		Zm00001d017684
		Zm00001d035702
		Zm00001d017911
		Zm00001d035859
		Zm00001d026512
		Zm00001d026552
		Zm00001d035682
		Zm00001d017544
		Zm00001d017642
		Zm00001d042138
		Zm00001d042177
		Zm00001d042171
		Zm00001d035947
		Zm00001d017432
		Zm00001d017848
		Zm00001d035878
		Zm00001d035980
		Zm00001d035774
		Zm00001d035953
		Zm00001d017505
		Zm00001d017885
		Zm00001d026508
		Zm00001d042246
		Zm00001d035846
		Zm00001d017630
		Zm00001d017537
		Zm00001d042199
		Zm00001d017613
		Zm00001d017540
		Zm00001d017765
		Zm00001d017895
		Zm00001d017529
		Zm00001d017844
		Zm00001d035925
		Zm00001d017748
		Zm00001d042359
		Zm00001d035750
		Zm00001d017893
		Zm00001d042343
		Zm00001d042231
		Zm00001d035875
		Zm00001d035963
		Zm00001d017477
		Zm00001d017553
		Zm00001d017863
		Zm00001d042382
		Zm00001d035710
		Zm00001d017908
		Zm00001d035816
		Zm00001d017794
		Zm00001d026530
		Zm00001d026540
		Zm00001d017836
		Zm00001d042106
		Zm00001d035918
		Zm00001d035659
		Zm00001d035888
		Zm00001d042325
		Zm00001d042367
		Zm00001d035934
		Zm00001d035909
		Zm00001d017627
		Zm00001d017731
		Zm00001d042135
		Zm00001d035705
		Zm00001d017712
		Zm00001d042263
		Zm00001d017580
		Zm00001d026467
		Zm00001d017604
		Zm00001d042254
		Zm00001d017789
		Zm00001d017618
		Zm00001d017786
		Zm00001d017851
		Zm00001d017588
		Zm00001d035803
		Zm00001d042307
		Zm00001d035812
		Zm00001d042346
		Zm00001d042331
		Zm00001d017501
		Zm00001d035706
		Zm00001d017623
		Zm00001d017436
		Zm00001d017614
		Zm00001d035958
		Zm00001d042130
		Zm00001d035747
		Zm00001d026487
		Zm00001d017646
		Zm00001d017807
		Zm00001d035763
		Zm00001d026469
		Zm00001d017755
		Zm00001d042351
		Zm00001d017520
		Zm00001d017749
		Zm00001d017641
		Zm00001d042272
		Zm00001d042207
		Zm00001d017741
		Zm00001d017878
		Zm00001d017547
		Zm00001d026474
		Zm00001d017831
		Zm00001d017550
		Zm00001d017473
		Zm00001d042268
		Zm00001d042164
		Zm00001d017649
		Zm00001d017695
		Zm00001d017915
		Zm00001d017776
		Zm00001d042398
		Zm00001d017700
		Zm00001d042379
		Zm00001d042380
		Zm00001d035863
		Zm00001d026494
		Zm00001d017826
		Zm00001d035670
		Zm00001d017670
		Zm00001d017800
		Zm00001d026507
		Zm00001d035952
		Zm00001d017868
		Zm00001d017454
		Zm00001d017466
		Zm00001d017487
		Zm00001d042193
		Zm00001d017780
		Zm00001d017559
		Zm00001d017735
		Zm00001d042395
		Zm00001d042102
		Zm00001d026522
		Zm00001d017508
		Zm00001d042283
		Zm00001d026471
		Zm00001d017890
		Zm00001d035731
		Zm00001d035945
		Zm00001d017470
		Zm00001d017845
		Zm00001d035695
		Zm00001d042113
		Zm00001d035696
		Zm00001d017785
		Zm00001d042372
		Zm00001d017900
		Zm00001d017822
		Zm00001d035817
		Zm00001d042097
		Zm00001d017574
		Zm00001d017530
		Zm00001d042141
		Zm00001d035759
		Zm00001d017481
		Zm00001d042386
		Zm00001d017593
		Zm00001d017480
		Zm00001d042289
		Zm00001d035841
		Zm00001d042276
		Zm00001d035779
		Zm00001d042152
		Zm00001d035854
		Zm00001d035823
		Zm00001d042319
		Zm00001d017525
		Zm00001d035767
		Zm00001d017703
		Zm00001d017760
		Zm00001d035793
		Zm00001d017560
		Zm00001d042217
		Zm00001d042105
		Zm00001d026520
		Zm00001d017492
		Zm00001d017607
		Zm00001d042290
		Zm00001d017888
		Zm00001d017707
		Zm00001d042250
		Zm00001d017904
		Zm00001d035871
		Zm00001d042381
		Zm00001d035895
		Zm00001d026488
		Zm00001d042184
		Zm00001d035954
		Zm00001d017543
		Zm00001d017874
		Zm00001d035964
		Zm00001d042328
		Zm00001d017742
		Zm00001d035672
		Zm00001d042107
		Zm00001d035756
		Zm00001d035897
		Zm00001d017685
		Zm00001d017711
		Zm00001d017852
		Zm00001d042388
		Zm00001d042099
		Zm00001d017781
		Zm00001d042288
		Zm00001d026464
		Zm00001d017791
		Zm00001d017592
		Zm00001d042182
		Zm00001d017778
		Zm00001d017732
		Zm00001d017861
		Zm00001d035698
		Zm00001d042226
		Zm00001d035776
		Zm00001d042303
		Zm00001d017583
		Zm00001d017691
		Zm00001d042342
		Zm00001d042355
		Zm00001d017619
		Zm00001d017562
		Zm00001d035872
		Zm00001d017621
		Zm00001d017827
		Zm00001d026535
		Zm00001d035924
		Zm00001d035714
		Zm00001d035726
		Zm00001d017753
		Zm00001d035937
		Zm00001d035912
		Zm00001d026517
		Zm00001d035885
		Zm00001d048385
		Zm00001d048390
		Zm00001d017905
		Zm00001d042132
		Zm00001d017486
		Zm00001d035656
		Zm00001d048389
		Zm00001d017532
		Zm00001d017847
		Zm00001d035818
		Zm00001d035981
		Zm00001d017575
		Zm00001d017842
		Zm00001d026509
		Zm00001d035658
		Zm00001d035751
		Zm00001d017864
		Zm00001d035813
		Zm00001d035752
		Zm00001d017727
		Zm00001d017899
		Zm00001d035703
		Zm00001d042378
		Zm00001d035948
		Zm00001d026491
		Zm00001d026551
		Zm00001d017656
		Zm00001d035683
		Zm00001d017806
		Zm00001d026523
		Zm00001d042174
		Zm00001d017570
		Zm00001d042262
		Zm00001d035864
		Zm00001d042204
		Zm00001d017514
		Zm00001d035666
		Zm00001d017814
		Zm00001d035797
		Zm00001d035775
		Zm00001d035689
		Zm00001d017493
		Zm00001d042345
		Zm00001d035787
		Zm00001d042147
		Zm00001d017510
		Zm00001d017717
		Zm00001d026477
		Zm00001d026500
		Zm00001d017445
		Zm00001d017528
		Zm00001d017443
		Zm00001d042362
		Zm00001d035902
		Zm00001d042094
		Zm00001d017764
		Zm00001d026531
		Zm00001d042255
		Zm00001d017584
		Zm00001d035744
		Zm00001d042271
		Zm00001d035894
		Zm00001d035973
		Zm00001d017459
		Zm00001d042293
		Zm00001d017551
		Zm00001d035772
		Zm00001d035791
		Zm00001d042267
		Zm00001d042286
		Zm00001d035982
		Zm00001d017601
		Zm00001d042134
		Zm00001d017901
		Zm00001d035760
		Zm00001d042156
		Zm00001d017702
		Zm00001d035718
		Zm00001d017720
		Zm00001d042196
		Zm00001d035734
		Zm00001d042233
		Zm00001d042216
		Zm00001d035814
		Zm00001d035865
		Zm00001d017489
		Zm00001d035764
		Zm00001d017867
		Zm00001d042320
		Zm00001d042324
		Zm00001d017706
		Zm00001d026513
		Zm00001d017818
		Zm00001d017756
		Zm00001d017467
		Zm00001d042239
		Zm00001d026484
		Zm00001d017894
		Zm00001d017896
		Zm00001d017462
		Zm00001d017882
		Zm00001d017469
		Zm00001d017523
		Zm00001d042308
		Zm00001d017433
		Zm00001d017775
		Zm00001d035833
		Zm00001d042103
		Zm00001d017531
		Zm00001d026516
		Zm00001d035713
		Zm00001d042371
		Zm00001d035707
		Zm00001d017453
		Zm00001d017608
		Zm00001d017678
		Zm00001d042291
		Zm00001d042373
		Zm00001d035957
		Zm00001d042153
		Zm00001d042140
		Zm00001d026472
		Zm00001d042245
		Zm00001d035842
		Zm00001d017536
		Zm00001d035694
		Zm00001d017566
		Zm00001d017877
		Zm00001d035889
		Zm00001d017620
		Zm00001d017423
		Zm00001d017659
		Zm00001d017810
		Zm00001d026541
		Zm00001d042211
		Zm00001d017752
		Zm00001d035826
		Zm00001d035942
		Zm00001d042340
		Zm00001d035911
		Zm00001d042128
		Zm00001d042172
		Zm00001d017449
		Zm00001d026490
		Zm00001d035769
		Zm00001d017828
		Zm00001d042121
		Zm00001d042396
		Zm00001d042133
		Zm00001d017671
		Zm00001d026495
		Zm00001d035879
		Zm00001d035657
		Zm00001d017568
		Zm00001d017834
		Zm00001d017506
		Zm00001d017709
		Zm00001d035652
		Zm00001d017906
		Zm00001d017914
		Zm00001d042187
		Zm00001d035783
		Zm00001d017796
		Zm00001d026506
		Zm00001d017736
		Zm00001d017502
		Zm00001d017518
		Zm00001d035807
		Zm00001d042200
		Zm00001d017668
		Zm00001d035660
		Zm00001d042335
		Zm00001d042363
		Zm00001d017615
		Zm00001d017823
		Zm00001d035921
		Zm00001d017746
		Zm00001d042098
		Zm00001d017860
		Zm00001d017533
		Zm00001d042366
		Zm00001d017535
		Zm00001d017841
		Zm00001d042356
		Zm00001d042169
		Zm00001d017645
		Zm00001d035873
		Zm00001d026524
		Zm00001d035886
		Zm00001d026518
		Zm00001d017887
		Zm00001d042341
		Zm00001d017750
		Zm00001d042111
		Zm00001d035819
		Zm00001d042253
		Zm00001d017862
		Zm00001d017494
		Zm00001d035770
		Zm00001d017611
		Zm00001d048386
		Zm00001d035927
		Zm00001d017557
		Zm00001d017555
		Zm00001d035741
		Zm00001d017897
		Zm00001d042210
		Zm00001d048393
		Zm00001d017430
		Zm00001d042150
		Zm00001d042221
		Zm00001d017625
		Zm00001d017424
		Zm00001d042248
		Zm00001d042287
		Zm00001d042327
		Zm00001d035960
		Zm00001d017479
		Zm00001d042185
		Zm00001d035907
		Zm00001d042229
		Zm00001d042237
		Zm00001d017669
		Zm00001d035965
		Zm00001d026462
		Zm00001d017809
		Zm00001d042361
		Zm00001d035757
		Zm00001d042190
		Zm00001d035777
		Zm00001d035685
		Zm00001d017855
		Zm00001d035848
		Zm00001d017873
		Zm00001d035737
		Zm00001d042265
		Zm00001d042183
		Zm00001d017582
		Zm00001d017817
		Zm00001d042282
		Zm00001d026498
		Zm00001d026465
		Zm00001d042219
		Zm00001d042389
		Zm00001d017451
		Zm00001d035665
		Zm00001d026479
		Zm00001d042205
		Zm00001d042214
		Zm00001d017563
		Zm00001d017513
		Zm00001d017777
		Zm00001d017918
		Zm00001d042311
		Zm00001d042269
		Zm00001d042095
		Zm00001d017579
		Zm00001d017546
		Zm00001d042317
		Zm00001d017799
		Zm00001d017634
		Zm00001d035898
		Zm00001d017769
		Zm00001d017675
		Zm00001d017902
		Zm00001d035926
		Zm00001d017526
		Zm00001d042279
		Zm00001d026476
		Zm00001d042144
		Zm00001d026532
		Zm00001d042256
		Zm00001d017497
		Zm00001d042270
		Zm00001d026493
		Zm00001d035753
		Zm00001d017743
		Zm00001d042175
		Zm00001d042370
		Zm00001d042166
		Zm00001d026501
		Zm00001d017820
		Zm00001d042125
		Zm00001d026486
		Zm00001d017657
		Zm00001d017429
		Zm00001d042309
		Zm00001d035800
		Zm00001d035677
		Zm00001d035717
		Zm00001d035861
		Zm00001d017682
		Zm00001d035949
		Zm00001d017728
		Zm00001d017782
		Zm00001d017853
		Zm00001d017468
		Zm00001d042392
		Zm00001d026473
		Zm00001d026514
		Zm00001d017881
		Zm00001d017913
		Zm00001d042244
		Zm00001d017472
		Zm00001d042357
		Zm00001d042188
		Zm00001d042247
		Zm00001d042349
		Zm00001d017747
		Zm00001d017838
		Zm00001d042163
		Zm00001d017865
		Zm00001d017883
		Zm00001d017661
		Zm00001d017576
		Zm00001d017539
		Zm00001d017787
		Zm00001d017609
		Zm00001d035712
		Zm00001d035693
		Zm00001d042292
		Zm00001d042323
		Zm00001d017714
		Zm00001d035843
		Zm00001d042215
		Zm00001d017595
		Zm00001d035765
		Zm00001d035933
		Zm00001d017629
		Zm00001d035881
		Zm00001d042143
		Zm00001d017458
		Zm00001d017460
		Zm00001d035962
		Zm00001d042274
		Zm00001d017843
		Zm00001d017872
		Zm00001d035876
		Zm00001d035684
		Zm00001d017602
		Zm00001d017666
		Zm00001d017517
		Zm00001d042197
		Zm00001d042313
		Zm00001d017813
		Zm00001d035969
		Zm00001d042310
		Zm00001d017490
		Zm00001d017495
		Zm00001d017697
		Zm00001d035725
		Zm00001d017724
		Zm00001d035789
		Zm00001d017456
		Zm00001d017774
		Zm00001d017428
		Zm00001d042348
		Zm00001d017643
		Zm00001d017686
		Zm00001d017438
		Zm00001d042305
		Zm00001d042365
		Zm00001d042178
		Zm00001d035920
		Zm00001d042384
		Zm00001d035761
		Zm00001d017616
		Zm00001d042100
		Zm00001d042137
		Zm00001d017767
		Zm00001d017503
		Zm00001d035680
		Zm00001d017654
		Zm00001d042222
		Zm00001d017475
		Zm00001d042353
		Zm00001d035700
		Zm00001d017730
		Zm00001d042266
		Zm00001d035825
		Zm00001d017442
		Zm00001d042336
		Zm00001d026546
		Zm00001d026542
		Zm00001d017644
		Zm00001d035709
		Zm00001d035869
		Zm00001d042393
		Zm00001d017653
		Zm00001d017522
		Zm00001d017448
		Zm00001d026533
		Zm00001d026536
		Zm00001d017802
		Zm00001d035721
		Zm00001d035910
		Zm00001d026529
		Zm00001d042173
		Zm00001d042118
		Zm00001d042122
		Zm00001d017507
		Zm00001d026489
		Zm00001d026482
		Zm00001d017567
		Zm00001d042209
		Zm00001d035651
		Zm00001d017876
		Zm00001d026505
		Zm00001d035950
		Zm00001d017639
		Zm00001d026485
		Zm00001d017833
		Zm00001d035916
UK 2022	1057	Zm00001d047879
		Zm00001d032654
		Zm00001d047886
		Zm00001d032329
		Zm00001d013865
		Zm00001d032328
		Zm00001d048087
		Zm00001d032662
		Zm00001d032441
		Zm00001d047973
		Zm00001d032484
		Zm00001d033344
		Zm00001d013812
		Zm00001d032476
		Zm00001d032286
		Zm00001d047594
		Zm00001d007853
		Zm00001d048059
		Zm00001d032335
		Zm00001d013834
		Zm00001d033358
		Zm00001d032197
		Zm00001d048023
		Zm00001d032334
		Zm00001d007842
		Zm00001d047999
		Zm00001d048000
		Zm00001d047635
		Zm00001d047767
		Zm00001d047837
		Zm00001d047604
		Zm00001d047850
		Zm00001d033362
		Zm00001d032454
		Zm00001d047762
		Zm00001d032423
		Zm00001d048096
		Zm00001d032523
		Zm00001d048101
		Zm00001d032300
		Zm00001d033367
		Zm00001d032303
		Zm00001d007865
		Zm00001d048095
		Zm00001d013859
		Zm00001d048185
		Zm00001d047894
		Zm00001d033360
		Zm00001d047669
		Zm00001d032438
		Zm00001d047608
		Zm00001d032578
		Zm00001d007886
		Zm00001d007827
		Zm00001d032346
		Zm00001d032479
		Zm00001d032184
		Zm00001d047806
		Zm00001d047801
		Zm00001d032202
		Zm00001d032206
		Zm00001d013831
		Zm00001d032678
		Zm00001d007822
		Zm00001d047948
		Zm00001d047917
		Zm00001d047923
		Zm00001d047857
		Zm00001d007890
		Zm00001d032237
		Zm00001d048065
		Zm00001d048140
		Zm00001d048033
		Zm00001d032383
		Zm00001d047774
		Zm00001d047737
		Zm00001d048026
		Zm00001d007838
		Zm00001d047648
		Zm00001d032232
		Zm00001d048111
		Zm00001d032626
		Zm00001d048171
		Zm00001d032597
		Zm00001d048174
		Zm00001d047897
		Zm00001d047749
		Zm00001d032530
		Zm00001d032427
		Zm00001d047753
		Zm00001d048169
		Zm00001d048155
		Zm00001d047717
		Zm00001d047638
		Zm00001d032527
		Zm00001d047626
		Zm00001d047863
		Zm00001d007889
		Zm00001d033369
		Zm00001d032429
		Zm00001d047840
		Zm00001d032173
		Zm00001d048042
		Zm00001d032359
		Zm00001d032568
		Zm00001d047960
		Zm00001d047653
		Zm00001d047834
		Zm00001d032614
		Zm00001d047670
		Zm00001d048143
		Zm00001d032315
		Zm00001d048009
		Zm00001d032657
		Zm00001d048077
		Zm00001d047903
		Zm00001d048123
		Zm00001d013824
		Zm00001d048082
		Zm00001d032240
		Zm00001d048122
		Zm00001d047952
		Zm00001d032170
		Zm00001d032403
		Zm00001d032324
		Zm00001d048015
		Zm00001d047687
		Zm00001d032457
		Zm00001d032643
		Zm00001d047695
		Zm00001d032581
		Zm00001d032539
		Zm00001d047870
		Zm00001d047639
		Zm00001d048114
		Zm00001d032213
		Zm00001d033366
		Zm00001d047883
		Zm00001d047665
		Zm00001d032480
		Zm00001d032445
		Zm00001d032283
		Zm00001d047729
		Zm00001d032611
		Zm00001d047854
		Zm00001d007881
		Zm00001d047694
		Zm00001d047766
		Zm00001d013841
		Zm00001d007888
		Zm00001d048081
		Zm00001d013814
		Zm00001d048018
		Zm00001d007874
		Zm00001d047789
		Zm00001d032658
		Zm00001d047889
		Zm00001d013830
		Zm00001d047822
		Zm00001d032297
		Zm00001d007846
		Zm00001d032164
		Zm00001d048050
		Zm00001d032256
		Zm00001d047849
		Zm00001d013855
		Zm00001d032224
		Zm00001d032517
		Zm00001d032188
		Zm00001d032307
		Zm00001d032392
		Zm00001d047581
		Zm00001d047995
		Zm00001d032233
		Zm00001d047759
		Zm00001d048135
		Zm00001d048127
		Zm00001d047875
		Zm00001d032339
		Zm00001d007823
		Zm00001d047641
		Zm00001d032631
		Zm00001d047930
		Zm00001d047829
		Zm00001d032293
		Zm00001d032466
		Zm00001d047677
		Zm00001d032543
		Zm00001d047770
		Zm00001d047615
		Zm00001d047845
		Zm00001d048020
		Zm00001d047890
		Zm00001d047777
		Zm00001d032536
		Zm00001d047964
		Zm00001d032542
		Zm00001d032490
		Zm00001d032497
		Zm00001d048054
		Zm00001d032450
		Zm00001d032575
		Zm00001d047798
		Zm00001d047707
		Zm00001d047830
		Zm00001d032526
		Zm00001d032417
		Zm00001d047957
		Zm00001d032167
		Zm00001d047958
		Zm00001d048003
		Zm00001d047929
		Zm00001d047991
		Zm00001d032672
		Zm00001d032201
		Zm00001d048146
		Zm00001d047712
		Zm00001d032372
		Zm00001d032250
		Zm00001d032509
		Zm00001d048108
		Zm00001d032473
		Zm00001d032547
		Zm00001d047900
		Zm00001d013828
		Zm00001d047980
		Zm00001d032368
		Zm00001d048092
		Zm00001d047650
		Zm00001d032636
		Zm00001d032262
		Zm00001d048034
		Zm00001d047711
		Zm00001d048162
		Zm00001d032350
		Zm00001d032531
		Zm00001d007868
		Zm00001d048011
		Zm00001d033348
		Zm00001d032219
		Zm00001d047893
		Zm00001d032580
		Zm00001d047985
		Zm00001d007871
		Zm00001d047940
		Zm00001d032555
		Zm00001d048178
		Zm00001d047691
		Zm00001d032566
		Zm00001d032338
		Zm00001d047907
		Zm00001d032176
		Zm00001d007835
		Zm00001d033371
		Zm00001d047912
		Zm00001d047882
		Zm00001d047927
		Zm00001d048175
		Zm00001d032603
		Zm00001d032311
		Zm00001d047632
		Zm00001d048139
		Zm00001d048047
		Zm00001d032342
		Zm00001d047745
		Zm00001d048073
		Zm00001d033335
		Zm00001d047937
		Zm00001d032186
		Zm00001d032272
		Zm00001d047603
		Zm00001d033361
		Zm00001d047965
		Zm00001d032501
		Zm00001d047634
		Zm00001d032370
		Zm00001d032453
		Zm00001d047582
		Zm00001d032242
		Zm00001d032554
		Zm00001d047990
		Zm00001d007878
		Zm00001d032572
		Zm00001d047790
		Zm00001d032168
		Zm00001d047776
		Zm00001d032361
		Zm00001d047803
		Zm00001d048064
		Zm00001d032255
		Zm00001d048094
		Zm00001d047975
		Zm00001d013856
		Zm00001d047802
		Zm00001d032345
		Zm00001d032407
		Zm00001d032496
		Zm00001d047832
		Zm00001d032577
		Zm00001d047720
		Zm00001d047617
		Zm00001d048086
		Zm00001d032227
		Zm00001d047656
		Zm00001d032190
		Zm00001d047935
		Zm00001d032475
		Zm00001d047972
		Zm00001d047631
		Zm00001d013820
		Zm00001d032663
		Zm00001d032609
		Zm00001d013844
		Zm00001d048163
		Zm00001d047946
		Zm00001d032223
		Zm00001d047841
		Zm00001d047979
		Zm00001d013847
		Zm00001d033350
		Zm00001d032649
		Zm00001d032333
		Zm00001d013818
		Zm00001d032634
		Zm00001d032428
		Zm00001d032508
		Zm00001d047786
		Zm00001d032469
		Zm00001d032198
		Zm00001d032299
		Zm00001d032548
		Zm00001d007837
		Zm00001d032285
		Zm00001d047833
		Zm00001d032321
		Zm00001d047768
		Zm00001d013823
		Zm00001d048014
		Zm00001d047637
		Zm00001d048181
		Zm00001d007848
		Zm00001d007856
		Zm00001d007850
		Zm00001d048121
		Zm00001d007875
		Zm00001d047763
		Zm00001d032582
		Zm00001d032376
		Zm00001d032266
		Zm00001d032679
		Zm00001d048076
		Zm00001d032615
		Zm00001d032442
		Zm00001d047817
		Zm00001d032515
		Zm00001d032567
		Zm00001d047755
		Zm00001d048008
		Zm00001d033333
		Zm00001d033326
		Zm00001d047607
		Zm00001d047954
		Zm00001d032396
		Zm00001d048133
		Zm00001d047873
		Zm00001d032318
		Zm00001d032253
		Zm00001d048172
		Zm00001d032183
		Zm00001d047858
		Zm00001d032656
		Zm00001d032562
		Zm00001d048148
		Zm00001d033357
		Zm00001d048141
		Zm00001d013853
		Zm00001d032472
		Zm00001d032386
		Zm00001d032604
		Zm00001d032215
		Zm00001d032598
		Zm00001d047916
		Zm00001d047961
		Zm00001d048156
		Zm00001d048110
		Zm00001d048179
		Zm00001d047998
		Zm00001d047807
		Zm00001d047838
		Zm00001d032391
		Zm00001d032520
		Zm00001d032459
		Zm00001d032317
		Zm00001d048070
		Zm00001d047943
		Zm00001d048168
		Zm00001d007830
		Zm00001d048099
		Zm00001d048010
		Zm00001d032194
		Zm00001d048132
		Zm00001d032550
		Zm00001d032397
		Zm00001d047736
		Zm00001d032306
		Zm00001d032404
		Zm00001d047676
		Zm00001d032380
		Zm00001d048106
		Zm00001d033339
		Zm00001d032465
		Zm00001d032292
		Zm00001d032434
		Zm00001d047931
		Zm00001d047808
		Zm00001d032639
		Zm00001d047772
		Zm00001d032282
		Zm00001d047779
		Zm00001d048051
		Zm00001d047920
		Zm00001d048079
		Zm00001d047642
		Zm00001d013852
		Zm00001d047616
		Zm00001d032544
		Zm00001d033347
		Zm00001d047884
		Zm00001d048113
		Zm00001d048080
		Zm00001d032481
		Zm00001d048013
		Zm00001d048184
		Zm00001d047976
		Zm00001d032628
		Zm00001d032439
		Zm00001d032446
		Zm00001d032356
		Zm00001d032221
		Zm00001d032187
		Zm00001d033342
		Zm00001d007882
		Zm00001d032468
		Zm00001d032263
		Zm00001d047611
		Zm00001d007860
		Zm00001d013815
		Zm00001d032420
		Zm00001d013840
		Zm00001d032616
		Zm00001d032367
		Zm00001d032630
		Zm00001d032504
		Zm00001d047878
		Zm00001d032610
		Zm00001d047782
		Zm00001d032516
		Zm00001d032409
		Zm00001d048117
		Zm00001d047794
		Zm00001d048090
		Zm00001d047988
		Zm00001d033353
		Zm00001d048031
		Zm00001d047793
[truncated: 592 more rows]
