# Supplementary material for: A deficient CP24 allele defines variation for dynamic nonphotochemical quenching and photosystem II efficiency in maize
Source: Plant Cell. 2025 Mar 25;37(4):koaf063. doi: 10.1093/plcell/koaf063 (PMC12018801; doi:10.1093/plcell/koaf063)
Supplement: koaf063_Supplementary_Data [file koaf063_supplementary_data.zip › Supplemental Table S14.xlsx]

## Sheet: MAIZEGDB
Line	Type	Pedigree	Developer	Country	Source
CG26	inbred line	F2 x F7	Univ of Guelph	Canada (Ontario)	maizegdb.org
CH116	inbred line	F7 x Swiss Landrace	Forschungsanstalt fuer	Switzerland	maizegdb.org
CO255 (Goodman Buckler)	inbred line	INRA 258 [double cross hybrid of (W33 x F115) x (F7 x EP1)]	NA	Canada (Ontario)	maizegdb.org
D118	inbred line	F7(50%), DS7(25%), EA125/405(12.5%), 403(12.5%)	NA	NA	maizegdb.org
F131	inbred line	F7 x CH10	INRA-Peronne	France	maizegdb.org
F192	inbred line	F7 x F2	INRA-Peronne	France	maizegdb.org
F226	inbred line	Du101 x F7	INRA-Peronne	France	maizegdb.org
F227	inbred line	F7 x F120	INRA-Peronne	France	maizegdb.org
F232	inbred line	(F7 x F2) IHP	INRA-Peronne	France	maizegdb.org
F564	inbred line	F7 x F64	ENSA	France	maizegdb.org
F59 Y	inbred line	F7 x F22	INRA-Peronne	France	maizegdb.org
F60b	inbred line	F7 x F22	INRA-Peronne		maizegdb.org
F635	inbred line	F7 x PB40	NA	NA	maizegdb.org
F638	inbred line	F564 x F7 ^2	ENSA	France	maizegdb.org
F640	inbred line	F7 x B37	NA	NA	maizegdb.org
F7 x F2 (hybrid)	hybrid	F7 x F2	NA	NA	maizegdb.org
F828	inbred line	(F7 x F64)Mo17	NA	NA	maizegdb.org
F830	inbred line	(F7 x F64)Mo17	NA	NA	maizegdb.org
INRA 258	inbred line	EP1 (25.00%); F115 (25.00%); F7 (25.00%); W33 (25.00%)	INRA	France	maizegdb.org
KW1	inbred line	(F7 x EP1) x Synthetic of European lines	KWS Kleinwanzlebener Saatzucht AG	Germany	maizegdb.org
KW20	inbred line	INRA258 [double cross hybrid of (W33 x F115) x (F7 x EP1)]	KWS Kleinwanzlebener Saatzucht AG	Germany	maizegdb.org
NS1	inbred line	F7 x F2	Noordsaat Saatzucht GmbH	Germany	maizegdb.org
YuBC247	inbred line	F7 x F2	Inst Breed & Prod Field Crops	Yugoslavia	maizegdb.org
