# Supplementary material for: A deficient CP24 allele defines variation for dynamic nonphotochemical quenching and photosystem II efficiency in maize
Source: Plant Cell. 2025 Mar 25;37(4):koaf063. doi: 10.1093/plcell/koaf063 (PMC12018801; doi:10.1093/plcell/koaf063)
Supplement: koaf063_Supplementary_Data [file koaf063_supplementary_data.zip › Supplemental Table S15.xlsx]

## Sheet: Sheet1
Experiment	Date	Type	Product Name
2021	22/05/2021	Herbicide	Stomp Aqua (BASF)
2021	28/05/2021	Fertiliser	Nitram (CF Industries)
2021	16/06/2021	Herbicide	Gyo (Belchim)
2021	16/06/2021	Herbicide	Maya (Nufarm)
2021	30/06/2021	Herbicide	Barracuda (Albaugh)
2021	30/06/2021	Herbicide	Accent (Corteva)
2021	08/07/2021	Herbicide	Dow Shield (Corteva)
2021	08/07/2021	Nutrient	Croplift Pro (Yara)
2021	08/07/2021	Adjuvent	Activator 90 (Agrigem)
2022	04/05/2022	Irrigation	NA
2022	05/05/2022	Herbicide	Stomp Aqua (BASF)
2022	09/05/2022	Fertiliser	Nitram (CF Industries)
2022	31/05/2022	Molluscicide	Sluxx (Certis)
2022	27/05/2022	Irrigation	NA
2022	13/06/2022	Irrigation	NA
2022	22/06/2022	Herbicide	Leystar
2022	19/07/2022	Irrigation	NA
2022	30/07/2022	Irrigation	NA
2022	10/08/2022	Irrigation	NA
