# Supplementary material for: A deficient CP24 allele defines variation for dynamic nonphotochemical quenching and photosystem II efficiency in maize
Source: Plant Cell. 2025 Mar 25;37(4):koaf063. doi: 10.1093/plcell/koaf063 (PMC12018801; doi:10.1093/plcell/koaf063)
Supplement: koaf063_Supplementary_Data [file koaf063_supplementary_data.zip › Supplemental Table S16.xlsx]

## Sheet: Sheet1
SALK_056259C_LP	CAGACACAGACGAAGCCTTG
SALK_056259C_RP	TAACGTTAAGTGAGCCGCAC
SALK_001115C_LP	TGTTGTTGTAGGCGGAAGTG
SALK_001115C_RP	AAACAGAGGCGAATCAGACG
SALK_039503C_LP	TTCGAATTTCAATCCTCAACG
SALK_039503C_RP	ATTCTTTTTGGGGTCAATGC
SAIL_827_A07.C_LP	GCTTATGTCTTTGTGCGCAG
SAIL_827_A07.C_RP	CATTCTTTTCCTTGAAATTCGG
SALK_036736_LP	ATGTAGACGATTGGCCCTTTC
SALK_036736_RP	AGTAATGCCAATGCATTCAGC
LBb1.3	ATTTTGCCGATTTCGGAAC
SAIL T-DNA_LB3	TAGCATCTGAATTTCATAACCAATCTCGATACAC
