# Supplementary material for: A deficient CP24 allele defines variation for dynamic nonphotochemical quenching and photosystem II efficiency in maize
Source: Plant Cell. 2025 Mar 25;37(4):koaf063. doi: 10.1093/plcell/koaf063 (PMC12018801; doi:10.1093/plcell/koaf063)
Supplement: koaf063_Supplementary_Data [file koaf063_supplementary_data.zip › Supplemental Table S17.xlsx]

## Sheet: Sheet1
Col-0 v rgp2 (NPQ)					Col-0 v SALK_136212C (NPQ)					Col-0 v cdc48 (NPQ)					Col-3 v SAIL_1151_H05 (NPQ)					Col-0 v vte4 (NPQ)					Col-0 v SALK_026835C (NPQ)					Col-0 v SALK_046196C (Fv/Fm)				Col-0 v kea2 (Fv/Fm)				Col-0 v SALK_133492C (Fv/Fm)				Col-3 v kea1 (Fv/Fm)				Col-0 v apk1a (NPQ)
time point (s)	t value	df	p value		time point (s)	t value	df	p value		time point (s)	t value	df	p value		time point (s)	t value	df	p value		time point (s)	t value	df	p value		time point (s)	t value	df	p value		t value	df	p value		t value	df	p value		t value	df	p value		t value	df	p value		time point (s)	t value	df	p value
0	0.42	11.6	0.68		0	0.25	13.35	0.8		0	-0.38	13.21	0.71		0	-1.21	13.93	0.24		0	0	12.258	1		0	0.11797	13.971	0.9078		-0.19558	12.078	0.8482		0.80359	13.957	0.4351		1.7222	13.9	0.1072		0.40115	13.01	0.6948		0	-1	2	0.4226
20	1.86	13.32	0.08		20	1.92	12.33	0.07		20	0.9	12.98	0.38		20	-1.87	13.17	0.08		20	0.69174	13.755	0.5006		20	1.0377	13.111	0.3182																		20	-1.6036	3.7821	0.1881
40	1.46	13.91	0.17		40	0.78	13.99	0.44		40	-0.39	12.4	0.69		40	-1.53	9.78	0.15		40	0.11889	12.714	0.9072		40	0.039046	13.575	0.9694																		40	-1.5149	3.9542	0.2052
60	1.48	13.52	0.16		60	0.29	12.81	0.77		60	-0.99	12.27	0.33		60	-2.5641	9.41	0.19		60	-0.061718	12.895	0.9517		60	-0.6964	12.555	0.4989																		60	-1.6485	3.0089	0.1976
120	0.68	13.88	0.5		120	-0.9	13	0.35		120	-1.69	13.08	0.11		120	-1.84	13.56	0.05		120	-0.35618	11.843	0.728		120	-1.1908	13.535	0.2542																		120	-1.8985	3.9711	0.05
240	1.48	14	0.04		240	-0.67	13.91	0.5		240	-1.21	11.65	0.24		240	-2.06	9.48	0.05		240	0.48282	9.9349	0.6397		240	-0.94455	9.4147	0.3685																		240	-3.2796	3.0742	0.04483
360	1.11	12.29	0.28		360	-0.27	11.28	0.78		360	1.11	12.29	0.28		360	-0.0344828	9.95	0.02		360	-0.85014	13.889	0.4097		360	-1.362	9.5974	0.2043																		360	-2.3651	2.6112	0.05
480	1.56	11.01	0.03		480	-0.81	13.38	0.42		480	-0.5	12.47	0.62		480	-3.16	11.06	0		480	-0.83581	13.781	0.4175		480	-1.3119	12.188	0.2137																		480	-1.4211	3.7788	0.05
600	1.37	13.11	0.05		600	-1.2	13.94	0.09		600	-1.21	12.87	0.24		600	-0.2	10.66	0		600	-1.1422	13.966	0.2726		600	-0.723	13.874	0.4817																		600	-1.3386	3.9587	0.05
620	0.69	13.72	0.5		620	-1.81	13.94	0.09		620	-0.95	13.96	0.35		620	-2.57	9.36	0.02		620	-1.3358	13.784	0.2032		620	-1.4079	13.994	0.181																		620	-1.7961	3.0333	0.1693
640	0.41	12.75	0.68		640	-1.55	13.79	0.14		640	-0.69	13.98	0.49		640	-2.54	9.11	0.03		640	-1.1326	13.327	0.2773		640	-1.3753	13.554	0.1913																		640	-2.8014	2.6955	0.07662
660	0.39	12.65	0.69		660	-1.35	12.49	0.19		660	-0.84	12.51	0.41		660	-2.29	8.25	0.04		660	-0.90708	12.262	0.3818		660	-1.3525	12.192	0.2008																		660	-3.8013	2.2099	0.05353
780	-0.51	13.99	0.61		780	-1.52	11.26	0.15		780	-1.66	13.47	0.11		780	-1.09	11.05	0.29		780	-0.77913	13.821	0.449		780	-0.93186	13.921	0.3673																		780	-6.5	2	0.02286
900	-0.04	13.35	0.96		900	-0.94	13.29	0.36		900	-1.2	13.73	0.24		900	-0.56	13.83	0.58		900	-0.24115	13.742	0.813		900	0.22956	10.821	0.8227																		900	-5.3666	2.9412	0.01332
