# Supplementary material for: A deficient CP24 allele defines variation for dynamic nonphotochemical quenching and photosystem II efficiency in maize
Source: Plant Cell. 2025 Mar 25;37(4):koaf063. doi: 10.1093/plcell/koaf063 (PMC12018801; doi:10.1093/plcell/koaf063)
Supplement: koaf063_Supplementary_Data [file koaf063_supplementary_data.zip › Supplemental Table S2.csv]

Accession	Fv.Fm_D1_21	Fv.Fm_D1_22	Fv.Fm_D1_Joint	Fv.Fm_D2_21	Fv.Fm_D2_22	Fv.Fm_D2_Joint	Fv.Fm_D3_21	Fv.Fm_D3_22	Fv.Fm_D3_Joint	Fv.Fm_D4_21	Fv.Fm_D4_22	Fv.Fm_D4_Joint	Fv.Fm_D5_21	Fv.Fm_D5_22	Fv.Fm_D5_Joint	Fv.Fm_D6_21	Fv.Fm_D6_22	Fv.Fm_D6_Joint	Fv.Fm_D7_21	Fv.Fm_D7_22	Fv.Fm_D7_Joint	Fv.Fm_D8_21	Fv.Fm_D8_22	Fv.Fm_D8_Joint	Fv.Fm_L1_21	Fv.Fm_L1_22	Fv.Fm_L1_Joint	Fv.Fm_L10_21	Fv.Fm_L10_22	Fv.Fm_L10_Joint	Fv.Fm_L11_21	Fv.Fm_L11_22	Fv.Fm_L11_Joint	Fv.Fm_L2_21	Fv.Fm_L2_22	Fv.Fm_L2_Joint	Fv.Fm_L3_21	Fv.Fm_L3_22	Fv.Fm_L3_Joint	Fv.Fm_L4_21	Fv.Fm_L4_22	Fv.Fm_L4_Joint	Fv.Fm_L5_21	Fv.Fm_L5_22	Fv.Fm_L5_Joint	Fv.Fm_L6_21	Fv.Fm_L6_22	Fv.Fm_L6_Joint	Fv.Fm_L7_21
SSA_00001	0.631051819	0.617313625	0.622115668	0.673689802	0.650665689	0.660039597	0.696283091	0.675364118	0.683342438	0.744398049	0.730537852	0.734405895	0.755072711	0.741446538	0.746109079	0.763989948	0.751909873	0.756438444	0.765821368	0.757586772	0.760405576	0.766354113	0.757399947	0.760528927	0.730553208	0.719435219	0.721750577	0.517960615	0.521313696	0.51702428	0.5178105	0.520346723	0.516301171	0.713051274	0.695122743	0.698798901	0.691153604	0.658620558	0.669156467	0.607639026	0.578421041	0.590070801	0.560100105	0.549078099	0.552213262	0.542936743	0.536602117	0.537387147	0.532478922
SSA_00002	0.592219533	0.572990812	0.583505772	0.653861956	0.621639642	0.636034226	0.679961719	0.652522004	0.664448148	0.720877975	0.718681173	0.721505589	0.731458742	0.732653591	0.733782684	0.739292989	0.745766277	0.743866117	0.739224814	0.748419215	0.745113756	0.738210563	0.748903101	0.744748988	0.728814078	0.713226951	0.720376026	0.496499043	0.466072611	0.482752463	0.490396785	0.464866473	0.479351373	0.703004516	0.673780439	0.686728705	0.673382345	0.626814624	0.648273878	0.594629203	0.541464151	0.567909737	0.541540346	0.506104973	0.524774482	0.526796285	0.488463539	0.50941817	0.518172928
SSA_00003	0.574378118	0.54808826	0.566611087	0.619850732	0.591914597	0.608339532	0.646087541	0.620913145	0.634419044	0.712360373	0.680689807	0.700171827	0.732059168	0.698281949	0.71713236	0.743340288	0.715112833	0.730489305	0.747461711	0.72367363	0.736232253	0.750269739	0.725061463	0.738364414	0.724254595	0.679270935	0.699711318	0.489398624	0.46029963	0.478319911	0.484546729	0.459502471	0.475605253	0.698482702	0.637034164	0.665069367	0.663377816	0.598380442	0.628293552	0.581203813	0.523848252	0.553983342	0.541675995	0.497336937	0.523127049	0.519074677	0.480029838	0.503884136	0.504508434
SSA_00004	0.608074487	0.607992611	0.609032376	0.664614718	0.646311271	0.653533571	0.697379194	0.670778233	0.681351003	0.754252428	0.733081547	0.744930091	0.769244856	0.743050001	0.756887186	0.775759786	0.755350321	0.766707061	0.777548133	0.758263023	0.768728487	0.780299967	0.758541244	0.769994127	0.726406486	0.678811283	0.700107566	0.529034994	0.496638159	0.513936198	0.524164503	0.49315346	0.50977945	0.702536213	0.647285722	0.671014731	0.678206442	0.614924054	0.641700194	0.607559047	0.551755	0.577943696	0.568777071	0.527085669	0.548909652	0.552188823	0.512523773	0.534296068	0.543742413
SSA_00005	0.549618495	0.51933272	0.534073584	0.59912235	0.569097656	0.583716172	0.632493796	0.598276344	0.616743037	0.693737679	0.668668803	0.682234634	0.710262138	0.687437254	0.698127842	0.718955028	0.707510896	0.712354912	0.722949802	0.71643346	0.718495244	0.720369548	0.719055118	0.718585151	0.587906221	0.620450909	0.607809468	0.459743092	0.43083685	0.446067122	0.460156391	0.431000686	0.446567723	0.552844348	0.581030145	0.574394526	0.526345659	0.552296204	0.548014842	0.487237873	0.489695274	0.492639548	0.475654592	0.463684105	0.472605389	0.470640241	0.449333589	0.461620612	0.469284909
SSA_00006	0.531309814	0.606442072	0.561491767	0.566717644	0.638155728	0.594788163	0.58957923	0.659271397	0.616815241	0.644601167	0.710230902	0.670806246	0.664630625	0.723741315	0.68938571	0.682760393	0.737722412	0.70657854	0.686530652	0.741849077	0.710758612	0.688719409	0.74290301	0.71240558	0.648420865	0.712179169	0.675582507	0.478361453	0.54986825	0.506383811	0.476834983	0.548782666	0.505219681	0.616808977	0.685459368	0.6454332	0.588570651	0.657292405	0.616552803	0.546071284	0.604230912	0.568201936	0.519420678	0.578235681	0.542510708	0.503339792	0.565894578	0.527738968	0.49356909
SSA_00007	0.538287388	0.51339994	0.52610816	0.579470318	0.560928688	0.568957377	0.613694413	0.594587926	0.602112049	0.716554279	0.67616728	0.695540705	0.741989824	0.696204006	0.718923863	0.75590471	0.705471217	0.730835461	0.760767407	0.713098413	0.736611232	0.76401436	0.716431419	0.740160836	0.716390321	0.680096578	0.697208822	0.493572896	0.46055088	0.479384637	0.491715213	0.459885635	0.478028935	0.679021607	0.642030597	0.658882132	0.642499186	0.604304364	0.621682352	0.567300494	0.52555911	0.546743571	0.532355185	0.495569676	0.514239794	0.517512551	0.482609829	0.501380604	0.507874773
SSA_00008	0.570109837	0.604003676	0.586236897	0.619740919	0.633709064	0.625056392	0.653472667	0.653430227	0.651645684	0.726158487	0.722499968	0.723708022	0.744309973	0.740409944	0.741695798	0.757081489	0.754829345	0.756044848	0.76176312	0.760056381	0.761310749	0.761416537	0.762249837	0.762104995	0.723295626	0.722355164	0.72369987	0.497213837	0.507377658	0.500941207	0.494046741	0.506105808	0.498718306	0.69055961	0.690453949	0.691011343	0.657810442	0.65036489	0.654368509	0.580405601	0.572594154	0.576651633	0.545480363	0.541621732	0.543962681	0.528663792	0.528823588	0.528725687	0.517562375
SSA_00009	0.581886428	0.599497753	0.586651082	0.631734847	0.650235218	0.637702099	0.658468657	0.680063456	0.667429037	0.713697474	0.728305663	0.718983582	0.727221401	0.73593848	0.729833415	0.732811973	0.746998585	0.738762279	0.731978584	0.749057879	0.739670485	0.732217884	0.753714816	0.742162533	0.692731536	0.723922416	0.706928215	0.483103936	0.500307914	0.488567172	0.478599864	0.496793807	0.484887634	0.66050872	0.702176561	0.679004391	0.632436105	0.666957417	0.646848755	0.57406608	0.59207751	0.580125887	0.539511976	0.551651841	0.542937645	0.518070248	0.531181523	0.521668014	0.506840957
SSA_00010	0.572707446	0.574226168	0.57385848	0.628993489	0.634178622	0.629733396	0.660184281	0.663974691	0.65967737	0.714128945	0.708728745	0.710251215	0.724294098	0.722151093	0.722084616	0.729962514	0.733900795	0.730984442	0.735658381	0.739645522	0.736801932	0.73734132	0.741735837	0.73868339	0.695360631	0.699918132	0.697343047	0.485054844	0.470894246	0.479749635	0.483230971	0.467696607	0.47755741	0.663318103	0.672551366	0.666899214	0.629494153	0.640097506	0.633400885	0.555961841	0.571714963	0.56259684	0.522084218	0.533562179	0.527902183	0.508531099	0.509661845	0.509452087	0.499036701
SSA_00011	0.600488288	0.577662185	0.588866719	0.643603552	0.619311709	0.629981724	0.671457215	0.650217803	0.659015853	0.733473059	0.714705586	0.721570504	0.743779351	0.727116968	0.733205912	0.754879773	0.741195191	0.746995807	0.756165536	0.743607011	0.748862881	0.758795312	0.748387419	0.752620673	0.727151049	0.706721365	0.716841105	0.512077051	0.496507078	0.50559058	0.511209941	0.494689731	0.504055196	0.69834933	0.676682054	0.687186164	0.671365864	0.636461298	0.653786136	0.586350641	0.556864084	0.572441855	0.546382865	0.521126392	0.535061559	0.534543034	0.508208164	0.522353528	0.524199442
SSA_00012	0.554481615	0.565968458	0.558541227	0.590292538	0.601080405	0.593323932	0.613305497	0.620728015	0.614625101	0.665827792	0.677323584	0.67012273	0.687848576	0.694249042	0.689932271	0.703543858	0.712023546	0.707092887	0.708534827	0.716741148	0.711842462	0.708547667	0.720490713	0.71375653	0.650555112	0.672409436	0.662146677	0.477802309	0.466189164	0.470786903	0.477437501	0.463448507	0.469543946	0.625927264	0.650167585	0.638555042	0.606633815	0.625767413	0.615713487	0.560268513	0.562625815	0.560564489	0.52803116	0.530374593	0.528417226	0.514648229	0.507114875	0.509957551	0.498699106
SSA_00013	0.606458297	0.605154508	0.598676302	0.644349571	0.645039646	0.640355451	0.668276935	0.665364784	0.664221296	0.735303319	0.726428674	0.726771405	0.747455131	0.738116752	0.739578704	0.757180896	0.750769508	0.752822655	0.758204793	0.753710617	0.754917456	0.760583449	0.754740162	0.756544849	0.73042772	0.720143283	0.72406822	0.513976745	0.511553846	0.509672926	0.51199074	0.507155253	0.506195958	0.705653085	0.686328695	0.694238772	0.674789374	0.649548486	0.66020902	0.589547992	0.575275978	0.580028056	0.553483935	0.545149729	0.546340243	0.537269624	0.531462108	0.531065513	0.527967687
SSA_00014	0.546557551	0.57221038	0.560478593	0.578807326	0.610745078	0.594168704	0.604458133	0.635154819	0.619119008	0.695952289	0.708760041	0.701561009	0.718754279	0.725515018	0.721460474	0.735029973	0.741973675	0.7382911	0.735626841	0.747756549	0.74162041	0.736975376	0.748930452	0.742838888	0.684950232	0.700926589	0.694893657	0.47670715	0.503826549	0.491323492	0.471378589	0.501715734	0.487819334	0.639910446	0.65672956	0.650518288	0.595295375	0.619220253	0.609180071	0.522250925	0.552825416	0.538344899	0.496767228	0.531401523	0.515304299	0.490158181	0.51903692	0.50559705	0.484212699
SSA_00015	0.569635525	0.585695896	0.578806954	0.618308064	0.624191782	0.621483692	0.652005831	0.650579988	0.651237905	0.717398591	0.723280114	0.7192994	0.728215934	0.735219923	0.730783328	0.735067344	0.745959986	0.740486092	0.737337562	0.7494444	0.7432933	0.738831895	0.750268127	0.744406702	0.706646096	0.712979786	0.71043702	0.488163692	0.495685665	0.49363474	0.485182882	0.49260049	0.490381468	0.66716295	0.677842693	0.672668676	0.623903718	0.641158104	0.631853096	0.547596848	0.556090325	0.550574421	0.51885048	0.52748602	0.523055111	0.505662585	0.515614756	0.511311542	0.50026104
SSA_00016	0.558262096	0.555664233	0.558208787	0.60389422	0.598925502	0.600958656	0.634689305	0.622798118	0.62841349	0.708700776	0.698104067	0.703191989	0.731876789	0.71750483	0.724136268	0.745907171	0.735870945	0.740426938	0.748970186	0.741774481	0.744912891	0.749181673	0.743313081	0.745732667	0.701118447	0.691839668	0.697316797	0.485349442	0.480953052	0.484245464	0.483586234	0.47791053	0.481760013	0.668257555	0.653853123	0.663082265	0.628880539	0.618645667	0.627490187	0.553528941	0.557101861	0.558047931	0.520392386	0.523732667	0.524088662	0.50761649	0.505164709	0.50785186	0.497776474
SSA_00017	0.541006287	0.521705856	0.529410228	0.580680168	0.552970719	0.566536961	0.611586159	0.573558926	0.59229295	0.688171119	0.649608886	0.666837574	0.708987177	0.682982694	0.693858445	0.721167945	0.716011205	0.718155891	0.724990753	0.725177787	0.724606448	0.727263303	0.729830247	0.728138197	0.677678699	0.627087255	0.653926952	0.484011593	0.477262749	0.480448155	0.47953669	0.475134131	0.477008785	0.643333163	0.580351843	0.61470334	0.609103309	0.551424753	0.582940534	0.538187228	0.508470762	0.524544142	0.511899548	0.493358403	0.50260494	0.501375196	0.487729203	0.494087573	0.494938819
SSA_00018	0.549621303	0.542101188	0.545872202	0.609600949	0.597367964	0.602546724	0.65404981	0.633370151	0.642672548	0.724012561	0.700749842	0.710550006	0.737324188	0.713162221	0.722982113	0.74373596	0.724423983	0.732686809	0.744746151	0.727855078	0.73480337	0.745217572	0.728505337	0.73517734	0.720565002	0.689093493	0.70340521	0.474125077	0.449928405	0.462421653	0.472699624	0.44987804	0.461688855	0.676064383	0.643540459	0.658347467	0.62763562	0.59756844	0.610304565	0.543196328	0.510381664	0.524494981	0.511880518	0.479666528	0.494391828	0.499667073	0.470701706	0.484433438	0.489860429
SSA_00019	0.596467673	0.591084683	0.591718199	0.64500077	0.630578247	0.635716908	0.679109731	0.658801128	0.666963891	0.742003055	0.719327436	0.72838659	0.753726677	0.73153942	0.741378965	0.761682101	0.743501779	0.751609936	0.761969304	0.74659448	0.753462249	0.765241431	0.748383478	0.755867542	0.727254925	0.710945642	0.717775043	0.520495084	0.495900382	0.50765637	0.520296818	0.494328282	0.506606564	0.689392509	0.661393387	0.673309894	0.650947796	0.614983581	0.630672219	0.577391217	0.547429323	0.560087646	0.550770529	0.523968247	0.535730728	0.538495577	0.511387165	0.523669253	0.532527235
SSA_00020	0.584497423	0.62062444	0.601302755	0.636494962	0.660313437	0.646824321	0.668490398	0.682365906	0.673919922	0.732087405	0.729890495	0.729076676	0.744314159	0.743849811	0.743001654	0.753683372	0.764840452	0.759394061	0.756632958	0.767067154	0.762142461	0.757031119	0.767671531	0.762629588	0.72590133	0.748859564	0.737111769	0.51357146	0.538356682	0.524977303	0.50902407	0.535984509	0.521442447	0.696980647	0.728185131	0.710967977	0.667655237	0.699185084	0.681538984	0.585263177	0.619862453	0.601387635	0.544880804	0.585518243	0.564566401	0.5321215	0.565736425	0.548416164	0.524377585
SSA_00021	0.553416763		0.557614305	0.602873499		0.602783696	0.642200941		0.637950623	0.717034712		0.710438932	0.732908048		0.727534034	0.74010069		0.738970897	0.742076265		0.742165913	0.745018276		0.744972819	0.705142564		0.704174441	0.482394141		0.483685761	0.482041442		0.482789953	0.662067557		0.662389532	0.614138072		0.617148692	0.533874444		0.537080599	0.508710681		0.511595308	0.497924236		0.499470295	0.494461314
SSA_00022	0.588031503	0.579217212	0.582171382	0.633266053	0.616535893	0.622944247	0.668120892	0.645277314	0.654881123	0.737169623	0.716997715	0.724847021	0.75569921	0.731244375	0.741482265	0.762689782	0.74520074	0.753242443	0.76471352	0.751580474	0.757484443	0.765301327	0.753223113	0.758559705	0.725092652	0.700486148	0.711906198	0.521787548	0.504913208	0.51306044	0.521533649	0.50284743	0.511813775	0.696023125	0.672684983	0.682419253	0.669842302	0.64055066	0.652164581	0.604367072	0.575733107	0.586910835	0.56831911	0.543045734	0.553154428	0.545639055	0.525240394	0.534189756	0.537810327
SSA_00023	0.600940383	0.568010936	0.583135771	0.645299046	0.617424195	0.628440388	0.669516626	0.647529527	0.65522145	0.728605875	0.714393101	0.719523736	0.748012231	0.731026415	0.737858461	0.757495202	0.746470303	0.750990172	0.759455271	0.751403446	0.754716435	0.759449859	0.752572722	0.755273931	0.714352683	0.735980112	0.723270554	0.526845433	0.486709961	0.506632623	0.523530355	0.486312291	0.504517046	0.67516425	0.708184997	0.688975376	0.640137467	0.669661897	0.652422205	0.576645074	0.567973081	0.570606551	0.554581564	0.530586973	0.541488718	0.541850325	0.50990836	0.525103119	0.535708895
SSA_00024	0.605792112	0.599268815	0.60110962	0.647079759	0.636680403	0.640674681	0.673898485	0.657839084	0.664938556	0.736578006	0.724985154	0.729789312	0.752615554	0.73451602	0.741750741	0.762912444	0.748709624	0.754669707	0.766009267	0.754735337	0.759307106	0.76921958	0.755248588	0.760975707	0.746807431	0.727009563	0.734707677	0.529891071	0.512351125	0.520886682	0.525658238	0.506022215	0.515348769	0.726285198	0.705850849	0.711714912	0.709931673	0.679273166	0.688271589	0.65333961	0.622619915	0.632143698	0.616480083	0.57866694	0.593220283	0.586929736	0.545210566	0.563926577	0.563658044
SSA_00025	0.568399555	0.525166453	0.548948059	0.621994167	0.575663936	0.598946787	0.655371065	0.612969191	0.633375798	0.727561131	0.693759593	0.709572481	0.747641828	0.711459893	0.727637096	0.755178605	0.725228821	0.739346766	0.757110968	0.729662084	0.742213544	0.757580956	0.730959605	0.743082948	0.721701788	0.675055961	0.69841439	0.500246903	0.453994619	0.478996385	0.49574973	0.453343372	0.476503092	0.684583656	0.632773748	0.658672468	0.650661107	0.593546821	0.621570668	0.573127716	0.517598577	0.545256986	0.535619025	0.48562347	0.511452322	0.521491813	0.474360929	0.49918332	0.515554749
SSA_00026	0.560117152	0.528879734	0.544483985	0.616025021	0.580362815	0.596800503	0.652375336	0.614020485	0.632287444	0.713629138	0.696496525	0.703898098	0.725806738	0.718898118	0.721768062	0.733112396	0.738495442	0.735958876	0.734761741	0.741283094	0.738228053	0.734811371	0.745218978	0.740353432	0.697907393	0.685778185	0.694375855	0.481588372	0.463821135	0.473531434	0.476841269	0.4606901	0.469892076	0.659863879	0.644947439	0.655147782	0.617579454	0.603119536	0.613023591	0.543788661	0.529786633	0.537736917	0.512605592	0.504138755	0.509435761	0.50154814	0.487723022	0.495425135	0.492393381
SSA_00027	0.606705718	0.599313494	0.602024681	0.662171923	0.650663067	0.654431336	0.695506589	0.674715052	0.683002338	0.752314966	0.737612575	0.742069607	0.761907347	0.750987337	0.755015329	0.769251236	0.762127718	0.765360741	0.770044425	0.765471811	0.767659747	0.770546392	0.767126067	0.768681883	0.74569495	0.738570343	0.740389732	0.513134291	0.505397045	0.508581894	0.511707428	0.502456573	0.506425841	0.723186116	0.708894148	0.712242277	0.697224717	0.676237782	0.68187064	0.616061888	0.600783011	0.604867573	0.566823986	0.56232216	0.562145139	0.543742336	0.538155673	0.539589152	0.529090762
SSA_00028		0.525543011	0.53087624		0.572941982	0.577911557		0.599640929	0.606576763		0.67994248	0.68591101		0.699292646	0.705038984		0.714939067	0.718986109		0.722604212	0.72505312		0.727325074	0.728855639		0.667796801	0.670560564		0.436951288	0.449020204		0.435912991	0.448051466		0.624142053	0.628343774		0.584501004	0.589382897		0.502184855	0.508763788		0.468285719	0.47652397		0.453914019	0.463962214
SSA_00029	0.55313698	0.524959081	0.536083315	0.602384138	0.567562481	0.581355385	0.637231986	0.598916348	0.614690403	0.716971907	0.67868648	0.692775573	0.733350214	0.700492851	0.712394457	0.743722978	0.722890715	0.731254473	0.745056242	0.730840868	0.735853024	0.748637338	0.732902706	0.738565047	0.674507343	0.663865887	0.668305541	0.486412345	0.47675801	0.481160449	0.485812638	0.471415023	0.478092387	0.634095944	0.623219795	0.628691039	0.599662738	0.582268239	0.590620414	0.539574346	0.520687601	0.528778819	0.514609655	0.498677105	0.505497636	0.504024328	0.491033244	0.496275024	0.497554418
SSA_00030	0.612090138	0.600089925	0.605490312	0.661666046	0.643116187	0.652256828	0.690855444	0.669927855	0.680715245	0.741400986	0.733620818	0.736939441	0.751285434	0.746934223	0.748524836	0.759822482	0.760233476	0.759875951	0.761576773	0.763096808	0.762322241	0.759379277	0.763662782	0.761482085	0.716389765	0.710552224	0.713575769	0.530823681	0.520837464	0.524417964	0.527638178	0.520299596	0.522383813	0.682848572	0.67539606	0.679036985	0.653047419	0.638057882	0.645411098	0.580698592	0.571117187	0.576361428	0.555382481	0.54692171	0.551183391	0.546217562	0.536915595	0.541017908	0.538556253
SSA_00031	0.531833844	0.538880438	0.536806475	0.570910369	0.587016611	0.580355035	0.604492833	0.622314623	0.614675066	0.690299836	0.695793431	0.69363289	0.71283032	0.711677223	0.711985393	0.728605306	0.727379132	0.727446729	0.733672155	0.731827452	0.731915324	0.734908644	0.733618878	0.733440174	0.68263613	0.664385034	0.675003892	0.468095205	0.472736148	0.471090658	0.463484963	0.471318828	0.468212405	0.645747376	0.622777363	0.637077944	0.604529122	0.586155716	0.600013078	0.528664403	0.527777521	0.531659056	0.501907393	0.504526925	0.50497667	0.486670001	0.493572099	0.491179363	0.479496265
SSA_00032	0.545416634		0.54834686	0.584097467		0.584692949	0.616450767		0.614653992	0.70110933		0.696258848	0.719032648		0.716141148	0.731079845		0.731810586	0.731977436		0.734273173	0.733564313		0.736190558	0.657004877		0.667495007	0.477735528		0.479000514	0.477556753		0.478821191	0.599708306		0.615041536	0.554695457		0.570408824	0.508269948		0.513048052	0.496699941		0.49936858	0.49255843		0.493541211	0.487448309
SSA_00033	0.561894063	0.566490001	0.562940109	0.604048588	0.605600677	0.60281481	0.63483077	0.63214378	0.631319809	0.704798344	0.706053403	0.704129674	0.722427341	0.724429774	0.722778032	0.735067929	0.739878474	0.737405383	0.737531411	0.745419666	0.741454336	0.740587046	0.746574397	0.743613047	0.702086111	0.688104055	0.694744586	0.511437405	0.494833447	0.503707044	0.50961332	0.493262269	0.502004239	0.664542655	0.647720203	0.655878329	0.625727803	0.61510184	0.619439833	0.563895298	0.55128003	0.557158809	0.538843778	0.527061931	0.533239531	0.528696195	0.510123729	0.520257861	0.52256364
SSA_00034	0.549515305	0.535618298	0.540202469	0.595524264	0.570732694	0.581501616	0.627894738	0.599873276	0.612335238	0.704521621	0.679755028	0.69023163	0.725672305	0.700282321	0.710704468	0.738132282	0.715846748	0.725351446	0.739493604	0.720624988	0.728374501	0.740962004	0.723541533	0.730562997	0.700871582	0.682300776	0.691074058	0.487128617	0.475292018	0.480189101	0.485359549	0.472898972	0.478115955	0.658465566	0.633984163	0.646071176	0.610717213	0.586681502	0.598782048	0.533361834	0.514123421	0.522292795	0.511131576	0.49029553	0.498586267	0.503156499	0.485629719	0.492538324	0.497424292
SSA_00035	0.583792188	0.581083629	0.581450519	0.626903009	0.617021784	0.621394479	0.655013178	0.642883799	0.647285965	0.720895925	0.706956935	0.711124162	0.733697514	0.719221813	0.724478534	0.741062829	0.731469378	0.735303296	0.742017124	0.736051281	0.738032731	0.744891635	0.739350514	0.741176056	0.711597159	0.703563072	0.706155953	0.501468657	0.481289837	0.490893565	0.498760289	0.479077439	0.488402515	0.677774854	0.673862504	0.673417742	0.651335127	0.650530202	0.648057193	0.591093772	0.574611572	0.581782503	0.55056334	0.534347935	0.541698477	0.531821244	0.509592336	0.520138008	0.517320568
SSA_00036	0.578986643	0.574426727	0.578609703	0.62919609	0.614684168	0.623279141	0.658460715	0.636514086	0.64826725	0.716523939	0.702389741	0.709079071	0.734615987	0.724091142	0.72851547	0.747645856	0.741189195	0.744158105	0.748428222	0.745666468	0.746738538	0.749998642	0.749595778	0.749489918	0.680928062	0.686402248	0.68526529	0.496778373	0.487584204	0.493498774	0.494986506	0.486013519	0.491774438	0.640189507	0.6410186	0.643185772	0.602951467	0.600361916	0.604316476	0.541821887	0.526242495	0.536448877	0.51921831	0.508666425	0.516260585	0.507674002	0.500150396	0.505742328	0.505527385
SSA_00037	0.560061715	0.567846767	0.563096144	0.640493243	0.63484388	0.637292515	0.679895915	0.671679722	0.675630675	0.730473431	0.721469026	0.724326893	0.738654213	0.733441821	0.734620316	0.745558627	0.746589606	0.744872843	0.747425295	0.749252302	0.747393978	0.748984147	0.749854032	0.748201628	0.685362098	0.69513191	0.689751196	0.461238919	0.46482045	0.461885758	0.459351068	0.46481043	0.461085307	0.660754462	0.668689869	0.663937101	0.642683672	0.647363484	0.643815847	0.561141196	0.570042773	0.56535633	0.514353868	0.525777181	0.51954528	0.494567	0.501325681	0.496793523	0.479672178
SSA_00038	0.507315181		0.521511615	0.567334984		0.573275203	0.601299511		0.604378261	0.666369396		0.67220205	0.680466129		0.688465953	0.694353776		0.705445467	0.696995442		0.70933598	0.696448239		0.709521595	0.600780289		0.626356871	0.421273994		0.433953602	0.419530648		0.432889011	0.568798372		0.594122006	0.540828765		0.562514415	0.475758346		0.490045002	0.446764167		0.461762812	0.43745492		0.450619528	0.430132431
SSA_00039	0.566582433	0.587773993	0.578208737	0.622006325	0.617310061	0.620252662	0.657108784	0.636514086	0.646933151	0.721787096	0.714653095	0.716518412	0.732026146	0.735758379	0.73301472	0.734774365	0.748102407	0.741758617	0.737102027	0.751271839	0.744550568	0.737065912	0.754113211	0.745918143	0.681487789	0.703111073	0.693712804	0.484370167	0.513589762	0.500254159	0.481243341	0.510528122	0.49699047	0.643819272	0.660725319	0.653286271	0.618564775	0.625583679	0.622389959	0.559796495	0.563468233	0.562226305	0.526492793	0.541552678	0.535654586	0.510623363	0.528886599	0.521349639	0.501280087
SSA_00040	0.580751455	0.620184818	0.598182792	0.618299467	0.657910365	0.635722127	0.649195056	0.680928442	0.66292108	0.721997755	0.721022083	0.718122397	0.733329313	0.73381853	0.731087264	0.743092545	0.743744117	0.742558802	0.746175008	0.746146772	0.74529976	0.747341208	0.747088847	0.746277166	0.699820152	0.726507513	0.711850293	0.493168345	0.531392523	0.511964399	0.490001559	0.524437949	0.50667462	0.668543733	0.703755166	0.683830754	0.637620925	0.67645252	0.654087557	0.558008126	0.615764104	0.584563994	0.520551224	0.586326625	0.552136056	0.51063526	0.569911587	0.538984413	0.502032851
SSA_00041	0.520903092	0.505641332	0.512807093	0.565658055	0.547795977	0.553959073	0.594646847	0.573471565	0.58050995	0.671372368	0.650502224	0.658458598	0.687472201	0.669740728	0.676974439	0.697753663	0.687866829	0.691667265	0.70249395	0.694852903	0.697180843	0.702731343	0.697090561	0.698503041	0.642149161	0.647018303	0.646850004	0.439194047	0.429274184	0.435709828	0.437158268	0.424905273	0.43315407	0.614897271	0.615172134	0.617300737	0.583317447	0.581055103	0.583185772	0.5164582	0.506885656	0.51081269	0.480256343	0.471655375	0.476170306	0.464463199	0.455282811	0.460084478	0.453286715
SSA_00042	0.559726553	0.545200148	0.55164407	0.606136119	0.587385806	0.595969791	0.638425724	0.616784466	0.62629967	0.703132328	0.687602138	0.693463994	0.722360317	0.712024403	0.715292692	0.731938793	0.729831997	0.730050788	0.732864314	0.733020513	0.731928078	0.733232882	0.735820879	0.733568284	0.700542242	0.684182033	0.6919985	0.477717375	0.462339432	0.469273132	0.477513376	0.459159238	0.467864868	0.668501148	0.646860038	0.656600595	0.636468055	0.611929335	0.621818832	0.568302014	0.519738388	0.540837712	0.523602334	0.489113375	0.503854806	0.504577513	0.477898013	0.489251235	0.49596075
SSA_00043	0.563616061	0.558666795	0.560402967	0.625182937	0.606799733	0.615148976	0.658745502	0.641586098	0.649236511	0.718166234	0.711197675	0.714726797	0.730755454	0.727831115	0.729798676	0.736927737	0.740957608	0.739716559	0.740203008	0.74553361	0.743532725	0.740486444	0.747092691	0.744335739	0.682608567	0.703120613	0.692991871	0.473292136	0.483000254	0.475578918	0.471370202	0.48023375	0.473935207	0.655675006	0.664956819	0.661015821	0.628774109	0.631959191	0.630553274	0.561471301	0.564805947	0.561740464	0.518633851	0.52642041	0.520949896	0.499001152	0.507453308	0.501169621	0.488489729
SSA_00044	0.55313698	0.567167732	0.557611872	0.586106177	0.603980905	0.592973096	0.61293594	0.632300026	0.620626719	0.689480246	0.704685487	0.693734449	0.719245298	0.722558738	0.717947343	0.732191357	0.742846447	0.736630894	0.736138464	0.746371307	0.740341862	0.737092698	0.749152376	0.742261163	0.679962989	0.711025608	0.696399538	0.494189435	0.505193486	0.498877588	0.493580922	0.503677459	0.49771816	0.640976438	0.684164784	0.664347346	0.605225112	0.647367819	0.627786787	0.546509934	0.564711018	0.555255031	0.521384924	0.53263351	0.526436043	0.511971723	0.522603116	0.516408648	0.506709013
SSA_00045	0.589769957	0.590478665	0.587624023	0.630946485	0.639284386	0.6326974	0.656424677	0.667625637	0.6597364	0.713629138	0.733077472	0.721050049	0.728371268	0.74449144	0.73494803	0.735674978	0.752711579	0.743588135	0.737309678	0.758176183	0.747428835	0.739942322	0.760024843	0.749661179	0.678812629	0.723972023	0.702010491	0.501031096	0.498008323	0.498021052	0.498851405	0.496419829	0.496230133	0.646102891	0.69195278	0.668941321	0.610626486	0.647849814	0.629303857	0.554885601	0.563995517	0.559186627	0.531576346	0.53195423	0.531895621	0.521416628	0.517534443	0.518874746	0.513318169
SSA_00046	0.589965231		0.589124521	0.640985121		0.634520853	0.671568429		0.662258004	0.732797638		0.724494285	0.745077297		0.73637823	0.747490858		0.744387765	0.749467159		0.747114182	0.751167267		0.749176605	0.705334848		0.70464799	0.502839267		0.501155643	0.499633871		0.497758216	0.665318272		0.665399279	0.633973984		0.631724665	0.56480501		0.561564603	0.535619025		0.533447691	0.524140945		0.52149441	0.515554749
SSA_00047	0.573721584	0.583363637	0.577514142	0.623435872	0.615330809	0.617216117	0.655594398	0.639413222	0.644231768	0.716818851	0.699868124	0.704602355	0.728008504	0.723000746	0.723425997	0.729798554	0.744810623	0.737060474	0.728155531	0.748715553	0.73837917	0.729716099	0.750502539	0.740040581	0.70065005	0.715441915	0.70859734	0.486808799	0.497925984	0.492597819	0.482735609	0.494569221	0.488950064	0.665761051	0.679575224	0.672422129	0.631178106	0.643431713	0.636659677	0.558206182	0.564713211	0.560423702	0.526511125	0.530707821	0.528224837	0.511102352	0.515160191	0.513092495	0.499218503
SSA_00048	0.569552136	0.573593075	0.570462983	0.613312028	0.607278215	0.608928301	0.641577094	0.634029207	0.637207884	0.716247391	0.713052053	0.713569137	0.733500328	0.733482165	0.733039225	0.744644017	0.750593562	0.747804101	0.744953487	0.753054374	0.749371207	0.746356011	0.759335959	0.75336945	0.700635216	0.715339952	0.709663943	0.502327277	0.51583225	0.508782732	0.500146119	0.515166998	0.50728309	0.665368275	0.682390205	0.675071678	0.63148539	0.647589487	0.640827899	0.571531012	0.580110317	0.576423055	0.538351615	0.548672222	0.544435068	0.52406576	0.533564106	0.529228692	0.517241567
SSA_00049	0.597616187	0.61919984	0.604030098	0.63358354	0.657962951	0.64304484	0.657478692	0.680508324	0.666811055	0.71959016	0.7270581	0.720005275	0.73719701	0.740805035	0.736524393	0.746793769	0.7588872	0.752516099	0.750470117	0.764712999	0.757450924	0.750352584	0.768059221	0.759140527	0.71177649	0.754378463	0.731244912	0.504750499	0.5025672	0.502498696	0.501546827	0.500796582	0.499736485	0.684616129	0.734603045	0.70667597	0.654992898	0.704864258	0.677450015	0.568703815	0.592520068	0.579307869	0.53764557	0.54171851	0.538213993	0.523892816	0.521327687	0.520978253	0.515863608
SSA_00050	0.544739368	0.561532567	0.552523191	0.601977884	0.625187488	0.612120552	0.640921512	0.651936328	0.64525571	0.715002962	0.713665383	0.712718401	0.725939136	0.724348294	0.723841341	0.737292132	0.735060463	0.735502691	0.74303543	0.739909029	0.740712535	0.743361054	0.739895585	0.740814135	0.681820243	0.698356001	0.690286253	0.48405553	0.468239997	0.474869549	0.480905468	0.467667673	0.473369105	0.63573894	0.642277966	0.639483324	0.594855496	0.587361183	0.591586102	0.528253787	0.515599677	0.521551277	0.506057912	0.497145009	0.500906198	0.498070611	0.484827156	0.490300773	0.492121279
SSA_00051	0.598660558	0.577163211	0.585161551	0.640465669	0.622275921	0.628013608	0.665819362	0.65063512	0.655537809	0.724607816	0.708650815	0.713217523	0.740407845	0.726748	0.731320693	0.753127342	0.745109508	0.74833887	0.756598954	0.747728824	0.751429809	0.758376381	0.750817064	0.753810184	0.722036721	0.715888127	0.715401507	0.540248491	0.517495676	0.52767314	0.537478697	0.515503143	0.525263394	0.692589671	0.690225525	0.686192155	0.655719918	0.662144856	0.652878722	0.584423846	0.576874418	0.576461428	0.563571246	0.544502078	0.551424074	0.555200849	0.535340747	0.5438089	0.548045753
SSA_00052	0.613099969	0.606918042	0.608674277	0.658994346	0.651160837	0.65448213	0.688338686	0.680591561	0.683477828	0.740325529	0.737931883	0.736745401	0.748716494	0.750098335	0.748096005	0.755132375	0.761437957	0.758387663	0.757958724	0.764009522	0.761204755	0.759318356	0.765688257	0.762638177	0.742544946	0.742629637	0.741398378	0.507617954	0.496794969	0.503029742	0.50314632	0.496235933	0.500329576	0.724568314	0.719599721	0.719281258	0.694341679	0.683724733	0.687062202	0.596847419	0.586459245	0.592475995	0.553072515	0.543977121	0.549605951	0.534477446	0.522991634	0.52980989	0.52295764
SSA_00053	0.593227171	0.577272038	0.585126341	0.629616002	0.618497714	0.622492294	0.653663398	0.643333236	0.646145979	0.720895925	0.703071506	0.709410614	0.734979779	0.718098589	0.72492724	0.743625412	0.735406057	0.738726455	0.745839028	0.740509242	0.742426217	0.746174373	0.743395093	0.743923062	0.708869336	0.705324878	0.706200628	0.502764839	0.488321271	0.495392313	0.500055003	0.485544324	0.492739653	0.668142162	0.67193712	0.668133131	0.622132662	0.640550781	0.628095041	0.553641597	0.568503172	0.557361497	0.530237533	0.532383782	0.529169611	0.519900151	0.512626531	0.51503095	0.512089371
SSA_00054	0.571414073	0.562049177	0.561706759	0.609080656	0.606551241	0.603724005	0.634532426	0.632892964	0.630523001	0.709120785	0.703157784	0.701621693	0.724374358	0.723875621	0.720652964	0.741805401	0.744667112	0.74187607	0.74546511	0.750677635	0.746822033	0.745190595	0.753976524	0.7484144	0.699057752	0.711159772	0.704116368	0.497126384	0.494858254	0.494492596	0.493864746	0.491792847	0.49118516	0.658865723	0.678272148	0.667498593	0.620556223	0.643203708	0.63041449	0.553482935	0.572214923	0.560437623	0.526382859	0.534026624	0.52813685	0.514752004	0.517921519	0.514005828	0.509658497
SSA_00055	0.583544766	0.540734679	0.558427875	0.624002098	0.58504978	0.602911345	0.653429351	0.613685395	0.63313545	0.727448559	0.688288119	0.705426781	0.743608335	0.708386106	0.723388235	0.750001357	0.725501128	0.736186008	0.755974858	0.730563738	0.741647113	0.755885006	0.733148855	0.742956028	0.724051695	0.685872849	0.703395283	0.501206541	0.460422348	0.481506662	0.500535937	0.458843616	0.480140932	0.688744426	0.646229128	0.666709934	0.639730949	0.606084438	0.623262687	0.567354111	0.533331306	0.550672141	0.537223289	0.499464977	0.518143035	0.524023965	0.482639196	0.503107664	0.516197493
SSA_00056	0.59370116	0.613315827	0.603414594	0.628222981	0.645751388	0.636292664	0.652395921	0.665728932	0.658140404	0.724689174	0.722974655	0.721679689	0.739553131	0.7344342	0.7358014	0.745472672	0.745296474	0.745264748	0.749038308	0.746051066	0.747352937	0.751773386	0.746602531	0.748880488	0.676783663	0.704995357	0.691638	0.514507338	0.515140225	0.51519486	0.512903365	0.513382779	0.513286631	0.639281987	0.675511723	0.657695937	0.615130699	0.648608027	0.631343645	0.563453018	0.586819532	0.57473304	0.539036217	0.553537214	0.546576538	0.527608052	0.539856406	0.534036529	0.522928658
SSA_00057	0.547745561	0.568254262	0.553700636	0.588819148	0.60970448	0.595917119	0.629133304	0.642885588	0.633122505	0.702571513	0.700790182	0.697804122	0.716680767	0.713876693	0.712193297	0.723730527	0.729341592	0.725617615	0.722442816	0.73661764	0.72878882	0.72341509	0.7374893	0.729706112	0.609483116	0.641448269	0.62640918	0.486603957	0.486224976	0.485702585	0.483420832	0.482218353	0.482001656	0.575904319	0.606406006	0.592917015	0.557651345	0.576536236	0.568624686	0.52570317	0.524933918	0.524857615	0.511899548	0.504597624	0.507326442	0.504024328	0.497702518	0.499643879	0.498862217
SSA_00058	0.577003167	0.576538142	0.577417018	0.62301596	0.602731766	0.61258473	0.657692155	0.62399318	0.639897575	0.732083766	0.703002552	0.715565969	0.746878689	0.725397476	0.734212156	0.754319658	0.746092735	0.749351338	0.756224089	0.749475476	0.75194717	0.756629649	0.754731927	0.754865152	0.704078744	0.692894177	0.698341379	0.519707781	0.504801034	0.513269979	0.51650853	0.50449046	0.511309935	0.668082571	0.651044251	0.65940489	0.635637003	0.611967631	0.623332618	0.575515941	0.552237776	0.564031334	0.549368246	0.532671414	0.542137034	0.537288613	0.520529955	0.53025092	0.530582696
SSA_00059	0.614834815	0.577272038	0.598034295	0.667595604	0.614165388	0.642330812	0.700913652	0.637012951	0.670043831	0.745553844	0.699191308	0.72102453	0.754512761	0.725278617	0.739018067	0.758252507	0.745971234	0.751966292	0.759146891	0.750644351	0.754906505	0.760941857	0.751935409	0.7563158	0.711125428	0.678130045	0.696259558	0.540248491	0.520833058	0.531767006	0.537478697	0.520086145	0.529794838	0.682956979	0.645915879	0.66550875	0.654329324	0.616285237	0.63529532	0.596907905	0.56380066	0.580643404	0.568991461	0.546344146	0.558163717	0.55784998	0.53583994	0.548086686	0.551969151
SSA_00060	0.597611452	0.548298073	0.577458198	0.660774686	0.592101523	0.630386489	0.695974045	0.624153505	0.663497113	0.739593014	0.691263433	0.71664074	0.750863142	0.705853894	0.729696625	0.754499416	0.719898407	0.73852413	0.755439689	0.723512118	0.740276263	0.755987544	0.724320873	0.740948041	0.715154251	0.680866831	0.700853725	0.493042856	0.461074576	0.481147277	0.491093184	0.45820146	0.478754259	0.682643077	0.636429799	0.662636422	0.651415367	0.598779223	0.627701818	0.577744287	0.526468689	0.555870939	0.535897077	0.500403559	0.521758646	0.521476502	0.483942833	0.506866051	0.510942774
SSA_00061	0.561224109	0.557542542	0.557441178	0.613236089	0.606430051	0.608591267	0.65207957	0.638895922	0.644340751	0.724826667	0.717722801	0.718757218	0.735914744	0.733363134	0.732619569	0.742949896	0.747392965	0.744690272	0.744100276	0.750743075	0.747048754	0.749069846	0.754606666	0.751431575	0.665403494	0.713276849	0.690402336	0.46456887	0.46863463	0.466890609	0.46270541	0.465653228	0.464608779	0.613058988	0.68551322	0.651658007	0.571557281	0.648206506	0.612572413	0.507670641	0.549352777	0.5294362	0.484798472	0.513654213	0.499278636	0.478857577	0.492533562	0.485542995	0.472706231
SSA_00062	0.582456692	0.579315723	0.578554889	0.629522647	0.618148707	0.622573372	0.664338808	0.646545722	0.654107027	0.729391391	0.706755634	0.715791551	0.742341751	0.72458386	0.730859276	0.745175024	0.739676394	0.740959628	0.745454577	0.742525857	0.742524949	0.748256961	0.746465957	0.745856238	0.692688113	0.695544731	0.692231348	0.51141148	0.489457294	0.498959205	0.50967529	0.486601189	0.496629991	0.65433727	0.654108929	0.652063962	0.619026193	0.613820262	0.613615896	0.566615243	0.54194485	0.551632308	0.542720095	0.516671988	0.527320044	0.528192101	0.508483266	0.516435614	0.523246392
SSA_00063	0.563919818	0.537695619	0.549024776	0.603740612	0.595128696	0.598536289	0.631832865	0.634274306	0.632257278	0.713044527	0.708290418	0.707923644	0.728221154	0.724539077	0.724051319	0.741668604	0.741197375	0.740653956	0.745374244	0.743231257	0.743364164	0.746504371	0.744995403	0.744825186	0.709048667	0.714801525	0.710312351	0.485307775	0.475369678	0.479972395	0.483420832	0.475261367	0.478844795	0.67085514	0.670589856	0.668777125	0.628571619	0.622948348	0.624345517	0.547897051	0.535020743	0.540624716	0.515964709	0.50615486	0.509858983	0.504024328	0.492229697	0.496925593	0.496246618
SSA_00064	0.577765148	0.545037235	0.563355466	0.628861859	0.572779417	0.603334076	0.66504286	0.592212818	0.631134522	0.735801188	0.678215669	0.706657932	0.749165879	0.706639397	0.727342372	0.757346315	0.726589241	0.74218512	0.758093784	0.734043401	0.746123188	0.759860438	0.736688282	0.748296548	0.73815762	0.669562531	0.706601192	0.50430725	0.47885591	0.493565788	0.500861604	0.478393784	0.49120969	0.713924511	0.623128845	0.671888601	0.684020663	0.583163301	0.636838735	0.597045474	0.522966624	0.563308817	0.548191986	0.501747556	0.527045161	0.528321708	0.493564451	0.512819891	0.518835493
SSA_00065	0.578596519	0.59170185	0.583284275	0.63462255	0.635688	0.632890337	0.670820453	0.662815564	0.664266505	0.74240613	0.728762452	0.732733964	0.75313468	0.739672581	0.744132738	0.7601272	0.752001773	0.755130399	0.763439552	0.757469521	0.759637208	0.766584065	0.757994741	0.761321343	0.693722684	0.711119081	0.701549833	0.503641006	0.502852469	0.502164002	0.500818227	0.502425134	0.500498732	0.660244554	0.677501186	0.667246589	0.633686868	0.637230124	0.632570858	0.571076249	0.56813171	0.565677751	0.541218034	0.540175793	0.537709567	0.524446001	0.525690568	0.523226377	0.519501137
SSA_00066	0.618963094	0.54281114	0.585658131	0.665548515	0.600939538	0.637697234	0.690891911	0.634348051	0.666308935	0.738946054	0.699556758	0.71924648	0.74639586	0.710229411	0.728010874	0.751709928	0.726589241	0.739056362	0.751101929	0.732354216	0.74153225	0.751618627	0.734980219	0.742908647	0.708258891	0.677930172	0.694571704	0.536001544	0.464922287	0.505012279	0.534518772	0.462274268	0.502815574	0.672822137	0.638307902	0.657152185	0.642695837	0.603016928	0.623921048	0.58987216	0.539425415	0.566882505	0.566332741	0.504074283	0.538401778	0.554395255	0.486600429	0.524461904	0.548818315
SSA_00067	0.582682831	0.584698363	0.582779576	0.619012767	0.620582594	0.618269494	0.645943187	0.649740305	0.646202062	0.716376927	0.720715826	0.716647654	0.735742918	0.732334536	0.732311775	0.746410656	0.742506219	0.743359872	0.748408743	0.746473405	0.746375919	0.750092626	0.74937318	0.748626458	0.715581086	0.714156621	0.714826518	0.503091272	0.486976276	0.495058403	0.499000736	0.486397687	0.492665377	0.679138851	0.683516568	0.681018994	0.644144315	0.643431713	0.643405523	0.572097548	0.559198287	0.564930598	0.541812054	0.522486258	0.531881966	0.525427554	0.505581457	0.515159792	0.5157045
SSA_00068	0.556271621	0.582737401	0.572858859	0.601277833	0.620562894	0.613612257	0.636018501	0.65378329	0.647061812	0.712037495	0.72707955	0.721155918	0.730953048	0.74335434	0.737967	0.743097766	0.754625597	0.749399716	0.745737415	0.758749629	0.752675399	0.745916847	0.761683489	0.754342034	0.6993746	0.736400316	0.721046528	0.505233933	0.516884058	0.512407035	0.501631783	0.514909718	0.509655837	0.660856676	0.707016612	0.688104125	0.620902088	0.667432389	0.650099665	0.546311229	0.572727915	0.564224002	0.524195226	0.544555809	0.537874043	0.517188707	0.532720434	0.527494034	0.512680286
SSA_00070	0.549777845	0.612573137	0.582595281	0.587110911	0.665712272	0.628238846	0.608653388	0.693293783	0.653886818	0.68177693	0.736026127	0.711712851	0.708999206	0.743754471	0.727966181	0.720417582	0.752823758	0.737204705	0.719181758	0.754529285	0.737640874	0.722148256	0.756947253	0.740289484	0.643271354	0.732848329	0.691941806	0.487135969	0.512387484	0.500257957	0.486497838	0.509780388	0.498742822	0.610866044	0.69449172	0.65714725	0.580599552	0.654845695	0.622986	0.536323067	0.579013872	0.560103554	0.517400067	0.548040146	0.533814681	0.505670661	0.535926105	0.521655677	0.498983129
SSA_00071	0.589605242	0.592737651	0.591159896	0.611580582	0.618686421	0.614736122	0.626659159	0.638133172	0.631634221	0.703875109	0.705269574	0.702757412	0.722517528	0.724126955	0.721977594	0.738885205	0.742690284	0.740022219	0.739715725	0.746935982	0.742654362	0.743666398	0.749410288	0.745701056	0.670467782	0.701073071	0.686412983	0.516874716	0.5121649	0.513499775	0.514964834	0.50919826	0.510954217	0.637837829	0.657403731	0.648247169	0.609070022	0.620567328	0.614788729	0.556307493	0.557810362	0.556375956	0.54007161	0.538672909	0.539076592	0.53173563	0.528238778	0.529488968	0.525786713
SSA_00072	0.567396469	0.58648253	0.577308037	0.608569839	0.631621584	0.618828802	0.632723953	0.65770888	0.644375405	0.694397109	0.717856729	0.705276663	0.713733589	0.730964047	0.721486528	0.734259712	0.740977104	0.737740148	0.736185472	0.745784532	0.740964726	0.737768813	0.746690207	0.742155865	0.66374669	0.718458716	0.690862544	0.495093918	0.502471606	0.500216344	0.491795491	0.49949627	0.49695171	0.627768921	0.682342838	0.654748886	0.596120582	0.643560399	0.618993338	0.544348772	0.5672233	0.555630035	0.520675984	0.543131818	0.532943289	0.507696734	0.526766751	0.518408639	0.504128157
SSA_00073	0.51757559	0.52504165	0.522360376	0.566335999	0.568949189	0.566336923	0.601699589	0.605271991	0.601634821	0.688445774	0.684653343	0.684875609	0.710810536	0.704977491	0.706521088	0.722284175	0.724089776	0.722467789	0.727074379	0.731254221	0.728319136	0.728596275	0.731392432	0.729042967	0.682176398	0.685483656	0.684208781	0.45611589	0.459727477	0.458532806	0.454626542	0.458039428	0.457154498	0.633332907	0.633659764	0.634261868	0.585397428	0.584555492	0.585754385	0.504441899	0.508979887	0.507000439	0.481219464	0.487407521	0.484840592	0.470439784	0.476772172	0.473827467	0.467325642
SSA_00075	0.541761269	0.538497237	0.53633863	0.580594202	0.577583255	0.578002437	0.608886599	0.603558558	0.605957322	0.699956898	0.693879469	0.694659223	0.723092093	0.715110459	0.716813493	0.734625863	0.734772854	0.733618107	0.736865335	0.737595774	0.736221287	0.736643939	0.740200449	0.73745484	0.683134346	0.682626332	0.682368927	0.475282909	0.464028182	0.468213163	0.473346945	0.462676558	0.46640161	0.639204867	0.638828153	0.639256324	0.598013141	0.594249779	0.59707593	0.524353465	0.513192106	0.518743002	0.499281783	0.485815696	0.491365307	0.490909819	0.478524974	0.482859811	0.486118109
SSA_00076	0.584906905	0.592428805	0.589662751	0.627411534	0.626868881	0.628293361	0.657959411	0.653856325	0.655693631	0.728232914	0.714314947	0.719834302	0.745061616	0.728555603	0.735108979	0.750899103	0.742991398	0.746375988	0.752252765	0.747822561	0.749370314	0.756260874	0.748385382	0.751628821	0.716683289	0.718343956	0.716911759	0.514516439	0.506611038	0.511895878	0.508534312	0.503592043	0.507140452	0.680064572	0.686343426	0.682238928	0.636272858	0.646547819	0.641556812	0.565506465	0.566339186	0.568405253	0.542739984	0.539143847	0.543308756	0.530438187	0.527381413	0.530772348	0.522557757
SSA_00077	0.581238584	0.605497458	0.590994107	0.626963296	0.634510965	0.629894327	0.655343666	0.6567124	0.655905059	0.720604429	0.720859535	0.720491406	0.736660347	0.73694442	0.73667006	0.748128173	0.754130431	0.75139004	0.750692586	0.75699159	0.754141257	0.751072014	0.757765507	0.754754119	0.718270536	0.726934254	0.72280684	0.50741492	0.517706346	0.509977819	0.505278687	0.516403307	0.508344515	0.686257863	0.690617439	0.688424494	0.657373094	0.656395235	0.656800947	0.584448268	0.584433563	0.584379738	0.54742769	0.556225998	0.550882084	0.529636732	0.538822267	0.532510403	0.519905826
SSA_00078	0.526213371	0.555922577	0.539368621	0.568525101	0.604417654	0.582056897	0.591771481	0.639119713	0.609747909	0.64649008	0.697251209	0.666860408	0.66326392	0.711816064	0.682921127	0.671165279	0.726719309	0.695283851	0.676305481	0.731595974	0.700185262	0.679684817	0.735009559	0.703773157	0.599353466	0.67708409	0.634622972	0.443245803	0.480193324	0.457446434	0.440878731	0.479787354	0.456426564	0.564225391	0.649627727	0.6035087	0.547946224	0.620983805	0.580578971	0.524942399	0.552249252	0.535773757	0.490576449	0.518423418	0.501860096	0.473668545	0.505743813	0.486244347	0.460190269
SSA_00079	0.587255238	0.577019858	0.577686273	0.630793201	0.615993805	0.620464014	0.657589906	0.642161398	0.647824585	0.732013282	0.714046427	0.72007529	0.747470812	0.730338791	0.736050537	0.759406024	0.747392965	0.751992141	0.760833061	0.749622001	0.753868259	0.759770563	0.750089232	0.753562339	0.737253664	0.71368967	0.72274237	0.508972092	0.509696036	0.506912723	0.508466778	0.507872823	0.505600855	0.7056484	0.677501186	0.6880405	0.672196916	0.64386743	0.65366845	0.58745942	0.570889172	0.574629056	0.547718029	0.541546054	0.540464604	0.530972382	0.524322178	0.524231834	0.522272478
SSA_00080	0.597193818	0.573301237	0.583504085	0.644412669	0.613418874	0.628301903	0.680749249	0.648879845	0.663861183	0.750659859	0.721574667	0.733302983	0.759086113	0.736233004	0.745898123	0.764588646	0.746612462	0.754704511	0.766576944	0.750693749	0.757841748	0.768225079	0.753544738	0.760079888	0.741779692	0.717525612	0.728960254	0.516042493	0.485997995	0.49965814	0.513064179	0.484036443	0.497208031	0.713269055	0.676593432	0.69295229	0.672392628	0.628855105	0.648727521	0.584562857	0.544997183	0.563993085	0.54755668	0.520084051	0.532923325	0.53389945	0.505849694	0.518876329	0.527831742
SSA_00081	0.522750843	0.541451189	0.535822174	0.566171223	0.574761598	0.572130038	0.59848845	0.601256534	0.600862933	0.672132686	0.685137874	0.681574364	0.695869821	0.707151036	0.703398457	0.714657237	0.725223205	0.721342679	0.72233066	0.730464226	0.727474529	0.722051321	0.731117479	0.727630431	0.665808865	0.684414335	0.676971072	0.462370166	0.473678873	0.469472604	0.460307583	0.473542342	0.468540367	0.618835719	0.638605402	0.631488841	0.573004022	0.592759214	0.585616391	0.501064152	0.51611284	0.510208285	0.476969402	0.494258022	0.487767678	0.469627609	0.486837973	0.480297557	0.46935277
SSA_00082	0.57756526	0.574384947	0.577125655	0.633237495	0.631179649	0.631608713	0.670824567	0.660015798	0.664054205	0.736036938	0.729209562	0.731048122	0.750824104	0.741917213	0.744976928	0.760147605	0.752064063	0.755358145	0.76116442	0.755339901	0.757664998	0.761182488	0.759316602	0.759692788	0.73383124	0.727321612	0.729204981	0.50455461	0.496981204	0.50113632	0.502979229	0.495505924	0.499582572	0.707375369	0.697431943	0.700451752	0.682016425	0.66763643	0.672744024	0.611191039	0.603838789	0.607381608	0.565001788	0.571884436	0.568588276	0.540536389	0.548286905	0.544684404	0.526325562
SSA_00083	0.54656455	0.512464815	0.531449093	0.582704445	0.546579462	0.564644431	0.609784169	0.572920776	0.590060445	0.698356946	0.652290333	0.672563127	0.708859951	0.675069948	0.689723788	0.7117858	0.692485893	0.70087813	0.717978144	0.700376453	0.707530062	0.71928089	0.706399522	0.711323676	0.651515481	0.641126935	0.649805473	0.476516212	0.448556942	0.46514824	0.472926477	0.447994302	0.463266351	0.594929861	0.590578545	0.598483544	0.553951166	0.550294672	0.557320131	0.507677987	0.484530996	0.498136817	0.491948087	0.465930674	0.481579645	0.488345238	0.46131027	0.477401817	0.481286205
SSA_00084	0.584415282	0.552681004	0.568525632	0.636928125	0.586798217	0.60954472	0.669525576	0.613470892	0.638965852	0.734002533	0.690468079	0.70975507	0.745444286	0.708880275	0.725652319	0.749153857	0.721066789	0.734388352	0.749619835	0.722545072	0.735074838	0.749879813	0.725181654	0.736558411	0.712762225	0.688825027	0.700129118	0.49369094	0.468930245	0.481973916	0.493133301	0.467327849	0.481076275	0.679845947	0.656357409	0.66660884	0.643096466	0.622147938	0.630599165	0.572751163	0.549563353	0.559585456	0.536501641	0.517004934	0.526162132	0.521623749	0.49478513	0.508112796	0.510817227
SSA_00085	0.578449612	0.581636858	0.578044238	0.626178746	0.614468612	0.616659963	0.659914759	0.640018261	0.646298583	0.717958359	0.707256883	0.710597593	0.727351451	0.724215187	0.724864345	0.736763249	0.739788573	0.73820635	0.737629031	0.747847553	0.742944088	0.737840644	0.74847048	0.743280184	0.714957122	0.708459915	0.711013987	0.493915728	0.505205169	0.499080654	0.490583877	0.503366554	0.496567605	0.679034274	0.674782115	0.676444046	0.641898221	0.640014677	0.641201849	0.556201722	0.567635814	0.562505773	0.527518593	0.539897337	0.534275234	0.513844167	0.524769411	0.519538591	0.506440755
SSA_00086	0.531145325	0.57335104	0.552576528	0.572109178	0.621565564	0.595574865	0.60468533	0.651828082	0.626601807	0.691530267	0.728421526	0.70897239	0.721332006	0.74073007	0.730148427	0.73901066	0.754333579	0.745916678	0.742463765	0.759359388	0.75048287	0.746191104	0.75976337	0.752278692	0.701097361	0.729539133	0.714576597	0.460829024	0.478893482	0.470154196	0.460537494	0.477054103	0.469216999	0.668844601	0.698723705	0.682146514	0.634770823	0.658839333	0.645148598	0.550195278	0.564967453	0.556820049	0.503602086	0.520576878	0.512031726	0.482386641	0.506756452	0.494392763	0.473039676
SSA_00087	0.601184025	0.605931691	0.605651858	0.646898939	0.648583005	0.64775928	0.673503544	0.677811261	0.674172642	0.735446277	0.734407777	0.734227865	0.751182628	0.744662069	0.747431975	0.757392653	0.752360961	0.755148669	0.759218667	0.753605997	0.756599877	0.759211856	0.756577473	0.758085873	0.724948914	0.738947576	0.732956692	0.512768868	0.515608939	0.514922035	0.511948296	0.510117469	0.512211034	0.690802592	0.713440319	0.702336324	0.653837539	0.68134566	0.667412162	0.573456741	0.612161708	0.591625854	0.541703552	0.568457989	0.555461406	0.528915552	0.548214804	0.538793114	0.522920184
SSA_00088	0.623596397	0.592205346	0.606641418	0.672401696	0.640206951	0.655146102	0.701877457	0.666093462	0.682980624	0.751538246	0.733623451	0.74099338	0.762663495	0.745659966	0.7530366	0.76861158	0.759081275	0.763398573	0.770241972	0.761415196	0.765672518	0.773001851	0.761968745	0.767121696	0.745931915	0.718676811	0.731302258	0.519693113	0.493463193	0.506406735	0.515351581	0.489656341	0.502115327	0.716876998	0.677894277	0.695473062	0.682244151	0.637037459	0.657966183	0.583789176	0.549223554	0.56609861	0.548709002	0.52068826	0.534422857	0.53636241	0.511916001	0.523901132	0.531562531
SSA_00089	0.512023437	0.523392465	0.517234016	0.547075726	0.557323362	0.550801007	0.575440434	0.587024866	0.579818237	0.652433274	0.67122029	0.662042701	0.680112591	0.698529327	0.690040814	0.706879523	0.719502285	0.714252108	0.710778078	0.726444818	0.719593312	0.711084076	0.729645714	0.721405133	0.65162138	0.660119291	0.658600163	0.46607105	0.461646268	0.464664026	0.465593047	0.459808945	0.463906147	0.616379195	0.612419522	0.618147429	0.585400588	0.569779101	0.581064281	0.523668888	0.503919958	0.515622686	0.495482056	0.484726041	0.491721934	0.487634654	0.47469105	0.482443641	0.478098464
SSA_00090	0.563444619	0.561368398	0.562567541	0.612454581	0.597966997	0.604426872	0.646250282	0.624451111	0.634958966	0.70655806	0.704798947	0.704578596	0.722649927	0.727930425	0.72445562	0.73691127	0.746701785	0.741632787	0.739108274	0.751210776	0.745070266	0.739515546	0.752987913	0.746020245	0.7089829	0.693496036	0.700611944	0.491007178	0.481937038	0.486236607	0.489460808	0.481575795	0.485311816	0.667413108	0.648765182	0.65752902	0.630109433	0.60754153	0.617596794	0.549095324	0.530077949	0.538894975	0.519973392	0.506037823	0.512458676	0.508389613	0.494033554	0.500802671	0.501974224
SSA_00091	0.610672366	0.589925728	0.597355748	0.649838656	0.632741564	0.638595155	0.674000347	0.65912997	0.664442807	0.734950338	0.723758818	0.726457221	0.746263461	0.733349297	0.73817392	0.756900899	0.745253019	0.75050672	0.757659166	0.748008891	0.752461128	0.757963176	0.749601796	0.753323952	0.73223231	0.719297797	0.724040005	0.512153948	0.505507557	0.507588997	0.510474752	0.50329837	0.50561286	0.707764659	0.68614413	0.693390427	0.673783222	0.646086635	0.655921517	0.580401504	0.567470673	0.571604512	0.54755668	0.540299645	0.542336552	0.536548582	0.527421488	0.530787685	0.526523943
SSA_00092	0.612999229	0.590064688	0.598949088	0.649866725	0.621616141	0.632308936	0.672827012	0.642983104	0.654291024	0.724669923	0.707508966	0.713882913	0.739016416	0.727270042	0.732587331	0.746184323	0.745242509	0.745530134	0.748321002	0.751172244	0.749670642	0.748872387	0.752602718	0.750566679	0.719651097	0.710951378	0.713203147	0.537202211	0.51518017	0.525611555	0.531472981	0.512558544	0.521272263	0.687666043	0.68066404	0.681160675	0.655965115	0.650555916	0.649843088	0.590466043	0.591127656	0.58798275	0.565400553	0.559389732	0.56095166	0.553883291	0.542964049	0.547509859	0.547688147
SSA_00093	0.570787629	0.567547883	0.568703921	0.614658013	0.610350828	0.610508082	0.641597678	0.63658679	0.636432534	0.718143541	0.710668844	0.711679031	0.738270865	0.731126128	0.733186545	0.749316545	0.747987698	0.748247369	0.754134181	0.751469816	0.752649417	0.754338862	0.753692279	0.75371716	0.713609277	0.714561503	0.71325052	0.488583707	0.498761492	0.491531682	0.487009086	0.495330063	0.489358174	0.681941052	0.674719803	0.676831402	0.641551978	0.633479631	0.635617536	0.549581842	0.562309939	0.553442701	0.520065464	0.531235451	0.524200795	0.507739564	0.516625868	0.510660362	0.499388271
SSA_00094	0.564034358	0.549383052	0.556745198	0.598960312	0.583622257	0.590578119	0.627540661	0.60959068	0.617899264	0.721768506	0.688659567	0.704041901	0.744046623	0.708093871	0.724404708	0.755094213	0.727990552	0.740448038	0.758248316	0.735059341	0.745518699	0.759616032	0.736183328	0.746671157	0.73438072	0.699693344	0.716212995	0.50969565	0.491705869	0.500430715	0.509135035	0.488110864	0.498318167	0.699083079	0.665777918	0.68119965	0.65575181	0.633110133	0.642869883	0.57214181	0.564094561	0.567038145	0.544356321	0.533600381	0.538192923	0.53406744	0.518466067	0.5257671	0.52395242
SSA_00095	0.620942155	0.610894262	0.616888123	0.658281173	0.655485034	0.655911651	0.683388965	0.678232252	0.679080993	0.729039841	0.729631893	0.727231945	0.73836087	0.739896377	0.738171393	0.747465599	0.751809315	0.749166883	0.748318111	0.755362555	0.751564084	0.749008086	0.758275578	0.753251805	0.720026227	0.728914451	0.723796955	0.54187435	0.526645545	0.537926274	0.538981251	0.52114921	0.53349655	0.699374908	0.707143735	0.701458266	0.673396862	0.683763908	0.676425182	0.618201399	0.613635936	0.61602583	0.580398099	0.568928771	0.576690726	0.564269821	0.556609214	0.562980193	0.555035657
SSA_00096	0.597140988	0.588718622	0.592532565	0.643654006	0.627499554	0.633479342	0.67459567	0.658651878	0.664620794	0.734049722	0.727258141	0.728252708	0.744448434	0.74154854	0.741671282	0.751005473	0.752176243	0.751416806	0.753121924	0.757298374	0.755154128	0.756191138	0.757933049	0.756791932	0.718530282	0.714530911	0.716202498	0.507857539	0.501779371	0.504450984	0.506292089	0.498652065	0.502386708	0.683926294	0.665553878	0.673982273	0.645405963	0.618165555	0.631088437	0.565740735	0.545427159	0.555725001	0.534878984	0.522485976	0.529278295	0.524284403	0.515310989	0.520244499	0.520283414
SSA_00097	0.539347859	0.55054945	0.547765063	0.598597798	0.588215086	0.593898815	0.637478676	0.616275677	0.626544532	0.709922859	0.699263343	0.706084159	0.727781912	0.719569844	0.725043039	0.738770477	0.733431387	0.737497349	0.742545371	0.737913417	0.741314375	0.745337929	0.739812773	0.743649944	0.68823589	0.679728531	0.685033438	0.481287723	0.47894249	0.48169243	0.476560234	0.475748323	0.478039764	0.644723325	0.639500207	0.64366542	0.606748429	0.604208976	0.606636804	0.538879739	0.542517895	0.541334375	0.510883853	0.51393471	0.514378811	0.497253217	0.499658108	0.500721034	0.491088802
SSA_00098	0.604090309	0.618503259	0.60995355	0.645320832	0.642712244	0.643108158	0.67046444	0.662851779	0.665589429	0.73565127	0.720902012	0.727270385	0.749042302	0.736091572	0.742637198	0.758497057	0.754880614	0.757156472	0.760593846	0.754690866	0.758362753	0.761298262	0.759047883	0.76083391	0.733804058	0.737175555	0.73671505	0.52702316	0.534590401	0.531536411	0.525393719	0.533660697	0.529872772	0.706757553	0.707943581	0.707600361	0.672549587	0.677713426	0.675097824	0.594757969	0.606924282	0.59999826	0.565018839	0.577029137	0.570973637	0.551960905	0.55917874	0.556189073	0.541518988
SSA_00099	0.567579371	0.584200344	0.575236923	0.622297283	0.631881429	0.626356918	0.655984925	0.660745017	0.657497766	0.716188186	0.717021814	0.715026386	0.730606867	0.730706551	0.729429861	0.741059459	0.745958733	0.743307197	0.741805803	0.749246063	0.745448657	0.744380149	0.750352787	0.747218884	0.696831095	0.705796902	0.700633917	0.502498166	0.502078615	0.501716422	0.502120619	0.499118877	0.500100764	0.664585241	0.677126274	0.6692215	0.634929387	0.65316123	0.641869406	0.575429058	0.604368154	0.586974018	0.543711068	0.570048955	0.55437131	0.529608431	0.547490731	0.536425818	0.522074051
SSA_00100	0.547528491	0.562816014	0.552941581	0.593481179	0.590386727	0.589161967	0.623802635	0.612725661	0.615021153	0.69877922	0.69014157	0.692614444	0.715353507	0.713790508	0.713222613	0.723017961	0.733275246	0.726684567	0.725066255	0.740503802	0.731246463	0.728600159	0.743250878	0.734539558	0.644529006	0.675366238	0.65921772	0.457653599	0.479984935	0.46569066	0.455971612	0.478587574	0.464655836	0.616029487	0.635746378	0.626258913	0.581724537	0.595105049	0.588111582	0.514068852	0.52962912	0.519478829	0.483470185	0.505963474	0.492184729	0.475106068	0.497397504	0.483165287	0.469321935
SSA_00101	0.552160095	0.555204939	0.552162865	0.607289854	0.605740906	0.604753061	0.643836901	0.639858242	0.640020769	0.730592218	0.719008099	0.722552237	0.744711784	0.736980346	0.739045395	0.753236086	0.750548694	0.75060765	0.753680385	0.754066519	0.752851459	0.75632626	0.757309008	0.755790352	0.72547324	0.719082559	0.719803502	0.480807666	0.481908752	0.479033259	0.477804878	0.479733425	0.476580943	0.69073112	0.668248328	0.675974459	0.648869904	0.62214782	0.631594487	0.572692235	0.545726904	0.555281404	0.531093303	0.516142381	0.520126105	0.509871093	0.499956036	0.501787223	0.49755975
SSA_00102	0.524459469	0.549816286	0.536620083	0.567749416	0.58428671	0.574451874	0.598351662	0.610354976	0.602401632	0.678443348	0.696101139	0.687217846	0.697894337	0.716725119	0.707947459	0.716476617	0.733628832	0.725545929	0.722172477	0.739644861	0.731499735	0.727172742	0.742376225	0.735296831	0.655351424	0.677607959	0.667220465	0.46458445	0.477819215	0.471395134	0.460171214	0.47643901	0.468608765	0.59872178	0.617161939	0.609613056	0.550869844	0.570375068	0.56200052	0.48856215	0.512319238	0.499632931	0.478034139	0.498376997	0.487417601	0.474791614	0.489761742	0.48181259	0.471179808
SSA_00103	0.570326	0.590367124	0.579050286	0.598323245	0.62124559	0.608270561	0.617096495	0.643452284	0.628805898	0.686190209	0.70546208	0.69409622	0.710285123	0.725671896	0.716144463	0.729291321	0.748545167	0.738628297	0.732396892	0.749622001	0.740654424	0.732431599	0.750089232	0.740849019	0.678605463	0.721401435	0.700198715	0.507331324	0.526120599	0.516056348	0.50688824	0.52285397	0.514055566	0.647852248	0.698521686	0.672899387	0.619319777	0.671744116	0.644296263	0.563841008	0.60811491	0.583495187	0.541365041	0.570321525	0.55366467	0.529516667	0.548953208	0.537854397	0.520630794
SSA_00104	0.57764556	0.557518703	0.565929891	0.628594875	0.602072808	0.613728053	0.663329563	0.63124216	0.645887959	0.724609748	0.705431006	0.713791657	0.739241325	0.722927471	0.730059548	0.749393426	0.739840851	0.74418699	0.75298781	0.740912747	0.746484305	0.753217096	0.74597852	0.749205634	0.713756878	0.714005801	0.711041824	0.511962571	0.482531388	0.495692126	0.51019195	0.477940969	0.492497208	0.681314114	0.687713717	0.680402681	0.648997734	0.657190764	0.648930357	0.578790179	0.590918131	0.582546431	0.546935996	0.551052353	0.547063968	0.532860168	0.523898092	0.526519886	0.526983594
SSA_00105	0.556160412	0.553304208	0.554946237	0.625059347	0.610982574	0.616253227	0.665065318	0.645331051	0.652661483	0.725174618	0.705457855	0.712608503	0.732372855	0.717706239	0.723467353	0.739913975	0.728809706	0.733646939	0.744897359	0.733780436	0.73855149	0.745503938	0.735532834	0.739653537	0.703798001	0.686880527	0.695204184	0.467054221	0.47605805	0.473656269	0.464258341	0.475890089	0.472240229	0.679235576	0.654856249	0.666418812	0.653046696	0.620903168	0.636411522	0.57530091	0.554471936	0.565343028	0.528854667	0.524936481	0.528367924	0.505469951	0.508530071	0.508665577	0.48887313
SSA_00106	0.586961886	0.581183558	0.58326329	0.652639922	0.640945933	0.644685959	0.68883999	0.673388814	0.678370731	0.741707822	0.726071924	0.73080088	0.748528986	0.735179202	0.739886768	0.753160419	0.747253117	0.74911231	0.757956086	0.752645637	0.754289514	0.759469813	0.753519628	0.755307038	0.704061896	0.690446393	0.697071888	0.522284428	0.517223353	0.519069979	0.520671648	0.512805223	0.51602894	0.670932261	0.656967444	0.663153961	0.647114352	0.627916757	0.635672103	0.591195369	0.572045873	0.580238833	0.555296863	0.545232715	0.549613535	0.54085371	0.533135114	0.536542979	0.533391052
SSA_00107	0.553469117	0.572482885	0.563702023	0.612733414	0.621088751	0.617462033	0.651740339	0.646972832	0.649473996	0.718211877	0.71806668	0.716679523	0.728145143	0.731624924	0.729082873	0.735156536	0.745872575	0.740703546	0.738659167	0.750535363	0.744842876	0.741580624	0.752249323	0.747118428	0.695091505	0.695585476	0.695085494	0.469657311	0.49050338	0.479644854	0.468327548	0.488187214	0.477905268	0.660759518	0.65593435	0.658189789	0.62854231	0.618433111	0.622596179	0.556278262	0.55563202	0.555336712	0.51580561	0.529071025	0.521930818	0.496445789	0.514909743	0.505206393	0.485064262
SSA_00108	0.630672114	0.620091647	0.626479444	0.670940603	0.663438964	0.668037144	0.693679898	0.693631766	0.694456483	0.742710895	0.746174102	0.744248318	0.755587009	0.754469733	0.754798401	0.759574373	0.766200567	0.763796231	0.764209289	0.767980516	0.766942296	0.765628251	0.772090338	0.769758634	0.75074766	0.742323018	0.746508128	0.544347966	0.530113735	0.537566922	0.542513773	0.525151396	0.534068387	0.725228958	0.715814763	0.719909291	0.693263257	0.691007761	0.691345084	0.609556572	0.625286267	0.618561974	0.575944839	0.583320167	0.580906997	0.563076739	0.560429162	0.563049177	0.555005718
SSA_00109	0.598067411	0.590061509	0.593944316	0.644088313	0.628468591	0.634884745	0.672243306	0.653827864	0.661973929	0.732570267	0.718688525	0.72551602	0.748707166	0.732240235	0.740701275	0.761026684	0.746373506	0.753492672	0.761277737	0.752083815	0.756633938	0.761866263	0.754486305	0.758115769	0.720951731	0.698875814	0.709743541	0.546880112	0.518485791	0.533422325	0.543522936	0.51353645	0.529283446	0.689428725	0.667427256	0.677872582	0.657778473	0.637530117	0.646589501	0.596186654	0.574425091	0.584383254	0.571736196	0.550734205	0.560640569	0.562049179	0.536810831	0.549649612	0.554213579
SSA_00110	0.599927384	0.591925974	0.596830514	0.640734954	0.621038745	0.630809331	0.66853344	0.642093384	0.654876666	0.733179072	0.707847691	0.719492437	0.745755456	0.723070015	0.73419811	0.749896959	0.736887993	0.743892333	0.751115142	0.74127664	0.746680147	0.751700309	0.744330206	0.748579092	0.724292492	0.71314618	0.719390118	0.519303345	0.513160329	0.518494099	0.517829725	0.505710616	0.513864349	0.692625477	0.685482551	0.689031497	0.650954219	0.659962347	0.655610453	0.57351056	0.593530944	0.584652433	0.547486668	0.559153308	0.555015257	0.538109935	0.539341435	0.540678741	0.531823382
SSA_00111	0.562996232		0.565805957	0.611801632		0.608668638	0.647903027		0.641523881	0.720308946		0.713484216	0.73715515		0.730893312	0.748146296		0.745408656	0.753187938		0.750459737	0.753922778		0.751742052	0.717472568		0.713026274	0.496407035		0.495599179	0.491442189		0.491037629	0.685955312		0.679397467	0.654014228		0.645758216	0.562672342		0.560359084	0.526412121		0.526565198	0.514164842		0.513552793	0.506396005
SSA_00112	0.594172711	0.554070969	0.573837208	0.651630072	0.610084231	0.627650226	0.683832822	0.644280518	0.659997693	0.737873285	0.712293874	0.723235668	0.747881303	0.724735891	0.735248361	0.757200814	0.739690477	0.747985721	0.762113882	0.743481754	0.752035998	0.762672408	0.744788148	0.752898265	0.701979923	0.68431286	0.69239617	0.506667868	0.479990225	0.493818031	0.503700471	0.47894707	0.491906642	0.665761619	0.642506283	0.653192326	0.638441195	0.604726057	0.619618778	0.578759754	0.535583007	0.555015538	0.548847585	0.508054427	0.528010775	0.530878153	0.497506694	0.514123916	0.519932576
SSA_00113	0.528852404	0.539679743	0.532989344	0.57540044	0.584419938	0.576930997	0.600196609	0.6194652	0.606882684	0.658952703	0.681094771	0.66939187	0.676594302	0.700511299	0.68871684	0.691449449	0.714663183	0.703499085	0.699334564	0.721007522	0.710222465	0.700705664	0.722266625	0.711475139	0.652132836	0.67741923	0.664533094	0.466992043	0.468911865	0.466953766	0.46516129	0.468498222	0.466232748	0.621874207	0.646855677	0.633566182	0.595451687	0.611800893	0.601568605	0.532622554	0.538328647	0.532823797	0.501188947	0.505856574	0.501842799	0.487047536	0.493493324	0.488891099	0.480410988
SSA_00114	0.526972099	0.575353129	0.548397143	0.569122886	0.613687886	0.588398144	0.60082247	0.640855557	0.618090108	0.68047046	0.703894818	0.690063852	0.702436072	0.722645851	0.711450494	0.718519868	0.741659357	0.729656074	0.720745628	0.745345959	0.732769384	0.722412461	0.747905106	0.734793637	0.668309524	0.71025972	0.688364823	0.47707956	0.494633687	0.483329627	0.473128004	0.491354288	0.480062968	0.635533446	0.682301439	0.657084086	0.605078072	0.648883374	0.624648552	0.538514512	0.562899357	0.548767669	0.50512098	0.528113311	0.514984378	0.490680057	0.510861624	0.498779368	0.486420374
SSA_00115	0.545819117	0.564018174	0.553996219	0.597568629	0.601792088	0.598842929	0.635013145	0.631267309	0.632539304	0.715141647	0.707458318	0.709448609	0.732238965	0.724131632	0.726048671	0.738859273	0.740942843	0.739452313	0.740469049	0.747491019	0.743501774	0.74171825	0.749708025	0.745258746	0.671230671	0.685298132	0.678939902	0.492289741	0.504306143	0.49792176	0.488915981	0.50283147	0.495359214	0.62541609	0.646825456	0.637721841	0.59345804	0.613536673	0.604509062	0.536376995	0.551605553	0.543800816	0.514283855	0.528331983	0.521190234	0.506596001	0.519012309	0.512363008	0.500325169
SSA_00116	0.570804977	0.567187561	0.567763469	0.618666885	0.607843719	0.611362135	0.654056309	0.638322326	0.643968413	0.720306023	0.709556923	0.713653671	0.737336745	0.727851634	0.732153138	0.747585717	0.740093001	0.743972206	0.749246353	0.744244971	0.746859043	0.750908548	0.747378611	0.749286119	0.715857775	0.701770788	0.708225997	0.50559272	0.488319699	0.495880782	0.503629782	0.48613481	0.493817268	0.674747817	0.64891725	0.661574804	0.642247847	0.603803385	0.622445048	0.584824953	0.538797995	0.560810126	0.549887553	0.516047219	0.53198467	0.531843829	0.504618597	0.517115059	0.523206056
SSA_00117	0.566610293		0.567202233	0.625375134		0.616540023	0.658365233		0.647985641	0.716950595		0.714262089	0.731458742		0.728811584	0.746248544		0.744435389	0.747680137		0.746912096	0.747766935		0.747339443	0.708573226		0.706256875	0.497017816		0.494173864	0.496113856		0.493489101	0.672400481		0.669989291	0.648003768		0.641508755	0.593242085		0.583289853	0.549670668		0.545457311	0.528120851		0.524425437	0.516865128
SSA_00118	0.569014628	0.555092226	0.559763179	0.630248237	0.596031693	0.611238934	0.662614319	0.623211229	0.640948541	0.716649232	0.698867801	0.706478197	0.724786921	0.716761189	0.719815714	0.730356793	0.736287309	0.732948788	0.73125919	0.742472973	0.736443487	0.732709693	0.745670833	0.738744094	0.68085933	0.685218549	0.68277052	0.484842457	0.483153432	0.482502876	0.482815593	0.480124898	0.480430417	0.628118616	0.636145286	0.632218838	0.586274477	0.589357597	0.587972004	0.52845937	0.52202234	0.52440165	0.509902894	0.504277121	0.506135267	0.50324764	0.495297554	0.498280583	0.494670561
SSA_00119	0.639608522	0.622955449	0.6314197	0.680553222	0.655709223	0.669418026	0.704291252	0.679705872	0.69310094	0.75515404	0.736422804	0.745685512	0.762591509	0.746861613	0.755514293	0.769313356	0.761924065	0.766882289	0.772710903	0.763136789	0.769528928	0.773310965	0.765880136	0.7711038	0.743999646	0.732991735	0.74012278	0.546542749	0.534590401	0.541617632	0.542126223	0.531357909	0.537293879	0.713675948	0.701438271	0.707867315	0.680844155	0.67109555	0.676171089	0.61011786	0.621031817	0.615598506	0.588723115	0.593316229	0.592294191	0.575563596	0.568464104	0.573918038	0.564128468
SSA_00120	0.567579371	0.559811716	0.5658036	0.619584289	0.599102188	0.610854855	0.655984925	0.630037018	0.643894274	0.731897707	0.704113304	0.718194741	0.743429518	0.72083976	0.731845949	0.748747207	0.738117611	0.743449852	0.75072358	0.743730482	0.747244695	0.753359313	0.744866334	0.749141082	0.722745417	0.700655516	0.712238493	0.480463079	0.471610742	0.475811911	0.478815768	0.4679316	0.473405061	0.689355021	0.667236133	0.678391662	0.647444729	0.63054355	0.638490145	0.556009411	0.548928774	0.551191229	0.526095368	0.517755022	0.521055892	0.509739943	0.498517024	0.503450265	0.495918065
SSA_00121	0.586977719	0.567374336	0.577282216	0.641671648	0.618990248	0.627852953	0.671935399	0.650728416	0.65803139	0.731887725	0.711187972	0.719294401	0.743931646	0.72376987	0.732738597	0.754336728	0.737177095	0.745219585	0.757295185	0.741082575	0.74838128	0.757942183	0.742438492	0.749384396	0.719762845	0.685245494	0.700769372	0.50657527	0.493280754	0.499839907	0.499806827	0.490767785	0.495440968	0.691556764	0.655702196	0.671139671	0.670342276	0.631971458	0.647522767	0.602994285	0.577340346	0.587650303	0.563173685	0.541576345	0.551316341	0.539334385	0.52243819	0.530348998	0.521717831
SSA_00122	0.546402969	0.574201588	0.561259457	0.593108422	0.605809116	0.599162552	0.624245777	0.626298162	0.624394349	0.700406691	0.697534258	0.697626711	0.713805022	0.717307349	0.714615978	0.7199796	0.736586383	0.728701927	0.723748775	0.742485937	0.733620804	0.727233947	0.743869985	0.735921319	0.682614988	0.708879133	0.696898512	0.464047986	0.493769651	0.479801881	0.460961493	0.490603963	0.476640967	0.651364304	0.671556275	0.662578366	0.621483194	0.630180683	0.626690724	0.546501343	0.547736268	0.548093955	0.505031481	0.520639762	0.514174304	0.487788422	0.507892532	0.49915638	0.478521005
SSA_00123	0.580989068	0.572889483	0.576201231	0.620547283	0.609301408	0.613062084	0.651064309	0.634407701	0.640800233	0.721944143	0.702739833	0.711550951	0.738969215	0.719963334	0.728784079	0.749903338	0.736597822	0.742911508	0.751087195	0.74228154	0.746229718	0.753924658	0.744533791	0.748596235	0.713461675	0.704815089	0.709383838	0.516143621	0.511811992	0.513797426	0.51573983	0.509851919	0.512629658	0.678411593	0.670187533	0.674442344	0.639744963	0.633752041	0.636095491	0.575754154	0.562028686	0.567709192	0.548269503	0.538077808	0.54267302	0.535450469	0.526193432	0.5304117	0.526757145
SSA_00124	0.56880345		0.572064179	0.613759376		0.611131125	0.648481979		0.642192222	0.719369603		0.714127218	0.735394529		0.730725268	0.744904547		0.743693306	0.747483068		0.747252116	0.747684674		0.748085132	0.700117761		0.700735396	0.505137076		0.505723887	0.503434557		0.503417193	0.651039939		0.654486556	0.603073563		0.609169125	0.545461944		0.548344341	0.528387523		0.530571207	0.51948336		0.520516822	0.516187314
SSA_00125	0.593460991	0.548832623	0.573183631	0.632204567	0.582786677	0.607411144	0.658071752	0.612872131	0.634482759	0.72491062	0.685325811	0.703725947	0.737883093	0.705932225	0.720984413	0.745889183	0.728976465	0.73670654	0.74856734	0.738340443	0.742862702	0.749067686	0.743754336	0.7458989	0.717430951	0.674630622	0.697101303	0.506217488	0.492627926	0.50118065	0.504514006	0.488862029	0.49847443	0.691690786	0.638175254	0.66593373	0.66488622	0.60492427	0.635101713	0.600291761	0.552379688	0.576456488	0.56163069	0.528197248	0.546023913	0.540926138	0.511459162	0.527667037	0.525598689
SSA_00126	0.590504351	0.568933437	0.580834373	0.641678487	0.606450507	0.624164582	0.677313814	0.636388249	0.656472975	0.739317741	0.713778702	0.72690278	0.749184943	0.736182041	0.743470124	0.761321809	0.751809378	0.757149633	0.764850413	0.758669478	0.762515447	0.765654876	0.760735821	0.763946699	0.703088332	0.691453946	0.697489249	0.507358442	0.50137943	0.506687992	0.505486201	0.498902908	0.504495928	0.664086476	0.65359068	0.659197853	0.632914868	0.625094835	0.629020228	0.565547176	0.567952958	0.56750346	0.53697898	0.535141547	0.537460839	0.526449682	0.520377371	0.525465727	0.516952783
SSA_00127	0.5386383	0.527233361	0.533067439	0.581651452	0.558231882	0.568854417	0.616473225	0.58700836	0.599994604	0.693755576	0.658818843	0.674701432	0.710574348	0.68403637	0.695951723	0.725819771	0.714380768	0.719385249	0.730883708	0.725974725	0.727613375	0.733959297	0.728302748	0.730403351	0.657425005	0.649315326	0.654183222	0.468350402	0.48117818	0.474619791	0.466847769	0.480696572	0.473651235	0.626943819	0.606027054	0.617993917	0.597422951	0.574033373	0.586787582	0.532300265	0.517576557	0.524884124	0.501753591	0.500247136	0.500894606	0.486926029	0.494181195	0.490011878	0.478410736
SSA_00128	0.54485151	0.583968821	0.558646215	0.590266835	0.616379759	0.597562722	0.625584699	0.636576134	0.6259844	0.69848375	0.708919275	0.700351645	0.713371113	0.726049889	0.718167645	0.723757367	0.742503305	0.732354729	0.726254674	0.744853718	0.734630306	0.72922985	0.746877269	0.737189827	0.682825483	0.699344151	0.687784377	0.48371418	0.502733117	0.489756735	0.483284742	0.496894656	0.487421856	0.642254781	0.653590525	0.644445099	0.603087977	0.612863594	0.603965512	0.525234104	0.553784106	0.534076339	0.500780251	0.527661368	0.510078491	0.495471244	0.519538224	0.503544867	0.492426691
SSA_00129	0.601774291	0.59461245	0.598123712	0.651863684	0.62912069	0.639554601	0.681531875	0.648753825	0.663870517	0.734859773	0.714864346	0.723493928	0.747893418	0.733794555	0.739415907	0.756375505	0.749851317	0.752339281	0.756974348	0.753414392	0.754444834	0.755767819	0.755990793	0.755191548	0.711194222	0.718250322	0.713660534	0.513584195	0.505599176	0.509028333	0.511724463	0.503025087	0.506810235	0.668808904	0.678165823	0.672185091	0.626549344	0.634983073	0.629295025	0.563819104	0.564076337	0.562645239	0.540291159	0.534238412	0.536515851	0.530093743	0.523490949	0.526162322	0.52395242
SSA_00130	0.555634348	0.558037903	0.554609254	0.603831797	0.600639013	0.59913462	0.639082502	0.62692897	0.63035688	0.719429777	0.707201753	0.712291795	0.73773415	0.727928034	0.73351804	0.745468262	0.741856436	0.744927737	0.746629229	0.747327045	0.74830851	0.747107315	0.750482833	0.749833194	0.674382296	0.676650193	0.674733093	0.479609195	0.47467312	0.477272571	0.473964047	0.473805208	0.473863481	0.641742933	0.642927409	0.642126709	0.607973827	0.607174585	0.607195575	0.539105279	0.531975263	0.534892263	0.508910574	0.505927636	0.507935663	0.49679581	0.490961631	0.49444146	0.487195494
SSA_00131	0.558902503	0.558380133	0.55854579	0.619513558	0.610946516	0.614275661	0.657147401	0.642322931	0.648914998	0.714069008	0.699259211	0.704877199	0.723315087	0.712962676	0.717030736	0.730329646	0.726328745	0.728066094	0.732809681	0.732112593	0.732304585	0.735727151	0.732322206	0.73357433	0.695686485	0.71366973	0.705003268	0.495178383	0.484880681	0.489618203	0.493823528	0.482854725	0.488112258	0.662998237	0.685789901	0.673637287	0.630200359	0.650094484	0.638908751	0.555156807	0.568435611	0.561250098	0.5233933	0.528305614	0.525131631	0.511877999	0.510179139	0.510573845	0.506634852
SSA_00132	0.625917917	0.607540246	0.615361093	0.662865112	0.639041464	0.648733387	0.681469405	0.658697835	0.668008244	0.731938693	0.72074394	0.724815082	0.742985976	0.733073149	0.737151477	0.750310987	0.744397381	0.746815081	0.751212763	0.746726479	0.748526627	0.752802121	0.74847048	0.750042945	0.715340916	0.723470624	0.718593085	0.518632028	0.50931131	0.513583144	0.514336848	0.507452321	0.510423023	0.685099515	0.69461818	0.688358146	0.667124637	0.66293821	0.662844693	0.607430512	0.588840082	0.59718479	0.568682774	0.554483572	0.561210274	0.549749224	0.534032513	0.541847329	0.537933085
SSA_00133	0.536457507	0.560245809	0.547706235	0.575418453	0.597431117	0.584868643	0.605080841	0.623056682	0.612925104	0.677565797	0.691591184	0.684415531	0.701417371	0.707814243	0.704794232	0.717690047	0.724669018	0.721791001	0.722655088	0.730072351	0.72684679	0.722728389	0.730537319	0.726964947	0.663500622	0.699273774	0.683641598	0.47832937	0.474086486	0.475787067	0.47507574	0.473628363	0.474092069	0.621923481	0.665967939	0.646608663	0.587794697	0.625022646	0.608813897	0.531156454	0.532544095	0.531880871	0.504588121	0.503453624	0.50417803	0.497191941	0.490459803	0.49360502	0.490381222
SSA_00134	0.527020657	0.53460358	0.529654626	0.565069988	0.575024008	0.568188725	0.590887244	0.598563421	0.592660747	0.680029171	0.687673003	0.681056465	0.710783348	0.712703126	0.709599417	0.734208396	0.733713246	0.732701128	0.736450684	0.738710519	0.736361899	0.73659785	0.740668983	0.737347327	0.660380907	0.694244928	0.67740641	0.477812393	0.45084476	0.465153664	0.474868548	0.44942359	0.463152936	0.621763789	0.655814777	0.638744311	0.589411303	0.614281118	0.601069858	0.533339663	0.527220008	0.529126079	0.508208732	0.496384939	0.502132681	0.498941765	0.476595155	0.488023182	0.4904408
SSA_00135	0.579374707	0.537277997	0.557134001	0.616812615	0.574330303	0.593323807	0.6438708	0.598076272	0.618521447	0.712896355	0.673513094	0.691677892	0.730060519	0.692827583	0.709973931	0.739557125	0.711561177	0.724702601	0.73907178	0.717481089	0.727378119	0.738926054	0.717549002	0.727389748	0.680254892	0.667013283	0.674201312	0.494440894	0.464199362	0.478476546	0.493751935	0.462297059	0.477264238	0.636633482	0.6288187	0.633433918	0.598419658	0.592076314	0.595889553	0.539192899	0.525050175	0.531546609	0.522060273	0.499206032	0.509839901	0.514034442	0.48749914	0.499863137	0.505629511
SSA_00136	0.602952032	0.559827933	0.579952674	0.64757921	0.59893165	0.620483877	0.678678909	0.626916942	0.64959417	0.737307162	0.694187204	0.712912169	0.747748881	0.709511279	0.72638687	0.752692559	0.72536128	0.737370475	0.753355893	0.726860928	0.738363049	0.75239156	0.729803101	0.739357167	0.740395004	0.704584629	0.720318995	0.509333772	0.472055806	0.490169363	0.50733532	0.469223705	0.487796755	0.707049037	0.675360382	0.688328488	0.665235741	0.637208986	0.649166389	0.579478223	0.5555011	0.566843104	0.552102468	0.519197764	0.535241043	0.535332881	0.50166213	0.517969237	0.525097549
SSA_00137	0.492716532	0.543812974	0.520638877	0.539423151	0.586128093	0.562981079	0.570084289	0.614507433	0.591617805	0.637753068	0.687230633	0.66451383	0.661615999	0.708535673	0.687427284	0.691247871	0.726187913	0.710646736	0.695036582	0.732848058	0.715726905	0.700348664	0.733582613	0.718729785	0.608530587	0.652818124	0.634952876	0.434862135	0.477992693	0.459154162	0.432846686	0.475918031	0.457280184	0.552896919	0.598238016	0.581671202	0.513701923	0.559777832	0.542669353	0.46445051	0.516646992	0.493893509	0.451038372	0.499938801	0.478319435	0.4429917	0.489709557	0.469119224	0.441265384
SSA_00138	0.574223748	0.588483652	0.578304186	0.614275893	0.624191813	0.615084463	0.646339742	0.646385607	0.642634067	0.713186972	0.714388593	0.711710979	0.727782046	0.731121245	0.728948051	0.738484665	0.745091623	0.742072366	0.739095817	0.749229712	0.744344045	0.73950766	0.750795023	0.745153286	0.710573391	0.718689113	0.713468956	0.510753178	0.508698408	0.508750122	0.508914363	0.505455566	0.506519168	0.678807778	0.690356204	0.682464084	0.647535148	0.657742313	0.649737143	0.572115379	0.583154994	0.574325813	0.537195909	0.546158213	0.539612226	0.524644216	0.530117667	0.52568309	0.520122422
SSA_00139	0.58763349	0.590114723	0.586192068	0.633484055	0.630965297	0.630469313	0.662208492	0.654316871	0.657340434	0.718628959	0.714962149	0.716088983	0.723130762	0.726133027	0.724755916	0.730526812	0.738452277	0.734895211	0.730346616	0.742636739	0.736761597	0.732233969	0.743805362	0.7383419	0.705244914	0.708028846	0.705623529	0.491235259	0.500218095	0.49362507	0.485661003	0.4945303	0.4881547	0.664986167	0.669407843	0.665658598	0.623382648	0.636138698	0.627970923	0.540126196	0.560395206	0.548453685	0.51759953	0.529194909	0.522392772	0.507057508	0.514256345	0.509598326	0.498889103
SSA_00140	0.553711575	0.551725825	0.553643501	0.604886862	0.605404501	0.604787119	0.63516123	0.637772197	0.636745807	0.691028944	0.707687689	0.701982705	0.706686826	0.72190519	0.717061416	0.7184145	0.735616511	0.729074885	0.720664011	0.741373527	0.733163508	0.724827754	0.74239278	0.735585862	0.666519603	0.701715745	0.685761835	0.474646767	0.48296973	0.480167289	0.471270868	0.481055578	0.478055344	0.62274308	0.662166747	0.644663796	0.587080836	0.615331035	0.603358904	0.526244991	0.534349996	0.531969127	0.495992593	0.510459658	0.505672564	0.486342206	0.49925425	0.495081781	0.479518344
SSA_00141	0.559530802	0.576538142	0.567192167	0.613338041	0.626364801	0.618887125	0.650963837	0.664010625	0.65639443	0.726132432	0.732434601	0.726937684	0.738826575	0.746398504	0.741163039	0.751313159	0.758766957	0.754339464	0.753482838	0.761807293	0.757136069	0.7538708	0.763766795	0.758208984	0.727964099	0.739164768	0.731732388	0.494987749	0.502063607	0.498287902	0.490992005	0.500404693	0.49541562	0.70667293	0.708850627	0.704557603	0.676365813	0.673030848	0.671526181	0.604964947	0.590842245	0.596623521	0.558693663	0.54774428	0.552627025	0.531821244	0.527371907	0.529215103	0.518628368
SSA_00142	0.578565834	0.54508128	0.563152547	0.632102762	0.585006858	0.607919125	0.662156837	0.613351679	0.636436888	0.732917361	0.698298051	0.716775846	0.74771931	0.718313967	0.734359167	0.757489523	0.734950357	0.747341958	0.762296094	0.739552072	0.751816175	0.762908418	0.74216583	0.753361115	0.715620423	0.676383028	0.696240504	0.495041086	0.454880292	0.477716439	0.491702467	0.451702181	0.474879918	0.681915331	0.638625988	0.660831136	0.653794748	0.603105487	0.628598592	0.59417634	0.549246994	0.57291673	0.550617026	0.51323781	0.534445834	0.525948032	0.489008676	0.510494534	0.510571642
SSA_00143	0.582734211	0.61188398	0.59554595	0.636727237	0.650097036	0.642165813	0.670580227	0.673000464	0.670018937	0.734688909	0.734238535	0.732417997	0.743902086	0.746713519	0.74401409	0.751411268	0.760432262	0.755154338	0.752081925	0.761112214	0.755955152	0.753674298	0.761596477	0.756850702	0.710388947	0.733559354	0.721050594	0.501556683	0.518747088	0.506934918	0.499567037	0.51613689	0.504896174	0.678150961	0.703477617	0.689368011	0.645767431	0.666583495	0.654879684	0.562832812	0.594001192	0.577494713	0.531776661	0.558810104	0.544043204	0.518113525	0.544677332	0.529192724	0.513327355
SSA_00144	0.572212674	0.575064441	0.571642609	0.606089987	0.609881269	0.605326595	0.62782684	0.634469373	0.628284865	0.69605221	0.703098978	0.697566134	0.7212292	0.717074854	0.717357279	0.734663253	0.731938128	0.731969846	0.735418655	0.738096979	0.735402165	0.736163251	0.740045017	0.736733317	0.681014365	0.693068421	0.685381225	0.515704966	0.512022199	0.511509737	0.512456559	0.510711384	0.509114872	0.652028842	0.673106455	0.659899815	0.624470776	0.65036489	0.633978352	0.573507426	0.584350434	0.575617715	0.546413136	0.548601914	0.544960786	0.534093205	0.531144929	0.530278214	0.528358655
SSA_00145	0.569548299	0.564917352	0.566859974	0.596962621	0.592179332	0.593730328	0.619175522	0.611438714	0.614622611	0.685527908	0.678101494	0.6811283	0.701151154	0.697897091	0.699600642	0.708073984	0.709690393	0.709528279	0.711854305	0.71661946	0.714783465	0.71473172	0.718114376	0.716862802	0.649781029	0.666498772	0.660304336	0.492506637	0.495301547	0.494048938	0.486228632	0.493376239	0.489818622	0.61756003	0.63575097	0.628913006	0.59969925	0.615066687	0.608983397	0.567058594	0.564254909	0.566082225	0.540391738	0.538395268	0.539981296	0.525680441	0.521932786	0.524221315	0.513102749
SSA_00146	0.571115949	0.567206434	0.567064528	0.619254617	0.608591271	0.611414208	0.652148022	0.634053598	0.64082766	0.717761558	0.719461275	0.717722198	0.735228617	0.738958557	0.737294798	0.744159266	0.75760146	0.751823907	0.746086731	0.761614838	0.755065939	0.747841226	0.764644884	0.757424628	0.697039605	0.70415685	0.701088812	0.501723773	0.498435832	0.499358664	0.499991885	0.496245987	0.497607999	0.662816848	0.655525023	0.659945497	0.619965861	0.613572975	0.617783647	0.548053233	0.54125199	0.544849936	0.526831907	0.519917281	0.52355575	0.520141307	0.51156295	0.515677053	0.513133211
SSA_00147	0.587370648	0.572248603	0.579662006	0.61782192	0.600146075	0.606634081	0.636835718	0.623605509	0.627524214	0.715048369	0.714188461	0.712865128	0.738773025	0.733844974	0.735152863	0.751019047	0.750423171	0.75031728	0.754257631	0.754248938	0.753840969	0.757247884	0.758464764	0.757470865	0.717254307	0.733790921	0.7241088	0.51435521	0.515166268	0.515276615	0.512440547	0.510814579	0.512030205	0.685063818	0.70291802	0.691326919	0.647778409	0.667130852	0.65471858	0.566956751	0.585684225	0.575036495	0.540329265	0.549745523	0.544812333	0.5325526	0.534623817	0.533757687	0.524763664
SSA_00148	0.537414221	0.529843351	0.531869392	0.588832862	0.579669324	0.580939363	0.615877489	0.612922641	0.610155576	0.682719399	0.688889813	0.680784793	0.698093095	0.709381259	0.699841735	0.706599189	0.727039668	0.713757227	0.709918824	0.733025905	0.718611317	0.711413705	0.73762404	0.721572571	0.643227046	0.661973324	0.651038031	0.451453494	0.450010619	0.449277117	0.44870255	0.449762781	0.448000514	0.623975935	0.637294567	0.629229541	0.605638683	0.617298499	0.609334578	0.552557555	0.55229841	0.549777581	0.515722082	0.527047679	0.518579251	0.493077403	0.498494387	0.493297454	0.477758476
SSA_00149	0.543678807	0.590118514	0.568099926	0.607956749	0.623976152	0.614096929	0.643389581	0.648300769	0.642918297	0.703463012	0.714655014	0.707962357	0.715062256	0.734179982	0.724833437	0.723872429	0.753300679	0.739412908	0.728918201	0.755526633	0.74298977	0.730663176	0.760997435	0.746596983	0.652286474	0.729360693	0.690867719	0.444317996	0.524755292	0.486543229	0.44122137	0.522967402	0.484219614	0.621225455	0.708236682	0.663963931	0.595219004	0.677642565	0.635598615	0.554816436	0.599769452	0.577848424	0.514739486	0.572235899	0.545408548	0.489696668	0.552172269	0.523290951	0.471256392
SSA_00150	0.547821127	0.548706077	0.547382915	0.598480955	0.594883293	0.59395215	0.633812935	0.627376094	0.627922232	0.71376543	0.700968093	0.706471877	0.731586771	0.72274102	0.727593992	0.74630782	0.742672057	0.745645906	0.749811015	0.748472642	0.750495647	0.754435841	0.749787038	0.753561527	0.689624241	0.689906369	0.691414164	0.467398187	0.477330469	0.471865542	0.46334863	0.476623765	0.469610633	0.653829624	0.642262427	0.650081691	0.619091973	0.604517701	0.613488184	0.541875633	0.534776414	0.538468875	0.506990854	0.510536776	0.508713334	0.489958096	0.496003672	0.492399435	0.480867522
SSA_00151	0.601604177	0.574092369	0.587866736	0.642153223	0.60296835	0.620321486	0.673279788	0.625721569	0.64687344	0.733379782	0.694117353	0.711673515	0.746466616	0.713623658	0.728647821	0.756536433	0.729621245	0.742089272	0.758451766	0.735078147	0.745849047	0.760087987	0.73794381	0.748035399	0.700841566	0.658052036	0.680464864	0.509333772	0.489557121	0.500610756	0.504745892	0.486409573	0.496852046	0.657509478	0.625310234	0.643384005	0.619346152	0.594602479	0.609054755	0.557284341	0.539470599	0.549334679	0.534486769	0.51892051	0.528205027	0.52606092	0.506238285	0.517536437	0.518558553
SSA_00152	0.590552375	0.561236705	0.580619455	0.649693464	0.608840854	0.629516696	0.68118183	0.643103166	0.660993249	0.728069894	0.716702653	0.725090636	0.744881819	0.734572449	0.741693397	0.758465666	0.747074106	0.754540757	0.758865201	0.752534928	0.757160902	0.759139973	0.754558803	0.758220471	0.732507375	0.72269105	0.726413796	0.507527324	0.497127162	0.505456129	0.505256105	0.495588187	0.503834144	0.706295728	0.684114226	0.693306559	0.66873164	0.645817335	0.655341425	0.583978048	0.570515458	0.578311327	0.540320941	0.537319632	0.542842824	0.527022072	0.520890313	0.52853738	0.518894226
SSA_00153	0.574709871	0.542213298	0.559663404	0.621701179	0.575002008	0.597227155	0.651438094	0.597699481	0.623159874	0.716930895	0.682007795	0.699891903	0.732494121	0.704341337	0.719059204	0.742470325	0.724581626	0.734262929	0.744687195	0.732085373	0.739109548	0.745115549	0.737790187	0.742187949	0.701979923	0.681991244	0.695134349	0.482385005	0.481034059	0.483810246	0.481974158	0.476686033	0.48175422	0.65200063	0.637135743	0.648829964	0.607882717	0.59290405	0.604009877	0.533022287	0.523149058	0.52920611	0.50777369	0.503344653	0.506730374	0.500544288	0.492507195	0.497866199	0.494110476
SSA_00154	0.583629852	0.59192453	0.589153994	0.64088931	0.637061628	0.637661983	0.675477586	0.659704597	0.665628096	0.737697377	0.716765035	0.726033892	0.749499446	0.731352952	0.7395671	0.756436168	0.744290215	0.750090499	0.752578941	0.748963243	0.750758407	0.751532888	0.751073768	0.751272559	0.700117761	0.697165802	0.698500155	0.496063805	0.496128771	0.497580774	0.495666273	0.492410116	0.495486952	0.67305752	0.662213002	0.666769256	0.640619591	0.632602743	0.635283514	0.567655826	0.571430014	0.568751031	0.533807738	0.5436812	0.538918234	0.520807925	0.524996878	0.523795736	0.512263916
SSA_00155	0.592893824	0.593148118	0.592296887	0.63608316	0.628780815	0.63003014	0.667152569	0.659880325	0.660405299	0.733981386	0.734303807	0.730809828	0.746880566	0.749158335	0.746139057	0.758993643	0.764233599	0.761313218	0.759726986	0.766023703	0.762636995	0.762632838	0.766800993	0.764350504	0.740073078	0.741966142	0.738826397	0.51800761	0.517170313	0.517544015	0.51618592	0.515486744	0.515589015	0.714931728	0.714287062	0.71012673	0.68756365	0.683691267	0.680572197	0.606206313	0.608114911	0.604957898	0.555399483	0.567581004	0.560873183	0.540876442	0.547639035	0.543856176	0.530684025
SSA_00156	0.602623094	0.598444294	0.600298998	0.646160941	0.633207795	0.639434241	0.676632122	0.65815557	0.66724735	0.742342959	0.717987134	0.729918102	0.753449047	0.731984286	0.742876716	0.762709871	0.744765864	0.754177938	0.765128793	0.746916631	0.756480936	0.765810425	0.749735262	0.758109802	0.705197729	0.715691093	0.709044058	0.501156803	0.496456029	0.499321846	0.498409016	0.493515753	0.496439934	0.662351302	0.683504421	0.670812449	0.617579973	0.646855358	0.629780621	0.544381091	0.565151988	0.552771903	0.521740645	0.530874827	0.525439175	0.512943184	0.511968299	0.512389122	0.509590794
SSA_00157	0.564841693	0.535793557	0.550335495	0.626369047	0.594884896	0.610667653	0.664075666	0.635431079	0.649894324	0.729494942	0.706958219	0.717382401	0.744412779	0.725914026	0.734282744	0.754386154	0.7424952	0.748165139	0.757751384	0.747395314	0.752369947	0.757735745	0.750351067	0.753878373	0.706553007	0.685635978	0.696487259	0.477679384	0.456573432	0.466426426	0.477368774	0.452280549	0.464293165	0.671596799	0.648798982	0.66066309	0.634770823	0.610913944	0.623069944	0.555743749	0.539205754	0.547616965	0.525282947	0.505134395	0.514966768	0.507553392	0.482115175	0.494276689	0.493964465
SSA_00158		0.588621072	0.585124192		0.627220023	0.626928619		0.650350598	0.652167256		0.712263093	0.713524954		0.729196723	0.730606606		0.743037754	0.743040439		0.748153601	0.746999648		0.748515421	0.747314267		0.71614445	0.712073417		0.511707729	0.509501856		0.51088968	0.508219483		0.693252083	0.686133076		0.665119128	0.657851092		0.588867212	0.584773908		0.551911598	0.548748672		0.537061667	0.534504428
SSA_00159	0.587071164	0.596487119	0.591643877	0.630005707	0.623347807	0.62589584	0.663789486	0.645013836	0.653596881	0.739505355	0.726189636	0.731645391	0.753125285	0.741896169	0.747045935	0.762396424	0.756792012	0.75956345	0.764391688	0.759915739	0.762466358	0.766070299	0.762232594	0.764270635	0.725775769	0.725021054	0.725493011	0.506830259	0.512695115	0.50899943	0.502604585	0.509146792	0.505026806	0.684216202	0.685561987	0.684406707	0.636229006	0.646715382	0.640883457	0.568286721	0.588173754	0.576879379	0.541774604	0.556829452	0.548507225	0.530176397	0.535196595	0.532066564	0.523894897
SSA_00160	0.59708663	0.600535427	0.598381093	0.64913238	0.636481595	0.641056117	0.677334521	0.658637082	0.665824864	0.733196852	0.722000505	0.726282736	0.746496176	0.73709085	0.741453362	0.753055437	0.750469682	0.752074984	0.752199312	0.755447938	0.754090694	0.752811232	0.756424805	0.754867403	0.726582404	0.715997858	0.720199559	0.504630998	0.500902753	0.502802924	0.499806827	0.498554752	0.499553379	0.701189456	0.688895062	0.692870124	0.680076431	0.663489321	0.668526014	0.616171902	0.597963764	0.605276769	0.5685939	0.55198291	0.559708453	0.541321233	0.528406886	0.534752245	0.526295128
SSA_00161	0.578293358	0.565703971	0.574412277	0.627330153	0.60936648	0.6185475	0.656463431	0.639705098	0.64684054	0.714089383	0.709694463	0.711282252	0.728711094	0.726377901	0.72728064	0.737481125	0.737429949	0.737155249	0.73990385	0.737178842	0.737983106	0.740269085	0.737938617	0.738504035	0.704067932	0.705101628	0.70419226	0.497358119	0.491090959	0.496442886	0.493094624	0.488995204	0.493036833	0.675010643	0.678085522	0.675309949	0.645074654	0.639610858	0.640955451	0.574367037	0.568284024	0.571684083	0.541494234	0.532815766	0.538507276	0.527503074	0.517388296	0.524266563	0.512371353
SSA_00162	0.590198115	0.566022587	0.578841889	0.62794418	0.604343572	0.61523174	0.657704107	0.631159122	0.643095195	0.724817498	0.694360634	0.707415418	0.745598301	0.711878606	0.7274471	0.757712352	0.724213771	0.740825846	0.761000954	0.727823748	0.743921884	0.763915576	0.729648547	0.746265908	0.731889609	0.701991353	0.718659055	0.51023052	0.492629625	0.503110201	0.505828208	0.488005624	0.498677651	0.701170739	0.672215393	0.687947172	0.668095339	0.643676121	0.656673321	0.578463961	0.572326676	0.57631484	0.543203999	0.534975249	0.540929522	0.531604481	0.515026037	0.525356894	0.522837229
SSA_00163	0.537788612	0.533494912	0.537885437	0.576134141	0.563244472	0.569824851	0.601129237	0.583707176	0.590892746	0.677023232	0.661642808	0.669944782	0.705213013	0.685255825	0.695695785	0.719041218	0.705168919	0.712858361	0.722372646	0.713982673	0.718497912	0.727071514	0.715768878	0.721730488	0.673844708	0.659711634	0.668587787	0.474690047	0.440689872	0.460339608	0.472686706	0.437792981	0.458240959	0.636799652	0.623680287	0.632105625	0.602898016	0.590063963	0.597623261	0.545559476	0.522259871	0.534204127	0.514470655	0.485249732	0.500898771	0.498492316	0.465215881	0.483514366	0.489973972
SSA_00164	0.549453199	0.552038689	0.552246485	0.59580006	0.594303967	0.59511615	0.629346767	0.624092928	0.625724972	0.70590487	0.707458184	0.705461287	0.725080182	0.725853483	0.724681748	0.731901421	0.74425578	0.738146373	0.736249466	0.747538886	0.741884914	0.73907279	0.749260546	0.744151528	0.713626125	0.705553255	0.711336179	0.479870739	0.496353355	0.489149184	0.477950936	0.493118959	0.486841523	0.676339165	0.655779143	0.6679093	0.64540574	0.618316323	0.633392104	0.574166237	0.543774563	0.560048588	0.528620158	0.518520859	0.525090029	0.506954748	0.509457794	0.509451589	0.4969138
SSA_00166	0.562336557		0.562356057	0.604675707		0.601693109	0.630322101		0.62662499	0.696672995		0.695966344	0.713178657		0.71427478	0.720264572		0.725215317	0.723669368		0.729480026	0.725434717		0.731503945	0.664797239		0.672037325	0.489413676		0.488178671	0.48770195		0.486438398	0.625853726		0.632965688	0.596874963		0.6010899	0.537033825		0.537274773	0.513785854		0.513877639	0.501660618		0.501219921	0.496171564
SSA_00167	0.60494384	0.566428268	0.586416983	0.658632408	0.615991543	0.636812779	0.68869127	0.649843453	0.66734669	0.740981463	0.710581092	0.724292332	0.752451099	0.722784868	0.73712191	0.760970766	0.735138205	0.74808788	0.760863675	0.737267373	0.748815344	0.761410975	0.73844151	0.749750443	0.737217104	0.698678117	0.71671167	0.534120072	0.502542717	0.518423996	0.530917541	0.497544588	0.514336382	0.710368227	0.666284554	0.685923733	0.6801435	0.636152162	0.655059417	0.59264142	0.564584124	0.57715926	0.561416081	0.529944638	0.545007503	0.549843491	0.517025613	0.533474211	0.546510353
SSA_00168	0.538723015	0.543199921	0.537950732	0.591812833	0.57750316	0.581691919	0.630747531	0.61081588	0.618069001	0.704166433	0.692770011	0.695530967	0.719126893	0.71476628	0.714913274	0.730808813	0.732322257	0.730367271	0.734304461	0.739782644	0.73604896	0.73489797	0.741040166	0.736814084	0.688656259	0.674524785	0.680223553	0.461511092	0.463944242	0.460807318	0.460003702	0.463579509	0.46008375	0.642954855	0.615610199	0.628366686	0.596914213	0.570973369	0.583066837	0.514167579	0.505273291	0.507507919	0.486899387	0.487493315	0.484797866	0.478173041	0.472959637	0.473528664	0.471336502
SSA_00169	0.624725243	0.638552683	0.634861434	0.660915573	0.668140894	0.665392939	0.678741608	0.686394763	0.682329314	0.718915288	0.731807535	0.726841178	0.728293785	0.743471659	0.737654014	0.73801064	0.758485936	0.750032484	0.739216602	0.759343465	0.750985844	0.739712066	0.761923474	0.752637077	0.711505917	0.731708664	0.721840278	0.536915892	0.548235894	0.545858246	0.533550548	0.546180032	0.542752607	0.683626311	0.703127565	0.692621799	0.658984375	0.676820514	0.666642759	0.601044179	0.615148269	0.608849925	0.570705388	0.58392569	0.578871144	0.556773213	0.568359625	0.565411841	0.54947884
SSA_00170	0.532009825	0.567111664	0.549092857	0.579580517	0.599008232	0.588672744	0.613449846	0.62429328	0.618268366	0.687509107	0.709411052	0.698346381	0.702279404	0.729030754	0.716230111	0.715139407	0.745973433	0.731425337	0.719847464	0.750505545	0.736065317	0.722227873	0.752933183	0.738449937	0.685255914	0.711066735	0.698402609	0.464786226	0.485629138	0.473998436	0.464397099	0.483772726	0.473284802	0.653375704	0.669777571	0.661382953	0.619124461	0.629669583	0.623577417	0.541195178	0.560865805	0.550095143	0.504978004	0.535137684	0.519188032	0.486428111	0.514797464	0.499605675	0.477208475
SSA_00171	0.618209812	0.583250578	0.604281604	0.646470516	0.618206257	0.634292296	0.666995606	0.641055381	0.653949771	0.72561268	0.706108812	0.71619641	0.742281075	0.724837406	0.734260953	0.752483299	0.742726045	0.748798844	0.756506593	0.746895799	0.752809584	0.758984396	0.749443518	0.755302058	0.718180236	0.700267474	0.710648119	0.534431816	0.498346295	0.520207094	0.532075909	0.493523198	0.516566538	0.68483443	0.669140015	0.678579961	0.647743152	0.635423138	0.643296134	0.582000201	0.547334111	0.567444118	0.561130533	0.520574506	0.544142477	0.551137455	0.512880537	0.535407643	0.546802107
SSA_00172	0.607950522	0.592873201	0.599584399	0.65922014	0.642373717	0.648963985	0.684083423	0.668177559	0.674155392	0.72927311	0.724440067	0.725304627	0.738802585	0.733229917	0.735646722	0.743450113	0.746025031	0.744314808	0.743690403	0.748232088	0.745404771	0.744233538	0.752001459	0.747561288	0.714307199	0.709803702	0.711191909	0.504327494	0.486477223	0.495386279	0.502680079	0.485380715	0.494044742	0.683300171	0.677443329	0.678316067	0.649517953	0.637129138	0.640802424	0.575289346	0.56318913	0.567121785	0.545135705	0.529988096	0.536713714	0.528869007	0.512574201	0.520055416	0.518128318
SSA_00173	0.573943181	0.539239699	0.556799923	0.623363493	0.576367762	0.597957202	0.656296542	0.603546893	0.62783554	0.727890195	0.686723328	0.705587219	0.740910713	0.706219333	0.722596395	0.752001728	0.723202499	0.736910151	0.753219866	0.728782836	0.740133325	0.754997286	0.734029406	0.743759781	0.697663666	0.667707317	0.682322355	0.480976627	0.464209268	0.473508653	0.47783427	0.461224034	0.470582596	0.644315482	0.619411195	0.632154768	0.600879664	0.577385977	0.589038167	0.527446893	0.511430523	0.51839565	0.505858875	0.488031568	0.496694025	0.496860857	0.477863702	0.487474498	0.490274984
SSA_00174	0.597312703	0.597241688	0.598364225	0.644535192	0.638685361	0.64088651	0.673918044	0.667186375	0.668620484	0.740317337	0.728096984	0.731242893	0.751948231	0.740627987	0.744722358	0.762330997	0.755186072	0.758579479	0.764290589	0.757688941	0.760914992	0.764887222	0.759193567	0.761906024	0.722333922	0.729038318	0.726415719	0.515917986	0.506005734	0.51378765	0.513154422	0.503734502	0.510800706	0.694156977	0.695835249	0.695044536	0.657056065	0.659919882	0.65883268	0.573326906	0.578262744	0.576781866	0.5473106	0.550025715	0.550281574	0.535332361	0.533201724	0.536529948	0.525813165
SSA_00175	0.645461057	0.589687277	0.621154961	0.670516927	0.625209577	0.649297704	0.684772643	0.648443711	0.66653806	0.733599132	0.708728489	0.721203403	0.750637173	0.72274102	0.737913108	0.769662792	0.739267898	0.756748677	0.770654585	0.743782335	0.759334035	0.772655491	0.746525693	0.761818887	0.736183903	0.712917381	0.726981338	0.564580849	0.519131338	0.546622457	0.561401877	0.51807395	0.544014886	0.712706115	0.679585044	0.698192916	0.686913922	0.648923525	0.670194414	0.629089825	0.591411428	0.613649024	0.597111092	0.55939805	0.582460143	0.581678829	0.544833135	0.567712555	0.576183411
SSA_00176	0.616664997	0.545817954	0.578540433	0.669449556	0.58707505	0.624405295	0.699851646	0.624361089	0.658359521	0.740866481	0.69582816	0.716318074	0.752971326	0.711513127	0.730146264	0.758368843	0.724991273	0.739938622	0.759329704	0.729245854	0.742419442	0.759289658	0.730113466	0.74272428	0.719293001	0.671174013	0.693683461	0.526949389	0.477406004	0.499582641	0.524933337	0.476572994	0.49824263	0.695998306	0.640717021	0.665979479	0.672553318	0.602932077	0.634068284	0.603227655	0.535092463	0.565002284	0.557204208	0.504445702	0.527495804	0.54344636	0.49751972	0.517393764	0.537610948
SSA_00177	0.554523583	0.534917961	0.545804397	0.596394466	0.566955928	0.581675113	0.623436791	0.59319839	0.608461882	0.701613289	0.679479342	0.690357012	0.718921944	0.705095228	0.71196297	0.736749676	0.724094491	0.730728433	0.737767292	0.731283858	0.734930472	0.740632111	0.732228554	0.736672833	0.679407482	0.673026451	0.678688393	0.487418057	0.467913881	0.479250048	0.485730133	0.466074432	0.477827197	0.637989883	0.629451562	0.637096455	0.601979747	0.589138503	0.598615853	0.539727412	0.515571063	0.529941466	0.515293043	0.493529901	0.506495734	0.502926839	0.48114954	0.494060466	0.496729308
SSA_00178	0.567740679	0.587238377	0.57514826	0.622383978	0.638564565	0.626731343	0.656720832	0.672130375	0.661109279	0.713587929	0.725139776	0.718083688	0.724344128	0.739313794	0.731470128	0.736291452	0.751700896	0.743549089	0.738700924	0.752945444	0.745398877	0.740246546	0.757309008	0.748355299	0.692837904	0.72550903	0.708990408	0.496967991	0.506545596	0.500033065	0.49625359	0.501524184	0.49726875	0.659115253	0.698465297	0.67798334	0.632980471	0.668608963	0.648756038	0.567057184	0.581573911	0.570934322	0.529729528	0.544917852	0.534947345	0.516351658	0.527323848	0.51965978	0.508440604
SSA_00179	0.55097857	0.580721602	0.565929275	0.60968294	0.62555498	0.615539763	0.640885059	0.64943753	0.642478472	0.696720595	0.706282631	0.699869926	0.711845457	0.719102975	0.714554182	0.720268057	0.734872691	0.72752561	0.722408426	0.738840427	0.730434844	0.722613963	0.741309133	0.731832202	0.670881311	0.695527848	0.684587692	0.450842313	0.463169055	0.456471197	0.448999565	0.459443569	0.454266047	0.636900358	0.664898665	0.65228729	0.600498227	0.63329892	0.6177079	0.517020518	0.545629531	0.531122626	0.479351844	0.50320905	0.49152366	0.468973439	0.482754863	0.475608125	0.461989297
SSA_00180	0.544814445	0.548332802	0.544261838	0.581615262	0.586005267	0.579829453	0.607375835	0.60962505	0.60430969	0.677036094	0.691430912	0.68099425	0.69394468	0.709123554	0.699370004	0.699763913	0.723080017	0.709476901	0.702011908	0.728684949	0.713286895	0.70619365	0.731438652	0.716895759	0.653885946	0.646751392	0.64894024	0.46867477	0.485999	0.474077786	0.465691813	0.480938748	0.470382674	0.620349331	0.617726202	0.617353099	0.591312589	0.596431609	0.590688826	0.535646708	0.544990612	0.536209273	0.502945424	0.523076873	0.508959573	0.489739525	0.51030519	0.496133188	0.480477973
SSA_00181	0.590984539	0.563807995	0.575861758	0.639759498	0.607745362	0.622056194	0.669632743	0.636050235	0.651748314	0.724605597	0.704828156	0.714142248	0.738399014	0.722470631	0.729927321	0.745983014	0.734289694	0.739730201	0.747532964	0.738043053	0.742310311	0.749287431	0.740465663	0.744483103	0.718547129	0.69057925	0.7045268	0.516507789	0.489381211	0.502363031	0.513293214	0.48897929	0.500558128	0.682583487	0.647948751	0.665441292	0.648997045	0.60779253	0.627888375	0.576806018	0.535181867	0.555332132	0.546052905	0.514042403	0.529471176	0.532504434	0.505413658	0.518295211	0.526834372
SSA_00182	0.578297717	0.569652421	0.573109498	0.63005546	0.607880272	0.617475967	0.663836717	0.635803141	0.648660744	0.726654856	0.724249281	0.724265201	0.740725983	0.74069109	0.741080763	0.751778505	0.753354801	0.753659015	0.753245164	0.758984998	0.757211346	0.753854072	0.761898261	0.759045879	0.718398934	0.706641651	0.71374255	0.493958041	0.493586363	0.494001921	0.493617081	0.490440493	0.492593858	0.691556764	0.66223755	0.678285309	0.661337998	0.626863939	0.645423909	0.575289346	0.556142589	0.566437819	0.531585167	0.52449714	0.528565957	0.516947915	0.510013022	0.513984144	0.509627623
SSA_00183	0.561812488	0.57282117	0.567229115	0.613868016	0.627175776	0.619481438	0.645498299	0.662788787	0.652964176	0.710871548	0.71830029	0.713880719	0.724241267	0.729821494	0.727338341	0.730219777	0.740090846	0.735897915	0.730288438	0.745596593	0.73870686	0.733190744	0.745994614	0.740326101	0.679932814	0.723434039	0.703021385	0.48356899	0.485354916	0.485998924	0.480423698	0.48239278	0.48286133	0.642939383	0.698622347	0.67178168	0.617566787	0.666982807	0.642810205	0.573221773	0.582076947	0.578033101	0.532959951	0.531217759	0.532902982	0.512755647	0.508476747	0.511610577	0.502045177
SSA_00184	0.570141925	0.588494227	0.578821205	0.620595868	0.621181644	0.618909905	0.651641463	0.647120598	0.647036998	0.719864816	0.71842924	0.716800694	0.735173573	0.734716141	0.733390473	0.741503543	0.749866128	0.744931366	0.742361998	0.755225433	0.747941751	0.743989129	0.757263186	0.749808549	0.69990725	0.720837234	0.708931987	0.500186063	0.508050574	0.503368831	0.499941529	0.504541216	0.50179887	0.658102686	0.69252649	0.67249498	0.614599894	0.653619909	0.63069922	0.546055426	0.574271091	0.557370971	0.523226132	0.538215633	0.529379117	0.512825891	0.523671196	0.516887089	0.509175219
SSA_00185	0.554047969	0.579520489	0.563695249	0.592893131	0.611212019	0.599297135	0.619850412	0.633232731	0.623932049	0.708437626	0.709374442	0.707193799	0.730002119	0.730517744	0.729348462	0.736903036	0.745074783	0.740379483	0.737970654	0.747597859	0.742292482	0.739745108	0.749962399	0.744332493	0.690698379	0.698979425	0.693671919	0.476304368	0.501590155	0.485727003	0.474576207	0.501110078	0.484645559	0.651274452	0.661172935	0.654994304	0.614300483	0.626235886	0.619184894	0.545558271	0.557345809	0.550372651	0.513290662	0.530421695	0.520146372	0.497202275	0.519636544	0.505599779	0.491524061
SSA_00186	0.558130545	0.579154205	0.56771197	0.61147694	0.631442206	0.619922383	0.63959084	0.660639418	0.649028182	0.694862836	0.721457975	0.707844238	0.707265804	0.735721237	0.722461199	0.71677813	0.745918259	0.732270308	0.717219178	0.747593064	0.733378943	0.71946619	0.750209458	0.735814237	0.686282698	0.718944864	0.703537939	0.458818851	0.492545739	0.476254394	0.451841116	0.491822766	0.472632474	0.651109599	0.692067647	0.672177141	0.617653193	0.659502244	0.638387429	0.561055851	0.581118127	0.570120994	0.522545563	0.539092623	0.530566126	0.504906878	0.523062129	0.514079278	0.489069124
SSA_00187	0.610578044	0.590976632	0.601484003	0.654902512	0.628352606	0.643067538	0.679300593	0.650958565	0.667347589	0.737916042	0.712103368	0.725252848	0.752009626	0.72742347	0.740257734	0.758749579	0.741724496	0.750668705	0.759234116	0.748859615	0.75457868	0.759460723	0.749577952	0.75485333	0.725024249	0.719327933	0.724038723	0.527588756	0.502764302	0.517479723	0.524311655	0.497218535	0.512998798	0.695633981	0.691171286	0.694647696	0.664728348	0.659328393	0.66347006	0.597958433	0.592645987	0.59689167	0.56133019	0.557398816	0.560877741	0.549086136	0.537443595	0.544955691	0.539198592
SSA_00188	0.534452475	0.562706303	0.548765067	0.583520381	0.609495797	0.596579592	0.62050558	0.644587598	0.632442672	0.695127009	0.709561748	0.701267558	0.709162115	0.721793508	0.714722389	0.714807638	0.731744365	0.722614101	0.716850057	0.736846313	0.726349855	0.719481177	0.737552024	0.727735702	0.658083865	0.695289247	0.677507857	0.47031219	0.489581126	0.478895457	0.468414065	0.484683657	0.475610575	0.6153432	0.654119278	0.635874116	0.574544585	0.612602561	0.595106627	0.508430727	0.538508127	0.523356365	0.492673007	0.51606361	0.503850078	0.485295039	0.504291943	0.493624255	0.479672178
SSA_00189	0.592894722	0.600116793	0.594519889	0.632535019	0.629683998	0.628965775	0.659126817	0.649636451	0.652642997	0.721816991	0.715364711	0.717858941	0.740379052	0.731744783	0.736149392	0.749162133	0.748258174	0.749626235	0.752819029	0.750519681	0.752602688	0.753414424	0.754343476	0.754910559	0.718453051	0.71053304	0.71443624	0.508845041	0.510348122	0.509258138	0.505729179	0.508796147	0.506752098	0.689312434	0.672634369	0.680482925	0.652149082	0.634881282	0.643027822	0.572218004	0.561087663	0.566557827	0.545619047	0.53996325	0.542465942	0.532669893	0.528327695	0.530461151	0.52256364
SSA_00190	0.60840624	0.566278876	0.588490299	0.661039971	0.617022831	0.637900727	0.687882164	0.647666662	0.666323431	0.737876923	0.720374964	0.728917891	0.750445833	0.737417828	0.744662217	0.759517811	0.754789531	0.758371773	0.764079087	0.756211373	0.761268074	0.767376635	0.758342562	0.763937675	0.733503529	0.704128957	0.718397322	0.503781131	0.484219853	0.496381349	0.500759798	0.482252897	0.493953164	0.710524129	0.668676939	0.68806015	0.68691387	0.639965087	0.661438876	0.610700872	0.581713984	0.596283498	0.556555627	0.540482388	0.549848657	0.536307566	0.518895793	0.529547048	0.521574261
SSA_00191	0.45651789	0.475945565	0.466958154	0.505807291	0.525114585	0.513492597	0.546915323	0.559721	0.55069904	0.651928605	0.654776544	0.652135048	0.670994075	0.67710092	0.673706811	0.680325478	0.694545623	0.687693135	0.683535528	0.700163364	0.691687569	0.685473011	0.702910946	0.694107653	0.621960152	0.641545491	0.634008555	0.383932467	0.406367443	0.395942822	0.379601903	0.404285711	0.39357062	0.580398668	0.595268257	0.59151609	0.53591926	0.553651246	0.548364709	0.441539005	0.469109958	0.456608864	0.412520387	0.440862195	0.427925573	0.398030155	0.425966654	0.412408128	0.39350198
SSA_00193	0.561191014	0.606584549	0.581922867	0.585380914	0.631708066	0.604234398	0.601767789	0.648443711	0.620012874	0.677276787	0.712608687	0.689995038	0.705098579	0.731716055	0.715810401	0.733493074	0.753237235	0.743383289	0.734554091	0.75860775	0.746735899	0.73834865	0.760035417	0.749406666	0.689671259	0.715009292	0.703096612	0.489554893	0.514486797	0.502793123	0.485127482	0.511165585	0.498785909	0.654828062	0.674788978	0.664941451	0.624127149	0.642018997	0.632939426	0.558409377	0.5888553	0.572430699	0.523782685	0.557071322	0.540466945	0.509298798	0.537787808	0.5238788	0.499972288
SSA_00194	0.55435834	0.557305031	0.556249346	0.603333613	0.586954362	0.592719557	0.638471678	0.612932625	0.62290671	0.70765621	0.702998523	0.703966945	0.724931458	0.724219503	0.723590295	0.735068246	0.742105113	0.738430358	0.741210848	0.749054248	0.745101199	0.741090059	0.754001871	0.747528069	0.67889098	0.681563832	0.68020086	0.47983831	0.472870547	0.477522192	0.479226258	0.472270176	0.476952105	0.625624691	0.629028088	0.628268382	0.581697954	0.583041722	0.583177824	0.516961604	0.513167666	0.514470383	0.500801693	0.493255811	0.497297739	0.494034805	0.482835698	0.489300675	0.489602034
SSA_00195	0.531390918	0.553303116	0.543755986	0.595477354	0.595968917	0.596040567	0.629762108	0.622625243	0.62556237	0.692334432	0.693736784	0.694660317	0.707969091	0.708086038	0.70954939	0.72017137	0.724992275	0.723481099	0.721422238	0.728264515	0.725556658	0.726708656	0.72985728	0.728876246	0.672514874	0.665466229	0.670414694	0.446608496	0.466744361	0.456012484	0.441978749	0.461811446	0.451812728	0.647539537	0.634139512	0.643400012	0.627426585	0.602995078	0.617623966	0.555337048	0.543439772	0.550441455	0.503190143	0.512460046	0.508367897	0.480912793	0.493443958	0.487377383	0.467414265
SSA_00196	0.599633996	0.592946417	0.595811416	0.642030496	0.634178622	0.636296049	0.663176158	0.657654406	0.657538158	0.704798344	0.708728745	0.704710129	0.712169219	0.720356086	0.714760313	0.71456727	0.732257499	0.721932642	0.710778078	0.738333586	0.722750815	0.713649552	0.736766429	0.723509474	0.646165734	0.655988017	0.65072412	0.498475589	0.498761492	0.498129313	0.494076753	0.493027275	0.493160829	0.610874799	0.616631204	0.61421405	0.585400588	0.587441152	0.586320429	0.543088534	0.536650996	0.539430321	0.526648294	0.519601815	0.523426948	0.518099668	0.512064491	0.515299964	0.512101246
SSA_00197	0.621065502	0.642875076	0.632609715	0.669313114	0.688964232	0.678176739	0.70060734	0.712734949	0.705824167	0.747576099	0.762716004	0.754326996	0.756908312	0.769758135	0.763706604	0.766739096	0.781126915	0.775345818	0.769950272	0.785004991	0.779032448	0.773260685	0.787005241	0.781559231	0.727978935	0.752200663	0.740163294	0.543853755	0.53910038	0.543615461	0.539690726	0.538319679	0.540818949	0.694992271	0.726531224	0.709566845	0.664748089	0.691088669	0.676241708	0.607319965	0.615791261	0.611736115	0.573941204	0.583127235	0.580111296	0.562560775	0.564037262	0.565391455	0.555970421
SSA_00198		0.60323916	0.600841293		0.64568069	0.646571961		0.672937727	0.674156343		0.725738357	0.727583315		0.737189798	0.739502565		0.750585921	0.751258059		0.752517643	0.752797144		0.754479529	0.75429016		0.715658738	0.715369565		0.481440118	0.48706213		0.480715479	0.486323239		0.682079322	0.682319375		0.643171069	0.645267417		0.556290838	0.562335101		0.519427173	0.525032113		0.50213874	0.508052225
SSA_00199	0.572254141	0.579974357	0.575292175	0.619099398	0.629405297	0.623475849	0.649831759	0.659087436	0.653577148	0.708900227	0.722101925	0.71507349	0.723854143	0.738260747	0.730840771	0.736580514	0.752364698	0.744590217	0.740248127	0.756934645	0.748845656	0.742955194	0.760599166	0.752074335	0.726032083	0.737882396	0.729472822	0.499000755	0.514208064	0.504166226	0.495950097	0.508909363	0.500137546	0.706083893	0.71620738	0.706805128	0.685153168	0.696677574	0.685946629	0.612081002	0.628481289	0.617697746	0.561841587	0.584302386	0.570914856	0.534184733	0.556031857	0.542847093	0.517828999
SSA_00200	0.586183386	0.583444881	0.582430833	0.63658559	0.629227938	0.629800433	0.670912173	0.657336967	0.660942169	0.730564727	0.719560355	0.722482773	0.74408566	0.731846535	0.736348611	0.747275664	0.744083064	0.74444408	0.747799942	0.746558038	0.746153399	0.748282026	0.748574492	0.747207082	0.72520531	0.737072458	0.729166953	0.518437999	0.515174297	0.515521331	0.518038042	0.512072022	0.513771835	0.693583809	0.709550463	0.698323926	0.662771692	0.674987643	0.665552415	0.586588027	0.590118334	0.586408134	0.554125889	0.553052251	0.552453492	0.540305454	0.535751582	0.536960098	0.531790005
SSA_00201	0.567638844	0.571515901	0.576224739	0.621207236	0.608778435	0.618833119	0.656885784	0.639143054	0.650053914	0.716287753	0.713406012	0.719548352	0.735905963	0.732773152	0.737662913	0.748662373	0.745316841	0.74948523	0.752739768	0.748234631	0.752485589	0.751821286	0.749364992	0.752565708	0.729385562	0.713460933	0.71997527	0.515577043	0.497705824	0.50951245	0.511988853	0.495593402	0.50711351	0.69532433	0.668520825	0.679693264	0.65853614	0.623968858	0.639339981	0.574268225	0.549816016	0.563480983	0.537610834	0.523772536	0.534352849	0.52437294	0.511218073	0.521976537	0.521509825
SSA_00202	0.626427128	0.580129225	0.601813778	0.669801743	0.615330215	0.641639897	0.696397999	0.647360303	0.671357312	0.749916309	0.726153236	0.737736233	0.758371678	0.742367393	0.75108636	0.769012432	0.753386675	0.762156077	0.769696353	0.756749007	0.764280664	0.771715629	0.759247997	0.766435331	0.737446261	0.720137249	0.727591347	0.549010132	0.517989325	0.533373303	0.546707311	0.510734094	0.528717908	0.708159774	0.683247434	0.694045937	0.6822675	0.642376807	0.660564479	0.615102921	0.565034292	0.589883307	0.583248007	0.539855057	0.561737364	0.569898025	0.5305065	0.550322437	0.562361549
SSA_00203	0.601497321	0.580878277	0.594967666	0.659017213	0.629292634	0.645710468	0.689280513	0.656318349	0.673824238	0.734622804	0.718329878	0.7306146	0.746164084	0.733662963	0.743139754	0.758921423	0.749469098	0.756215893	0.763749251	0.752569798	0.760090928	0.764168867	0.757502939	0.762698483	0.721202092	0.700235207	0.709736815	0.495527311	0.465095169	0.482638213	0.494430506	0.465037235	0.482488165	0.680187242	0.651862353	0.665109261	0.63079343	0.603347232	0.617412712	0.543826464	0.516307637	0.532000542	0.513730357	0.490651702	0.505712211	0.504766751	0.481903629	0.49661727	0.502560606
SSA_00204	0.575725973	0.609795001	0.595843256	0.636128501	0.652279894	0.644785271	0.669033807	0.673205329	0.67177571	0.724142513	0.722938829	0.727506615	0.742317289	0.734206703	0.741171547	0.756244576	0.745112958	0.753142179	0.759045288	0.747606036	0.755412677	0.759390961	0.749044315	0.756186917	0.743047208	0.716694187	0.72712225	0.516720783	0.521246451	0.520356943	0.517005383	0.519879434	0.519904186	0.715530933	0.68574565	0.696558394	0.683218151	0.651312344	0.663606998	0.590913636	0.586570687	0.589240833	0.544386103	0.556784814	0.552992702	0.529671204	0.542540362	0.538836186	0.524125424
SSA_00205	0.631114214	0.593179339	0.614351556	0.677082625	0.634441604	0.657941908	0.699822619	0.659205927	0.680237299	0.740375805	0.707800494	0.724522311	0.745427741	0.721874598	0.734786521	0.753227065	0.736273805	0.745947479	0.756829911	0.74098534	0.7499267	0.757450082	0.743283067	0.751380613	0.734654126	0.69703422	0.716566689	0.531672898	0.493754481	0.515329393	0.526010302	0.49019085	0.510689523	0.708307526	0.663739221	0.686826591	0.674008251	0.62799157	0.651490046	0.608461159	0.565728683	0.589186845	0.573953157	0.532780826	0.55627178	0.559050405	0.517694909	0.54162776	0.547354262
SSA_00207	0.590573156	0.590070444	0.592543451	0.629252814	0.627877915	0.62770219	0.653346381	0.652220462	0.650494679	0.714238854	0.713817964	0.713338527	0.734602249	0.728751852	0.732145832	0.745006184	0.748682789	0.747596618	0.749403154	0.752176405	0.75161236	0.75120289	0.756822775	0.75485346	0.675942647	0.707603143	0.689981821	0.499872989	0.5064448	0.504746902	0.497924126	0.500170633	0.500886589	0.639889166	0.671359517	0.653386061	0.602120147	0.629950804	0.613810558	0.540664537	0.559792627	0.547956986	0.518633851	0.532541693	0.524895275	0.509597679	0.519944531	0.514958553	0.508106718
SSA_00208	0.610159367	0.583968821	0.600850324	0.651179676	0.612047433	0.63227028	0.67295508	0.634469373	0.652987586	0.721131582	0.706979176	0.71474436	0.736820057	0.726049889	0.732500015	0.746523132	0.742503305	0.745490364	0.747864638	0.744853718	0.747048354	0.750240074	0.748585332	0.750085942	0.72286222	0.711895613	0.71596517	0.524292235	0.512022199	0.522515795	0.523528793	0.508408596	0.520443693	0.704797164	0.688285513	0.694286545	0.680200219	0.656982765	0.667035898	0.616332809	0.593755457	0.607270357	0.576107802	0.562562278	0.574036092	0.563567009	0.545072974	0.560069452	0.548163936
SSA_00209	0.5793346	0.595036252	0.586792704	0.622006996	0.635933465	0.626762208	0.64954764	0.663490883	0.654087195	0.723962815	0.722363832	0.721867905	0.740910713	0.736773296	0.738683272	0.752001728	0.749272043	0.750849066	0.755767803	0.752371209	0.754099794	0.756280024	0.754698017	0.755504744	0.723577987	0.728363206	0.725568314	0.513381167	0.517286847	0.516931532	0.511496832	0.516661531	0.515504778	0.689726744	0.697647593	0.692571228	0.650941034	0.669236803	0.658931869	0.571834656	0.589080006	0.579999363	0.547865543	0.555007565	0.552152648	0.535273266	0.538824579	0.538212003	0.529508963
SSA_00210	0.586449337	0.568446391	0.577371445	0.623653746	0.605572964	0.614228164	0.646536462	0.628165936	0.636907004	0.713569933	0.698374033	0.704964845	0.730606867	0.715030069	0.721490408	0.743387425	0.73214701	0.736725779	0.745579882	0.73593158	0.739790776	0.746848473	0.737122165	0.740892235	0.697897807	0.709781441	0.703960185	0.508682128	0.495210133	0.500220931	0.505729471	0.490582338	0.496589734	0.654761342	0.67897404	0.666867447	0.616906116	0.640289272	0.628259131	0.550460941	0.567759461	0.558338668	0.53016053	0.535137684	0.531629381	0.522985602	0.518902636	0.519664609	0.516842854
SSA_00211	0.567940192	0.561930096	0.566495626	0.621521711	0.609636488	0.61511693	0.656887384	0.641186779	0.647656504	0.733572927	0.716667848	0.724933108	0.745836619	0.729967873	0.738626658	0.758396237	0.745337864	0.752955667	0.76075847	0.750788892	0.75683688	0.763933495	0.754406441	0.760110776	0.702491488	0.696947735	0.700097709	0.50502209	0.4802413	0.495940075	0.503109941	0.479954003	0.494823996	0.671629264	0.664901613	0.668359062	0.643213256	0.632309634	0.637735196	0.572848964	0.564413035	0.569608639	0.536420346	0.521459373	0.531095975	0.520161682	0.50215376	0.513889674	0.514413769
SSA_00212	0.58923245	0.588483652	0.585744934	0.630248237	0.617693324	0.620903255	0.658564978	0.640065322	0.646354827	0.728431373	0.704688098	0.715568562	0.744020898	0.723941217	0.733797584	0.757263909	0.74333076	0.751248899	0.758012523	0.747540527	0.75364874	0.758364449	0.750795023	0.755402445	0.723140592	0.708229562	0.716047261	0.515950814	0.524954301	0.518376144	0.511299299	0.52387787	0.515070051	0.673529879	0.677345584	0.674679173	0.625211098	0.644506561	0.633302958	0.55758884	0.578452482	0.565234801	0.53700397	0.553138395	0.542479067	0.532388089	0.541724372	0.535092192	0.526057744
SSA_00213	0.624550092	0.591294081	0.606687833	0.680528936	0.643773093	0.659927787	0.703454807	0.669586256	0.684055944	0.745355067	0.725252196	0.734480502	0.754812475	0.736968215	0.746000218	0.76576434	0.749946671	0.758612141	0.76685488	0.751909966	0.759945723	0.76740803	0.753277082	0.760781368	0.734649491	0.708515383	0.71990693	0.524024032	0.508984284	0.515908554	0.523423416	0.507192452	0.514928107	0.71407283	0.68198077	0.69502752	0.69487913	0.664168703	0.675328354	0.631107903	0.615426084	0.62083949	0.586557337	0.577640055	0.58078786	0.563210073	0.555520993	0.558532799	0.545800952
SSA_00214	0.551221035		0.556739273	0.609422461		0.606783139	0.64554346		0.640011983	0.717145709		0.714020335	0.732175055		0.729405201	0.743442703		0.742504825	0.747096589		0.746921424	0.750082414		0.749730216	0.713737596		0.70864856	0.485758879		0.486638536	0.482601158		0.484097556	0.673453801		0.667973707	0.631552541		0.626712421	0.548798077		0.547519945	0.515851721		0.517664771	0.503686395		0.505442737	0.493481435
SSA_00215	0.591043807	0.623946869	0.607118055	0.637306985	0.663206718	0.649472007	0.666775226	0.681480182	0.672876159	0.725563924	0.728418893	0.725525208	0.735436923	0.740837603	0.736844543	0.740928236	0.753181377	0.746524126	0.743328865	0.756556702	0.749515279	0.744506896	0.756939974	0.750159805	0.679274774	0.732982194	0.704877364	0.499369884	0.500108542	0.498092564	0.497800373	0.494078133	0.494498476	0.644074822	0.703451285	0.671632501	0.612486744	0.663842139	0.635736826	0.555706336	0.584103624	0.56813074	0.528415336	0.55092111	0.537975597	0.519343335	0.528335069	0.522094364	0.511939769
SSA_00216	0.559677912	0.559455659	0.559670558	0.610614286	0.6021681	0.606489021	0.644481624	0.633541393	0.637853961	0.71026589	0.709500288	0.709278243	0.719782439	0.730035831	0.72604125	0.730163823	0.743888614	0.738949003	0.731350547	0.747592469	0.741304896	0.730512588	0.750327339	0.742297434	0.697828511	0.703841245	0.701098508	0.492787451	0.485328791	0.4903245	0.491053026	0.484397097	0.489176343	0.671152857	0.677862963	0.674101285	0.644805785	0.646002499	0.644939708	0.577944572	0.57691957	0.578210852	0.531946489	0.534860645	0.534593914	0.5126906	0.51240867	0.513817386	0.501581286
SSA_00217	0.542630215	0.561175487	0.548298619	0.589772992	0.604971339	0.593341557	0.624743256	0.635356016	0.627035648	0.704026723	0.705261654	0.703327546	0.71624166	0.717157993	0.716535528	0.727669105	0.733169688	0.730440824	0.729321877	0.737569185	0.733300032	0.734859044	0.740389235	0.737739803	0.690374433	0.691293564	0.690716482	0.455578397	0.467706308	0.458779113	0.455077901	0.466896844	0.458724162	0.654549846	0.652060349	0.65346563	0.613481412	0.614079113	0.613345769	0.527765029	0.536882646	0.530521257	0.493411906	0.503600908	0.496735329	0.477090995	0.486400254	0.479515839	0.468144336
SSA_00218	0.557930037	0.588209997	0.571246355	0.599837452	0.628739238	0.612353578	0.628413814	0.657176499	0.641247864	0.712456303	0.726627236	0.718839968	0.729663374	0.739568536	0.734954971	0.745667174	0.752297777	0.749463403	0.746626095	0.7580435	0.753091515	0.74930489	0.758575022	0.754521803	0.693034021	0.725351171	0.709168597	0.479711912	0.497823103	0.487791129	0.47823784	0.494241573	0.485584882	0.65933402	0.693654972	0.675563091	0.625349644	0.648797212	0.635670163	0.562682397	0.563786243	0.561711878	0.52528408	0.528643266	0.525956336	0.505852886	0.514932002	0.509300235	0.497215014
SSA_00219	0.584737728	0.555441585	0.574768132	0.638065492	0.590214975	0.617409927	0.670335019	0.620997398	0.647172715	0.720854637	0.684601534	0.704050857	0.735058651	0.702903273	0.720385845	0.744778602	0.72224722	0.735234583	0.747108632	0.726599807	0.737984311	0.747734097	0.72757795	0.738873433	0.707589208	0.67970296	0.695292616	0.52417545	0.509412731	0.52241133	0.521191397	0.509004905	0.520463432	0.67336946	0.643902749	0.659942584	0.642380293	0.612398882	0.628367346	0.58708246	0.567068124	0.579363495	0.556977908	0.546809907	0.554838261	0.544123812	0.534559956	0.543449307	0.535626168
SSA_00220	0.60257074		0.595160239	0.647153		0.637526695	0.673841626		0.662909131	0.728074527		0.7197972	0.74282477		0.735867814	0.75227853		0.748552845	0.755806209		0.75285088	0.757703437		0.754929113	0.723432258		0.716855451	0.524263086		0.515869776	0.521185908		0.512501184	0.698061813		0.688017271	0.672705415		0.660536966	0.589946034		0.582515383	0.552587222		0.546655398	0.539588382		0.532548474	0.533373639
SSA_00221	0.548415515	0.522022491	0.536358923	0.579631647	0.544709533	0.56268362	0.603785822	0.562440848	0.582609082	0.672070175	0.642672664	0.657613758	0.696782038	0.675493641	0.686118422	0.71456727	0.705056681	0.709940369	0.717147919	0.714402654	0.71569834	0.718780503	0.719674926	0.719329553	0.688446995	0.656366408	0.673767991	0.48292141	0.464264281	0.475177679	0.481129614	0.458494781	0.471537922	0.657662161	0.61522434	0.638137211	0.625727803	0.586745383	0.607356286	0.55695971	0.527490688	0.543491593	0.52529324	0.499479047	0.513796525	0.508827707	0.48645124	0.499021052	0.499023253
SSA_00222	0.566167024	0.582056328	0.574218501	0.617168742	0.622929088	0.617479082	0.646289573	0.64943753	0.644906852	0.712254462	0.717319649	0.713261358	0.725979934	0.734270384	0.729927516	0.737043656	0.746394711	0.7415749	0.73859453	0.750051169	0.744226623	0.741668062	0.753732076	0.747568208	0.710215464	0.722519026	0.716376697	0.497846586	0.51107403	0.50475709	0.493617081	0.509834699	0.502212909	0.673667479	0.676722696	0.674673203	0.639783797	0.634626381	0.636164763	0.580837817	0.569067959	0.573468171	0.541070543	0.541576345	0.541126777	0.523570744	0.529280143	0.526460605	0.514204921
SSA_00223	0.627414877	0.606607967	0.615952241	0.67428325	0.645984726	0.658596981	0.697249281	0.671783746	0.683046106	0.750415938	0.732374399	0.740154048	0.760417517	0.748737938	0.754493636	0.768086376	0.759932032	0.764689855	0.768355877	0.763698125	0.76681358	0.770149615	0.765788017	0.768831674	0.739044274	0.724713828	0.731849059	0.531516351	0.526847464	0.529165228	0.52952406	0.523415608	0.526377009	0.705021992	0.695992801	0.700143619	0.661716157	0.665272192	0.663297625	0.584824953	0.599045868	0.591822031	0.556662822	0.563264089	0.560105142	0.549063185	0.548920169	0.549297895	0.542823045
SSA_00224	0.592006183	0.605337638	0.596829294	0.642937628	0.646227499	0.641935268	0.668677332	0.672706894	0.667647162	0.716906555	0.731388608	0.722259259	0.727718601	0.742879537	0.734719628	0.73745672	0.754999531	0.746199203	0.740121912	0.759118101	0.749653022	0.740764746	0.761227443	0.750985689	0.719357482	0.727307103	0.721156923	0.503354414	0.513678747	0.507022883	0.501347785	0.511414684	0.50516322	0.691322635	0.699137791	0.69167123	0.664747413	0.656150135	0.656594319	0.596045594	0.573947906	0.583483695	0.559088793	0.546116345	0.552187818	0.541539804	0.532320279	0.536309447	0.527992477
SSA_00225	0.537375211		0.545878454	0.598276297		0.597908754	0.633811449		0.629707929	0.696258174		0.698314757	0.709251356		0.713016053	0.716856514		0.723629355	0.717107217		0.725298346	0.719826926		0.727837381	0.663856742		0.670137252	0.461820732		0.466018918	0.459834679		0.464776284	0.61850911		0.626905083	0.573099109		0.58244305	0.508137637		0.513448657	0.483286617		0.490856928	0.472834248		0.479464042	0.468388179
SSA_00226	0.567028015	0.598229722	0.584697594	0.62676253	0.638483259	0.633170542	0.659457276	0.660191005	0.659596293	0.725058962	0.730593231	0.729620626	0.737461189	0.742996754	0.742371106	0.750064542	0.75638231	0.755436805	0.751440037	0.760417318	0.758185827	0.754334095	0.763149732	0.760718555	0.708888356	0.723370503	0.716224239	0.486295741	0.49246944	0.489847365	0.485566632	0.488189916	0.48766726	0.674494284	0.701786041	0.687912404	0.639498928	0.675030139	0.657101314	0.562235223	0.590759114	0.57712469	0.517162962	0.538610821	0.529476176	0.500650131	0.514745003	0.509023152	0.495851964
SSA_00227	0.610896393	0.568386676	0.588290123	0.6458832	0.591355998	0.616777215	0.672827011	0.61048104	0.640142916	0.728593665	0.691849838	0.70930807	0.742863211	0.715960141	0.729625014	0.757070938	0.740266152	0.749478462	0.759377848	0.747249233	0.754134677	0.761298295	0.751325825	0.757071117	0.727834567	0.66693826	0.695814166	0.534265261	0.501947623	0.51861856	0.532483871	0.499880813	0.516742459	0.694546537	0.628400519	0.660068694	0.66983647	0.602420116	0.633756887	0.614009629	0.556242015	0.584103078	0.578018318	0.532453693	0.555427266	0.560374971	0.518644958	0.540375481	0.548662061
SSA_00228	0.591989361	0.552177724	0.575323846	0.648083602	0.605654651	0.628033862	0.685663096	0.645667014	0.664897906	0.754274571	0.718301649	0.73567553	0.767033793	0.733543298	0.750458303	0.772797512	0.74799992	0.761008095	0.775902066	0.751699656	0.764386109	0.77674423	0.752916753	0.76538107	0.708442412	0.688272441	0.70056355	0.524410578	0.479751263	0.505681035	0.521364512	0.478825829	0.503563877	0.668512791	0.648059328	0.66112403	0.635811584	0.604394983	0.622750803	0.585582941	0.546981898	0.568879688	0.557147576	0.519954578	0.5417571	0.545371291	0.503522536	0.528066182	0.536713343
SSA_00229	0.544302085	0.542837998	0.547416033	0.594657597	0.572435097	0.58440709	0.629841608	0.595325144	0.611060464	0.70383599	0.680037839	0.691970397	0.72480053	0.702756681	0.714366014	0.737090854	0.724756353	0.731966849	0.743286727	0.731919862	0.738254861	0.743885884	0.732709254	0.739015651	0.700769649	0.68284693	0.694551816	0.491770911	0.46669543	0.484250852	0.490118263	0.463669507	0.481990547	0.669241163	0.652583475	0.663661251	0.639599106	0.617940649	0.631137256	0.564888579	0.541562106	0.556263331	0.52581167	0.50580364	0.519468293	0.511009666	0.488478521	0.504164845	0.500315587
SSA_00230	0.611223272	0.603985179	0.608802497	0.645857438	0.62932853	0.63735769	0.665893724	0.649653521	0.656532429	0.728616554	0.712772001	0.718691859	0.745964456	0.730663637	0.737405922	0.753160419	0.747732097	0.750377235	0.754134181	0.752333536	0.753236231	0.7556216	0.753643472	0.754531181	0.714973189	0.717876339	0.715689056	0.526172972	0.523155328	0.525132008	0.52455579	0.520086145	0.522767774	0.680564953	0.680610867	0.678950126	0.642942571	0.649374615	0.643712702	0.578711311	0.589664475	0.582366077	0.555296863	0.56030451	0.557615586	0.546151974	0.547446644	0.546857802	0.538622249
SSA_00231		0.575623556	0.577365906		0.619182357	0.623411347		0.65009675	0.655387931		0.719265835	0.722018134		0.731022452	0.734024767		0.744630032	0.745999033		0.749717473	0.749905347		0.753087546	0.752760541		0.695879635	0.698388638		0.476442245	0.48364215		0.471991763	0.480045338		0.655253666	0.659542118		0.610337553	0.617775349		0.534126673	0.543195088		0.50781604	0.515109483		0.492163637	0.500232101
SSA_00232	0.555634348	0.58010051	0.568148842	0.611970787	0.633581105	0.621899498	0.648530965	0.66774176	0.656555754	0.716811524	0.727057676	0.720845322	0.724911499	0.73905364	0.73262238	0.734078752	0.751487886	0.744048219	0.736455356	0.753566054	0.746109498	0.738289879	0.756315768	0.748399827	0.696724317	0.725941533	0.711439769	0.485226802	0.508717146	0.499752606	0.484837154	0.505526037	0.49799298	0.65377542	0.690683235	0.671997158	0.609326875	0.647786114	0.628611968	0.533556809	0.566320382	0.550709072	0.510265628	0.541072514	0.527193936	0.502094073	0.527584828	0.516942768	0.496350089
SSA_00233	0.539733998	0.560796381	0.546016751	0.574064014	0.60338278	0.582642743	0.603442877	0.634469373	0.612938283	0.684964642	0.706979176	0.692711185	0.703376938	0.722459875	0.7110992	0.710431666	0.73710315	0.722031759	0.714139905	0.741098101	0.726099746	0.717877813	0.745014425	0.729944363	0.665073832	0.701436061	0.681079263	0.463509642	0.467899059	0.463629919	0.46334863	0.466958411	0.463692417	0.631812043	0.6748157	0.65029975	0.596147178	0.639048445	0.613626366	0.512052605	0.539471699	0.520587736	0.488020101	0.502067368	0.491355206	0.475387871	0.486958147	0.477312703	0.473020727
SSA_00234	0.569499306	0.530946755	0.550392886	0.608483869	0.574671533	0.589649407	0.636773294	0.606327702	0.6193293	0.720583282	0.699989562	0.708442984	0.738096627	0.721283349	0.728009491	0.751490448	0.735434181	0.742555904	0.755694927	0.740243788	0.74703826	0.756047749	0.742740626	0.748438789	0.688037382	0.688727247	0.689935087	0.497814428	0.458183098	0.479486909	0.494411045	0.45519398	0.476131715	0.649274655	0.649092648	0.651664891	0.61494695	0.609912073	0.615229549	0.549934655	0.518259614	0.536036961	0.524318864	0.488240139	0.508766078	0.513126147	0.473998399	0.495296206	0.507077641
SSA_00235	0.549102146	0.543881832	0.548396591	0.598696803	0.58763878	0.593615554	0.632209223	0.61558868	0.623595733	0.707967447	0.696287433	0.703086129	0.724616955	0.717625399	0.722088981	0.736110014	0.736789816	0.737100734	0.740742637	0.742623654	0.742320015	0.74238467	0.7446496	0.744154665	0.709139784	0.708753132	0.710479086	0.47687495	0.475554031	0.478151493	0.473509619	0.473281467	0.475633695	0.671697601	0.672953224	0.673839671	0.624054601	0.628066121	0.627662044	0.52872413	0.53464009	0.532487657	0.499907773	0.503722458	0.50256631	0.493053733	0.493904893	0.494844027	0.486444106
SSA_00236	0.51446168	0.569700762	0.540624713	0.572502875	0.616379759	0.590244304	0.610865183	0.649216704	0.624880596	0.682512343	0.716679671	0.698081147	0.699634368	0.729639903	0.713869145	0.707994744	0.742385738	0.724382219	0.714006545	0.749544025	0.731101225	0.71796939	0.750138615	0.733236334	0.650692288	0.68470078	0.664564873	0.441727274	0.474865871	0.455933074	0.441047568	0.473866775	0.455582112	0.600064126	0.637952275	0.61605288	0.559948214	0.610370983	0.58089807	0.499121372	0.541822955	0.515318054	0.469058552	0.511374277	0.486966654	0.458264024	0.498564851	0.475418152	0.455964085
SSA_00237	0.586155448	0.581280076	0.582446122	0.620326549	0.616059979	0.615993649	0.645629013	0.643250729	0.642001578	0.712653104	0.705518248	0.707685411	0.730120931	0.72219638	0.725717949	0.742755677	0.735548441	0.739270544	0.74517522	0.739745544	0.74254976	0.745717997	0.742303949	0.744155493	0.707541758	0.712931214	0.710248845	0.512733586	0.493914453	0.502982835	0.50961332	0.490460844	0.499848372	0.668670951	0.677486707	0.672586874	0.634071365	0.641888556	0.637235153	0.565282416	0.566807515	0.564939226	0.541553886	0.528617169	0.534163617	0.530020761	0.515167417	0.52187497	0.525179239
SSA_00238	0.591478517	0.582599911	0.585075246	0.640833779	0.623868905	0.62944479	0.664603952	0.648753825	0.653800247	0.706654682	0.708732669	0.706858485	0.714358834	0.724460765	0.719098776	0.719698814	0.738329297	0.729138129	0.719667909	0.743324724	0.731638678	0.721004852	0.744697209	0.732919577	0.668068797	0.692544438	0.681032671	0.486242594	0.497386894	0.489243482	0.484218575	0.494853553	0.487494782	0.617302398	0.645321292	0.63301979	0.578363113	0.604451464	0.592073778	0.5272996	0.539259178	0.530880198	0.508460376	0.519165546	0.511732918	0.500869978	0.509807043	0.503016835	0.495264815
SSA_00239	0.590720213	0.561546721	0.576834971	0.631403679	0.597239427	0.613722669	0.655371065	0.620823527	0.637462128	0.714473502	0.689517087	0.701508855	0.733536911	0.705361763	0.717807653	0.741729407	0.72089232	0.730041747	0.74732809	0.723837292	0.734007574	0.747720524	0.72976078	0.73731731	0.702607025	0.681144494	0.691985926	0.514849487	0.475478198	0.496372681	0.508980693	0.471100918	0.491260794	0.672198767	0.653982469	0.663284362	0.649305095	0.621657281	0.634396322	0.582874952	0.550731508	0.565161156	0.548747282	0.517764994	0.532486155	0.536193187	0.500743906	0.5184418	0.527658829
SSA_00240	0.572675385	0.574576441	0.57356601	0.634514083	0.611197878	0.621192197	0.674306346	0.640467609	0.65486505	0.73667151	0.711866355	0.722624896	0.743127157	0.730673307	0.736422843	0.748866042	0.742516827	0.745842966	0.750039131	0.747142323	0.748761566	0.750827526	0.747286391	0.749113637	0.707355093	0.68191779	0.694091407	0.513068046	0.518478264	0.516271054	0.510321864	0.515096942	0.513145668	0.671718909	0.649941506	0.660028895	0.640611593	0.616038278	0.627083329	0.574435484	0.564478697	0.568990516	0.546032168	0.545216138	0.546221079	0.53155077	0.532902174	0.533040431	0.523037114
SSA_00241	0.553315824	0.565720402	0.562334211	0.601625107	0.592381226	0.597300398	0.635062189	0.615126904	0.624452978	0.715993073	0.707649657	0.712216384	0.733737349	0.72732408	0.730951206	0.743384048	0.743743964	0.744236407	0.74687239	0.74857981	0.748444166	0.746916823	0.751700954	0.750061641	0.685348847	0.693152061	0.689914612	0.480944074	0.495904576	0.489935557	0.476393853	0.49481714	0.487240653	0.637553401	0.642951083	0.641460409	0.590275612	0.594206535	0.593806524	0.52554907	0.530203918	0.528518156	0.501647002	0.51507427	0.509370203	0.491788292	0.507009098	0.500669815	0.486606776
SSA_00242	0.571195304	0.576535519	0.573526651	0.626124178	0.626980355	0.62573146	0.658497182	0.653276338	0.65508624	0.721931045	0.704141407	0.71081545	0.734855474	0.717503186	0.724752156	0.738495347	0.729779719	0.733264647	0.737544972	0.734349948	0.735234925	0.738007134	0.73718348	0.73690479	0.704464356	0.697502739	0.700758492	0.491276721	0.494594208	0.492988348	0.488468184	0.491394436	0.489981542	0.671637245	0.66296097	0.666263683	0.631551224	0.629623931	0.629260164	0.562167221	0.565915927	0.562382253	0.529324008	0.535022671	0.531054281	0.516113995	0.522242199	0.518160317	0.507302622
SSA_00243	0.584887386	0.619498499	0.60434462	0.626646255	0.649641762	0.63908514	0.652966112	0.669556442	0.661930695	0.715645107	0.722900784	0.721899568	0.735305537	0.737354832	0.738758235	0.747731286	0.752972262	0.752159552	0.748615782	0.758133962	0.755317883	0.749000688	0.761645478	0.757307257	0.693329846	0.717822105	0.706269483	0.503476979	0.534295296	0.519109456	0.498611218	0.532360249	0.515953804	0.659404233	0.685686935	0.672668286	0.627876011	0.650724632	0.639668166	0.566924264	0.584300357	0.576197364	0.53569785	0.560772594	0.549600076	0.518980039	0.547726894	0.534734709	0.515891214
SSA_00244	0.581689828	0.573981358	0.576102272	0.611104911	0.601555145	0.604448871	0.630030874	0.62493007	0.6251642	0.706215344	0.713141616	0.705979404	0.727452795	0.730706551	0.726959211	0.738697276	0.7460763	0.741490925	0.741955425	0.751312496	0.745929965	0.74341301	0.753923694	0.747994536	0.716301285	0.728807914	0.721577523	0.496303522	0.497434074	0.494868486	0.491983653	0.494513301	0.491135139	0.679559941	0.694932961	0.684521287	0.640897848	0.65565384	0.645174843	0.558345192	0.566952931	0.559571079	0.528112259	0.532821318	0.528169574	0.514967705	0.515073263	0.51288879	0.507776077
SSA_00245	0.592471962	0.604484008	0.598094679	0.638090352	0.647587247	0.642608726	0.663329563	0.674637808	0.668770915	0.708900227	0.735164095	0.722238626	0.718725082	0.745364887	0.73240402	0.723767602	0.755191049	0.740131445	0.724960509	0.757231991	0.741991953	0.726279602	0.757450617	0.742651551	0.702845584	0.722634383	0.712771091	0.5028893	0.503422415	0.502176831	0.499834239	0.501477718	0.499813354	0.675809718	0.693425634	0.683908836	0.650388328	0.657546268	0.652654844	0.592661355	0.574653116	0.58272972	0.555066318	0.541988987	0.547699406	0.534184733	0.525744589	0.529156497	0.523060196
SSA_00246	0.54803573	0.505746556	0.526969552	0.592388237	0.548220229	0.570042417	0.626086571	0.579846795	0.602662969	0.702717844	0.666560594	0.683253317	0.726563873	0.689622868	0.706578775	0.742076775	0.709578213	0.724660657	0.745686971	0.718024209	0.730588792	0.748522531	0.720627286	0.733268312	0.670715625	0.650600179	0.662138955	0.485020158	0.433017411	0.459327759	0.483711835	0.430305511	0.457523228	0.620983714	0.60469688	0.616018688	0.582494158	0.562679739	0.575090039	0.52688313	0.492210391	0.510442561	0.509572974	0.462613389	0.486402639	0.502206633	0.447858605	0.475199833	0.496188655
SSA_00247	0.595103869	0.569374044	0.57985554	0.629187943	0.618577636	0.621542193	0.654511874	0.645556556	0.647393786	0.727368393	0.717603996	0.71912509	0.746707673	0.732056188	0.737152726	0.753285115	0.741790781	0.746720582	0.753485476	0.746883023	0.749427907	0.756284818	0.748816277	0.751776617	0.70916286	0.714698454	0.710195385	0.497171636	0.483740671	0.490369973	0.496771528	0.480513866	0.488605956	0.676366953	0.686963262	0.678677081	0.637376335	0.654820229	0.643295381	0.559293646	0.574602106	0.565060657	0.52936824	0.529203314	0.528052939	0.516173018	0.510748346	0.512679735	0.509502754
SSA_00248	0.617837701	0.599635576	0.608507863	0.662612008	0.642094991	0.651315155	0.692845007	0.671648047	0.680733081	0.75552412	0.739099264	0.746351312	0.766667364	0.749628921	0.75805042	0.77409103	0.762093668	0.768611105	0.774793037	0.767459678	0.771895063	0.776350068	0.768386307	0.773064259	0.743425807	0.713103629	0.728343554	0.527037606	0.51884642	0.524059575	0.525188492	0.51712386	0.522013258	0.715514629	0.677889494	0.696481625	0.683647319	0.645500972	0.66400913	0.590290734	0.574874974	0.583289232	0.55273035	0.544074031	0.549479389	0.541273541	0.535047275	0.539656855	0.533933061
SSA_00249	0.560517087	0.574568735	0.567194958	0.596911136	0.602488959	0.597481193	0.619314934	0.622558889	0.618507444	0.702150195	0.696444484	0.696174643	0.718562362	0.717717539	0.716351009	0.727727264	0.731322724	0.729308137	0.728821234	0.737527394	0.73305013	0.731934961	0.738212243	0.734747726	0.696490817	0.717044409	0.706783629	0.468167897	0.487913934	0.480686939	0.466354131	0.4876751	0.479536081	0.6692771	0.69190461	0.679374569	0.646376647	0.6623468	0.652395042	0.582683935	0.580249531	0.581188386	0.531913008	0.538271652	0.536855911	0.507974232	0.517810322	0.51516141	0.490817693
SSA_00250	0.559825923	0.587879808	0.575919295	0.603122469	0.620103896	0.612638064	0.629909545	0.641751966	0.636083744	0.692072414	0.699723435	0.695096318	0.706491744	0.714539877	0.710083735	0.717857548	0.728481427	0.723012235	0.719390428	0.734653475	0.727106474	0.719589086	0.734772509	0.72703572	0.677298375	0.702129837	0.691541242	0.473712402	0.475651536	0.473831913	0.473373035	0.473802683	0.472935356	0.641487498	0.673647669	0.659865581	0.608471394	0.641956218	0.627309597	0.544089971	0.563495373	0.554778343	0.510256673	0.522557375	0.516612938	0.496543326	0.500361265	0.497625679	0.487176769
SSA_00252	0.617800914	0.578357998	0.598407083	0.655918743	0.615989767	0.634522926	0.67735549	0.64378221	0.658325896	0.737496617	0.71338203	0.721964445	0.748695593	0.726637475	0.7354557	0.76040019	0.741844891	0.750359655	0.761307423	0.746067539	0.752884964	0.761437931	0.74909172	0.754468778	0.74013599	0.722606763	0.730428271	0.527144158	0.502402355	0.517331535	0.5239689	0.500689876	0.514662868	0.719504709	0.692829446	0.703236952	0.695047423	0.659271796	0.674154965	0.622216787	0.577045905	0.59967599	0.576629783	0.543842875	0.562317017	0.553009471	0.52684435	0.542223957	0.543129665
SSA_00253	0.582222872	0.589808833	0.586746783	0.63705627	0.629846296	0.633139687	0.670517803	0.657654406	0.663330883	0.729743531	0.71842924	0.723110956	0.740661157	0.731126128	0.734730057	0.747072624	0.742705109	0.744798778	0.750199123	0.748091446	0.748889642	0.751878929	0.751984216	0.751742548	0.692388835	0.68736667	0.689757954	0.497686281	0.508050574	0.50113924	0.495679633	0.506844004	0.499716216	0.660795294	0.653035436	0.656800775	0.632276016	0.629067713	0.629714002	0.566542653	0.571714963	0.568379377	0.532871468	0.542869088	0.537250757	0.519617826	0.530553913	0.523760406	0.511974953
SSA_00254	0.587186133	0.596242308	0.591687167	0.646841058	0.634047592	0.641864954	0.684085958	0.658638256	0.673488398	0.732955564	0.711201517	0.723072314	0.741385836	0.723526523	0.732259009	0.744254618	0.739032848	0.741202716	0.743069433	0.741177388	0.741391721	0.743298529	0.743675316	0.742793319	0.719782643	0.718348363	0.720612885	0.505337217	0.467244557	0.488136106	0.500355255	0.466879844	0.485087599	0.678660685	0.697101397	0.68810111	0.641555656	0.67109555	0.656170606	0.566545293	0.595168002	0.580180898	0.536149407	0.535148046	0.536762983	0.525324764	0.503466559	0.515847311	0.516841685
SSA_00255	0.591451508	0.595467701	0.593457042	0.641512274	0.638726036	0.638553494	0.677004421	0.668350642	0.671484325	0.740775759	0.732537059	0.737737346	0.754130636	0.74286483	0.750034673	0.761978402	0.756372748	0.760218479	0.761430994	0.757834897	0.760799013	0.76202715	0.759009034	0.761541975	0.700617395	0.687110469	0.694126837	0.530382575	0.515026097	0.524703135	0.52823828	0.51292392	0.522581346	0.662649947	0.649205398	0.656309167	0.628798645	0.614912782	0.622524841	0.573406989	0.557690469	0.567158084	0.554259907	0.538166202	0.549143438	0.544623103	0.528058283	0.539488751	0.540984911
SSA_00256	0.588717416	0.575262425	0.580518486	0.617985197	0.609122668	0.613258819	0.642299818	0.636158581	0.639116885	0.718003664	0.703427439	0.708776527	0.737420004	0.723651126	0.728884013	0.750026968	0.739809779	0.743448355	0.755380528	0.745814907	0.749237946	0.755965463	0.74771625	0.750455952	0.711283915	0.703873485	0.705689288	0.5068309	0.49094984	0.497662701	0.504004751	0.490131346	0.495671292	0.686774333	0.672641562	0.67668414	0.657972502	0.6421634	0.646466038	0.582973985	0.572120975	0.574906399	0.542874546	0.530649846	0.534552958	0.525385956	0.509449873	0.515544695	0.516457218
SSA_00257	0.641616485	0.629111695	0.633750688	0.673961749	0.662562325	0.666198361	0.694931835	0.685467863	0.687892172	0.755079028	0.739960422	0.7458416	0.764967734	0.7500619	0.757200392	0.774360819	0.761906174	0.768389524	0.777314864	0.766480286	0.772126728	0.779272533	0.768592725	0.774141076	0.72694033	0.708958247	0.717316108	0.531492083	0.514263603	0.523120892	0.529629786	0.511328014	0.520595698	0.703577557	0.675223566	0.688065917	0.676737614	0.639118467	0.656104912	0.606793318	0.570940805	0.588203907	0.571072254	0.541245117	0.556386952	0.551135533	0.527708862	0.539992797	0.54235501
SSA_00258	0.562111011	0.552866131	0.559669034	0.614060422	0.596031693	0.603825524	0.649167371	0.631638275	0.638894506	0.709655908	0.706628197	0.70903798	0.724944554	0.723941217	0.725493405	0.736340667	0.738048172	0.737861246	0.739466127	0.740783788	0.740728941	0.739835045	0.742254707	0.74147213	0.702450981	0.681034729	0.693154359	0.498748815	0.478508891	0.492175888	0.496616665	0.47782211	0.491050749	0.668928769	0.640482159	0.656519506	0.638446394	0.609211224	0.625538771	0.575863089	0.538481131	0.560575893	0.538250746	0.508930576	0.528436761	0.520682292	0.495297554	0.51282441	0.512111387
SSA_00259	0.584134419	0.595786908	0.587879715	0.628952694	0.640389077	0.632186464	0.653124018	0.666516479	0.657149315	0.717538299	0.725038356	0.719416075	0.735292385	0.73931062	0.736261563	0.747748405	0.752110284	0.74954475	0.751212763	0.75482196	0.752614419	0.754084859	0.758781439	0.7560036	0.716704827	0.728045082	0.721613972	0.504374031	0.501452566	0.501523555	0.501389709	0.496617263	0.497791088	0.686475614	0.703997511	0.693586136	0.64904692	0.672589624	0.659012128	0.574139689	0.59517578	0.583553206	0.544291806	0.563298016	0.552736387	0.531205302	0.542118985	0.535385687	0.519623895
SSA_00261	0.55463072	0.584612823	0.568626188	0.601032427	0.621780869	0.608794316	0.629760263	0.647610083	0.635672387	0.682341348	0.710303318	0.695266676	0.696304261	0.723945682	0.709967557	0.706584398	0.739235651	0.723188298	0.711027306	0.74413388	0.727873908	0.712426413	0.746106362	0.729608665	0.691307366	0.702726394	0.696443574	0.487446178	0.497361208	0.492024188	0.479030218	0.492427314	0.485472695	0.662362927	0.669504008	0.664601288	0.64363844	0.642691023	0.641071722	0.605631717	0.572906117	0.587717881	0.559372929	0.540171405	0.54911576	0.538466658	0.524286601	0.531085811	0.523206056
SSA_00262	0.552060855	0.552096404	0.553112169	0.603519129	0.591784542	0.598181149	0.633469194	0.618633406	0.626309905	0.707423955	0.695897146	0.701658466	0.728563185	0.714893511	0.720686561	0.739125093	0.730503933	0.734195953	0.744571517	0.734095297	0.738391348	0.746745272	0.736274267	0.74064133	0.67613747	0.665343061	0.671952553	0.485549907	0.485258909	0.485548805	0.482592793	0.483099761	0.482952948	0.635313571	0.621051255	0.630319672	0.598412673	0.587280275	0.595095561	0.536684851	0.530609608	0.535611486	0.512858246	0.511040547	0.513832946	0.501351429	0.500376524	0.501843925	0.494929111
SSA_00263	0.529042489	0.537224683	0.532695401	0.578977626	0.574387246	0.575114202	0.608734671	0.597417783	0.601035077	0.683671868	0.676392759	0.67791604	0.700815764	0.70359264	0.699615365	0.711458538	0.727466154	0.717511227	0.714027596	0.735773565	0.722924257	0.716286664	0.736297895	0.724336758	0.647904806	0.642497849	0.64479478	0.47085389	0.471400639	0.470370908	0.465432525	0.468871045	0.466339917	0.60967235	0.602625143	0.607123625	0.57633131	0.575498838	0.576096941	0.521028396	0.524428226	0.52200003	0.501314259	0.502500967	0.501342052	0.488878321	0.487137772	0.48733541	0.481860386
SSA_00264	0.604806685	0.595751764	0.60103186	0.646801306	0.624012865	0.636408265	0.672243306	0.647021802	0.659339264	0.724715506	0.71693199	0.721112414	0.735884514	0.731846706	0.734499633	0.744369898	0.747194062	0.746285925	0.747264086	0.753171016	0.750775586	0.747756147	0.753818517	0.751406787	0.70322088	0.706944231	0.705128248	0.514475573	0.494920717	0.50469767	0.513744516	0.492481466	0.503135666	0.670163341	0.668822474	0.66924039	0.639700756	0.629241985	0.633822898	0.58647683	0.560173352	0.573263713	0.554798023	0.529526896	0.542216045	0.540193843	0.514530825	0.527723981	0.530673192
SSA_00265	0.550450001	0.556176559	0.553779728	0.61226177	0.610357989	0.610010229	0.651106148	0.648140302	0.647987833	0.706658321	0.719269223	0.713260114	0.719487895	0.730234746	0.725603358	0.725859684	0.743080162	0.735174484	0.726728987	0.747953831	0.738268775	0.726991816	0.749540154	0.739179688	0.694136756	0.693218816	0.694754949	0.465209316	0.48139854	0.474467999	0.463151907	0.479260427	0.472660385	0.649680019	0.651613972	0.652180105	0.597633322	0.608973375	0.604934554	0.525949895	0.543105277	0.534953673	0.503972934	0.516310921	0.510701623	0.493053733	0.502616487	0.498806079	0.481212908
SSA_00266	0.594984984	0.60648603	0.598871991	0.658908381	0.661253254	0.65895502	0.692388027	0.688136627	0.689645315	0.737710914	0.744603888	0.739446482	0.742305169	0.751541048	0.746229566	0.748089633	0.760231644	0.754273642	0.749449814	0.763703931	0.757023832	0.749457924	0.766542172	0.758453027	0.723450183	0.727882036	0.725732236	0.476854183	0.491820421	0.485216701	0.473651724	0.489679146	0.482670936	0.698422435	0.698097508	0.697552201	0.666564388	0.6610454	0.663574262	0.587175008	0.583160017	0.586031457	0.530969374	0.539813015	0.536477131	0.508117278	0.517527122	0.513945976	0.494519941
SSA_00267	0.548644913	0.578329719	0.560375954	0.609029761	0.634769105	0.618678594	0.643590012	0.665430858	0.652114392	0.707017955	0.717454837	0.711247115	0.715721813	0.726819972	0.721627477	0.724230744	0.740005267	0.732910431	0.724580879	0.742813844	0.734491002	0.724992471	0.745515026	0.736107271	0.666570291	0.69137695	0.680248061	0.482292407	0.485234601	0.482895723	0.476785801	0.483933387	0.479531885	0.633760612	0.656701283	0.646083068	0.605018957	0.621504779	0.612927653	0.543385642	0.55387273	0.546734445	0.512614413	0.521177839	0.515056923	0.499728559	0.503515836	0.500162846	0.491972332
SSA_00268		0.572683676	0.573337812		0.61237494	0.613562507		0.639564672	0.641594267		0.707573824	0.709197922		0.726146023	0.72730079		0.741659357	0.740676994		0.744224885	0.742610027		0.746775748	0.744635722		0.698692072	0.697715643		0.520639245	0.516864667		0.515868892	0.512523193		0.666536064	0.664964269		0.640918606	0.638266464		0.58082286	0.578674575		0.555518522	0.552509668		0.539597826	0.537294543
SSA_00269	0.503219398	0.552226413	0.52340878	0.557071078	0.598641929	0.571773601	0.596285542	0.628900014	0.607475189	0.67276755	0.708227335	0.687422522	0.69177614	0.720975506	0.70428958	0.70338488	0.734681045	0.717628135	0.709538548	0.742102876	0.724606647	0.7106844	0.742745699	0.72545731	0.651426082	0.667702074	0.65955773	0.438391455	0.472574786	0.452119052	0.436845709	0.469585079	0.450418289	0.611471413	0.615062511	0.614318347	0.569499749	0.574909221	0.57266056	0.492861263	0.518864626	0.50334682	0.460140919	0.495403485	0.474690801	0.450660725	0.484588193	0.463930607	0.446598117
SSA_00271	0.587438629	0.570507356	0.576913736	0.633180088	0.624447281	0.625294141	0.662721771	0.654379525	0.655547727	0.731936754	0.717814594	0.722250878	0.742876559	0.731192897	0.735003477	0.754365749	0.743193136	0.747443804	0.757478579	0.748306503	0.75172236	0.760571846	0.750561941	0.754256413	0.696450507	0.712505588	0.704682088	0.51824359	0.493856741	0.507572112	0.516638617	0.489465071	0.504437149	0.66574895	0.671046895	0.667649983	0.630940262	0.633950178	0.630837833	0.568339427	0.561047032	0.56130553	0.544860914	0.527881658	0.534200376	0.535173677	0.515547452	0.524582049	0.527681819
SSA_00272	0.593831995	0.591388075	0.590701412	0.63200161	0.623560715	0.62461119	0.65974421	0.641870369	0.647691994	0.724412703	0.700278762	0.710192079	0.742256061	0.717047341	0.72819083	0.750170683	0.732588809	0.74073543	0.751239253	0.738240112	0.74406974	0.752859238	0.739863314	0.745579407	0.709334124	0.686254439	0.697601452	0.524815031	0.508622938	0.515833218	0.521725287	0.505461677	0.512821907	0.671902186	0.649788503	0.660589631	0.637665659	0.619493016	0.627252919	0.580318739	0.567486856	0.571327926	0.558093633	0.541669624	0.548397759	0.545196593	0.528994895	0.536050033	0.538734464
SSA_00273	0.597273643	0.608115657	0.603559841	0.651584654	0.644267051	0.647328286	0.683388965	0.66470184	0.672374076	0.731654456	0.729088125	0.728491914	0.743489931	0.74363461	0.742717182	0.751945758	0.755679495	0.75374511	0.754279084	0.761569517	0.758001887	0.755020305	0.763690439	0.759430529	0.735029255	0.730900985	0.732170403	0.513013768	0.509349819	0.512818377	0.510213721	0.506280795	0.509744204	0.713135897	0.69769755	0.703333668	0.691439998	0.663987155	0.675263148	0.619551103	0.595143144	0.607211519	0.572690057	0.555430915	0.565051552	0.546919316	0.534713074	0.5421515	0.535084782
SSA_00274	0.594525279	0.588924269	0.592380562	0.636580927	0.617645167	0.626332027	0.664441056	0.638972137	0.650315849	0.728156386	0.707840675	0.716165494	0.741749628	0.727652236	0.733278516	0.749194493	0.743439489	0.746173318	0.752402185	0.746481951	0.749153806	0.752781435	0.749320335	0.750830064	0.705442655	0.704612644	0.705324167	0.521003962	0.514090068	0.518749127	0.517803244	0.513504793	0.516701362	0.66945867	0.659984914	0.665146042	0.632855816	0.619447959	0.626610457	0.567193236	0.556364939	0.561994547	0.545303085	0.535621311	0.541395361	0.537288613	0.526790132	0.533171292	0.531890496
SSA_00275	0.539891448	0.585791069	0.56456654	0.580118053	0.617878999	0.59855182	0.6105777	0.638600077	0.623818785	0.669826673	0.705626597	0.689433914	0.687261301	0.722015988	0.706734749	0.702138846	0.734329785	0.719854916	0.704591344	0.737386867	0.722558097	0.704838246	0.741252615	0.724686534	0.639218599	0.68299303	0.663747809	0.474395673	0.504722877	0.49165713	0.472335461	0.503846263	0.490390847	0.611381121	0.646724716	0.631822246	0.583926901	0.612689102	0.600469172	0.524790125	0.550563606	0.538429578	0.497787728	0.531915633	0.515905306	0.488689222	0.519266156	0.50583428	0.481153263
SSA_00276		0.549324764	0.553588132		0.581974643	0.588003664		0.610093852	0.616782831		0.683734716	0.689822685		0.704191768	0.709496036		0.72688287	0.72875243		0.735708406	0.735883402		0.740149779	0.739519185		0.680712462	0.682840438		0.489447388	0.49258579		0.489036136	0.491651064		0.629358121	0.635118503		0.586031839	0.593768006		0.526611149	0.532732591		0.507292544	0.512151938		0.497592845	0.502642643
SSA_00277	0.546512246	0.545010099	0.548553484	0.596247646	0.595360757	0.597438513	0.628890441	0.627974143	0.629478485	0.715222872	0.702314368	0.7089567	0.731223972	0.720891998	0.726076773	0.736903352	0.738612145	0.738627487	0.742924059	0.743920764	0.744316307	0.742813597	0.747423873	0.745953377	0.712512332	0.707106766	0.710657632	0.480998357	0.479349263	0.480927793	0.476556992	0.474854469	0.476668525	0.686665827	0.674265794	0.680861196	0.64953447	0.645686136	0.648367844	0.565206222	0.57438543	0.571379089	0.521320406	0.533393481	0.528511266	0.504926992	0.513281714	0.509839634	0.496488635
SSA_00278	0.57098338	0.576063768	0.575441281	0.630516535	0.62187584	0.626633059	0.666853415	0.649910634	0.657443307	0.727871605	0.71113719	0.718021089	0.741038585	0.724686759	0.731536846	0.75172413	0.736190366	0.74336506	0.756447086	0.741933515	0.748399629	0.756790224	0.743613754	0.749370485	0.723013036	0.706838549	0.716669182	0.50242169	0.4908785	0.498974772	0.502014163	0.48767127	0.497166987	0.698813224	0.678113424	0.688909397	0.676746276	0.642210626	0.65861564	0.598920199	0.56583426	0.582157277	0.54730661	0.526742422	0.537861302	0.528180204	0.509457794	0.520397773	0.515954632
SSA_00279	0.550164396	0.577502836	0.559565024	0.588953302	0.616494097	0.597497319	0.616415864	0.640310542	0.62330741	0.682515851	0.708290803	0.691809078	0.700295594	0.723741315	0.709173586	0.706815691	0.739483275	0.720612202	0.709922119	0.741849077	0.723458737	0.710946348	0.74290301	0.724456257	0.664788605	0.707995349	0.683228488	0.498340796	0.491811488	0.493140271	0.496440129	0.491212965	0.491825147	0.629594827	0.672448747	0.647448527	0.593206909	0.630820902	0.608174518	0.53868666	0.557205793	0.544185133	0.521393317	0.524720952	0.520723911	0.512165616	0.512503738	0.51006663	0.506701221
SSA_00280	0.568732648	0.583063478	0.574294737	0.638263508	0.622761206	0.62884786	0.683605238	0.648532278	0.664587579	0.736087675	0.719038297	0.725846827	0.743779351	0.73421724	0.737390117	0.749617812	0.747801944	0.748462893	0.749704828	0.750548652	0.749837201	0.749847185	0.755079374	0.752337463	0.696224614	0.701810413	0.697442616	0.489888989	0.487013174	0.489266289	0.489113603	0.486741226	0.488630444	0.649790397	0.671176241	0.658990045	0.601508018	0.630324486	0.615416615	0.536376995	0.547783023	0.542550099	0.511573747	0.515062683	0.514138899	0.50394687	0.501547914	0.503456912	0.497709571
SSA_00281	0.592676265	0.580526903	0.585395418	0.628171267	0.613945538	0.619283241	0.652321559	0.63397044	0.64132187	0.708901934	0.704167185	0.70416822	0.718609337	0.720438847	0.718543456	0.727099849	0.733241957	0.730096763	0.730302315	0.738839039	0.734638445	0.730654772	0.742486432	0.736672028	0.658230074	0.666526665	0.664466709	0.512374028	0.497199103	0.505544917	0.510848818	0.497835871	0.504927219	0.622599836	0.629167961	0.628047489	0.598685715	0.596639343	0.599062285	0.559493143	0.544473881	0.551218501	0.541468104	0.521940942	0.531184862	0.530165247	0.511863162	0.521050794	0.524839251
SSA_00282	0.598665918	0.58494295	0.59210675	0.647827013	0.626357977	0.635678769	0.673744508	0.652705892	0.660949564	0.73346744	0.714388593	0.723167103	0.748051268	0.729326238	0.739006294	0.75376459	0.741687464	0.748788436	0.75459564	0.747917775	0.752042944	0.755136182	0.74924174	0.752957699	0.721590015	0.710321472	0.715643186	0.509156275	0.508698408	0.510223587	0.50618163	0.505455566	0.507225651	0.695843221	0.68214165	0.687498591	0.663039682	0.653617047	0.656489381	0.581306642	0.583359866	0.581518908	0.543514833	0.541504759	0.542996561	0.529282118	0.527877632	0.529324422	0.52326172
SSA_00283	0.561472007	0.566503276	0.561446298	0.609070166	0.609395699	0.607393512	0.644878458	0.643310102	0.642095577	0.714070105	0.713390834	0.710515655	0.729376193	0.728045938	0.726526597	0.735494048	0.74199703	0.737489731	0.736222568	0.7442961	0.739033799	0.738282059	0.7446561	0.74018591	0.71220955	0.728418177	0.718983521	0.497599704	0.510534807	0.500758351	0.495867795	0.507965356	0.498905955	0.689192633	0.704791399	0.694109485	0.656194378	0.674548263	0.661979784	0.578458398	0.588486267	0.580685798	0.540307743	0.551958802	0.543813836	0.5229151	0.536466988	0.527031317	0.511045575
SSA_00284	0.539667163	0.529174831	0.535788635	0.579705849	0.558475399	0.568200174	0.610612738	0.578772364	0.592676367	0.692257927	0.661764314	0.67660769	0.706665244	0.688176627	0.697050824	0.718171937	0.713400958	0.7151713	0.722907082	0.722031645	0.721792097	0.721860865	0.725547945	0.723188048	0.642308113	0.633659067	0.640047641	0.475578768	0.471238721	0.47407327	0.472214905	0.468906191	0.47157063	0.605644855	0.600944578	0.606112438	0.576774418	0.574292494	0.577343342	0.525949895	0.527426693	0.526709552	0.499907773	0.500623496	0.500591701	0.489080035	0.491009634	0.490296054	0.485136306
SSA_00285	0.564841693	0.513239619	0.540933547	0.603308602	0.568355431	0.586981168	0.626281816	0.607580014	0.618123969	0.681057253	0.682128358	0.682335647	0.694404439	0.697810832	0.696195456	0.705697088	0.713045474	0.709322904	0.708066623	0.719166551	0.713611533	0.711557183	0.720513919	0.715847073	0.669727392	0.660187813	0.668162892	0.491937381	0.426990578	0.461598436	0.487726486	0.423373083	0.457803946	0.642698723	0.629207505	0.640224615	0.6180837	0.594834483	0.609842188	0.565453572	0.513054372	0.541264882	0.536123378	0.473120573	0.506319405	0.518149919	0.453940841	0.487817378	0.507042458
SSA_00286	0.531548114	0.496453469	0.513701951	0.580826427	0.536851243	0.55643733	0.613694413	0.56783117	0.58724545	0.691680871	0.649860539	0.669083186	0.70865093	0.672815195	0.68968552	0.722200439	0.690940172	0.705783031	0.726087897	0.7014064	0.712548339	0.728925896	0.704190221	0.715276246	0.656224571	0.61206285	0.635635844	0.450141683	0.433780664	0.442552353	0.447035295	0.433728306	0.441540595	0.612241515	0.570993395	0.594286835	0.57737397	0.543110007	0.561473876	0.513202908	0.486290682	0.499042321	0.48086314	0.463162747	0.472302334	0.467179049	0.450652046	0.459340034	0.460793998
SSA_00287	0.557769159	0.561187589	0.559268005	0.599533949	0.598590397	0.597806077	0.623074538	0.624212724	0.622385814	0.693493392	0.704916487	0.698019096	0.708714999	0.729111145	0.718737839	0.720101582	0.747447075	0.734252826	0.722254817	0.753290814	0.738545471	0.722440473	0.756011467	0.739967521	0.655754529	0.686482214	0.6731213	0.47037927	0.502352162	0.487482093	0.467485267	0.499448463	0.484648615	0.622503716	0.641455716	0.634055439	0.593002608	0.607524391	0.601507494	0.542915032	0.546281652	0.545246253	0.512090942	0.526923512	0.520998464	0.496675568	0.515471519	0.507287664	0.488974189
SSA_00288	0.522566764	0.559705912	0.54579012	0.583139151	0.599540901	0.592119024	0.619091934	0.627378023	0.622992328	0.690108857	0.710528373	0.703887324	0.711542926	0.730227596	0.723458113	0.725588453	0.745775346	0.737558362	0.728526712	0.749664172	0.740631757	0.72976611	0.751652348	0.742086897	0.702766226	0.68839354	0.695693008	0.467410486	0.473202196	0.473027121	0.466417289	0.473194186	0.47284728	0.659618362	0.63712391	0.64904328	0.613645393	0.591329863	0.603171335	0.52714364	0.518549025	0.52446949	0.491116724	0.49739678	0.498028848	0.482117982	0.488025535	0.488737377	0.474762936
SSA_00289	0.562093055	0.528528744	0.544737962	0.626484364	0.564506182	0.594628495	0.663886886	0.591855025	0.62694964	0.731514747	0.681129417	0.705471718	0.743169227	0.712971273	0.727799611	0.750016286	0.734200686	0.742191732	0.7518355	0.741849077	0.74673386	0.752335039	0.74290301	0.747400807	0.703753832	0.634778491	0.669017919	0.488718091	0.473233324	0.480960524	0.485609513	0.470487873	0.478101607	0.656790196	0.581374404	0.619364025	0.619723275	0.553612352	0.586089952	0.565179791	0.507829419	0.536956074	0.526355478	0.489820042	0.508662768	0.514047689	0.484647647	0.500041925	0.50442883
SSA_00290	0.590645878	0.55992445	0.576568436	0.630333832	0.595052838	0.611140249	0.654007986	0.617433023	0.633585455	0.709726058	0.682217875	0.696620715	0.726042089	0.7035288	0.715577755	0.738035022	0.718265412	0.728553039	0.739082557	0.726292653	0.732971282	0.739573097	0.726492931	0.733234297	0.717048646	0.679513565	0.697948214	0.508793279	0.493914453	0.503160466	0.506936797	0.493184689	0.502158561	0.688648074	0.642014613	0.664530955	0.657847635	0.610029487	0.632187487	0.574425455	0.544747818	0.558697103	0.540685877	0.517655084	0.530408393	0.526067976	0.509693855	0.519816184	0.519359947
SSA_00291	0.581689124	0.578403549	0.57910669	0.621812391	0.615170077	0.617908098	0.65118154	0.638250542	0.644270472	0.727228001	0.707746433	0.717004247	0.744370385	0.723850122	0.733722974	0.754518591	0.739623412	0.747249163	0.755535746	0.744021239	0.749983966	0.755782572	0.747255395	0.751808978	0.720576436	0.694842398	0.707831001	0.508074026	0.493324171	0.500363197	0.507602522	0.492800121	0.499837087	0.692322904	0.660755886	0.676347667	0.66290367	0.625617815	0.643686629	0.58988712	0.552962656	0.571449111	0.549646103	0.522580608	0.536249882	0.52888647	0.508820598	0.518916071	0.519136798
SSA_00292	0.529477198	0.567530277	0.547287031	0.568939453	0.598687058	0.580606356	0.598464714	0.62278633	0.607092607	0.675235641	0.689848025	0.681346639	0.693842592	0.709108726	0.700985882	0.705604611	0.726874446	0.716450866	0.706928226	0.730179437	0.718620192	0.706894736	0.732068402	0.719558084	0.642154475	0.704322628	0.674710031	0.466799871	0.486081689	0.47568268	0.463503152	0.483128113	0.472821707	0.599413113	0.666037453	0.634605897	0.558894803	0.622479165	0.592007929	0.502331483	0.547742986	0.523842139	0.485424462	0.520290771	0.502462661	0.479676925	0.506292503	0.492200169	0.473032227
SSA_00293	0.564509948	0.530281824	0.549726232	0.613154984	0.576081809	0.595555281	0.642989298	0.604883238	0.623316206	0.710712478	0.68447212	0.696518289	0.727765401	0.708640909	0.717570963	0.738085804	0.727691332	0.732425406	0.739967718	0.732705475	0.735846324	0.741516136	0.73627223	0.738613524	0.690192623	0.679949061	0.686500758	0.495977572	0.454301461	0.477942654	0.495272718	0.452506323	0.476874413	0.642200686	0.639779749	0.642726465	0.602221524	0.60364741	0.604804748	0.538616875	0.510608055	0.526827481	0.517775562	0.478844992	0.500472014	0.510378066	0.467866563	0.491455937	0.506156005
SSA_00294	0.556070505	0.524931294	0.541005643	0.609658257	0.567648128	0.587556155	0.648941902	0.601744341	0.623968032	0.718559328	0.676845427	0.695697301	0.732609043	0.696806855	0.713291105	0.740614473	0.712483839	0.725878847	0.745282164	0.719062866	0.73132053	0.745546494	0.719582947	0.731651553	0.702589271	0.681996373	0.692699028	0.489979899	0.457073739	0.473695256	0.487068018	0.45525722	0.471422235	0.664950818	0.638862108	0.652640082	0.625104258	0.603450762	0.615152224	0.548867074	0.527966266	0.538852528	0.521448797	0.497832768	0.510115596	0.508983343	0.478650318	0.494062063	0.502970108
SSA_00295	0.570071481	0.520554489	0.546912741	0.622865385	0.558647057	0.590342739	0.659340067	0.589204167	0.623155726	0.727901991	0.661662824	0.693156346	0.74073259	0.684258082	0.710588883	0.747531721	0.708444846	0.726626065	0.748363039	0.722336711	0.734207455	0.74944196	0.727207129	0.737237704	0.70852931	0.630106204	0.671470128	0.489020023	0.458574886	0.476004309	0.48843431	0.458245333	0.475603736	0.684390676	0.589148354	0.639892428	0.657673209	0.557021429	0.609462184	0.57289399	0.498394192	0.537308011	0.526290061	0.478830571	0.504840318	0.50778806	0.472019562	0.492182605	0.499779679
SSA_00296	0.583458841	0.576946273	0.580753365	0.626587683	0.606572084	0.616258726	0.653654765	0.628427059	0.640489236	0.713035358	0.688666419	0.699203951	0.727646589	0.710062563	0.717507561	0.737211692	0.725066548	0.730590552	0.739343495	0.728657292	0.733208874	0.742109033	0.731443102	0.735927387	0.693700082	0.695109291	0.695236397	0.511526702	0.482213246	0.49814352	0.50971235	0.480709057	0.496430406	0.65163118	0.656267608	0.654979249	0.620815156	0.614012811	0.617556428	0.565979903	0.545195163	0.555440682	0.541848945	0.515260053	0.529392389	0.530279915	0.501492799	0.517105804	0.52152943
SSA_00297	0.509621116	0.55725568	0.528475131	0.564771138	0.594718127	0.574564359	0.601044422	0.615508518	0.603559288	0.670340988	0.693398482	0.677720616	0.68677126	0.71348484	0.696890543	0.69864531	0.728416402	0.710900663	0.70270435	0.733029425	0.715192857	0.70423901	0.736628891	0.717801115	0.624726941	0.661689767	0.640314951	0.432459179	0.474865871	0.448629732	0.429789178	0.473866775	0.447119016	0.583913667	0.625400847	0.601810534	0.550831479	0.597421884	0.570275747	0.501380445	0.532622803	0.512639497	0.464828386	0.50904755	0.481871032	0.453337721	0.496324815	0.469266888	0.446816428
SSA_00298	0.582110986	0.584568924	0.58340251	0.62794418	0.624122155	0.624179386	0.661753448	0.650185325	0.653520305	0.733981386	0.714102757	0.721118577	0.745598301	0.729980004	0.735755972	0.752587187	0.744787684	0.74775246	0.755905082	0.750703296	0.752324034	0.757501887	0.752791574	0.754117507	0.686880524	0.713941382	0.701274484	0.51023052	0.496964601	0.504398585	0.508417636	0.494714572	0.502437488	0.637870192	0.676131015	0.65808053	0.593003284	0.627457664	0.611169996	0.546560256	0.55399929	0.550096453	0.529653461	0.525734205	0.528418972	0.52233252	0.513639942	0.518867106	0.517606032
SSA_00299	0.575734461	0.573760192	0.577511511	0.632563093	0.630434553	0.633746239	0.67111279	0.665211784	0.670254095	0.736907265	0.729320686	0.734412597	0.74890476	0.737818711	0.74353245	0.755320126	0.748272861	0.7520332	0.758081279	0.75208357	0.755154668	0.759636949	0.754676133	0.757235415	0.694963943	0.717057849	0.708858946	0.491922931	0.484106317	0.490092406	0.489682049	0.480581821	0.486957109	0.648932581	0.676257876	0.667494952	0.604838853	0.637709733	0.628094925	0.540725346	0.564998735	0.558197224	0.517842238	0.535836479	0.53099564	0.507785597	0.515097015	0.514563884	0.500576207
SSA_00300	0.601361627	0.581737121	0.591984032	0.64918351	0.623891939	0.634607484	0.677793849	0.652562578	0.662496179	0.728230933	0.711328663	0.71848519	0.739075412	0.726157356	0.732317918	0.744795552	0.74143956	0.743669384	0.745677863	0.746337661	0.746567071	0.746157018	0.749442237	0.748388531	0.72568175	0.713716768	0.718703587	0.510452457	0.510960425	0.512487756	0.50618163	0.507074442	0.508376091	0.699971517	0.686305865	0.690989967	0.667211463	0.660579597	0.661876154	0.589629348	0.592246815	0.590802226	0.55300021	0.557552346	0.55632904	0.542527777	0.543955643	0.544702833	0.532416315
SSA_00301	0.555464629	0.559713298	0.557868223	0.589284359	0.592890492	0.588706968	0.612755233	0.614396261	0.610705411	0.675503979	0.682100031	0.675936706	0.693620918	0.700191433	0.694529096	0.708027283	0.71954579	0.712354373	0.711731304	0.723908292	0.716140987	0.713233955	0.724731841	0.717241292	0.686103037	0.680693979	0.683718273	0.496868116	0.485822721	0.492285275	0.496355389	0.485302148	0.491829393	0.660135878	0.644599723	0.652856969	0.632831505	0.604630141	0.619431786	0.558821366	0.533830476	0.547485566	0.524079191	0.5142075	0.519959491	0.514788983	0.503385254	0.510047675	0.511449581
SSA_00302	0.539635242	0.547529678	0.542600844	0.591678401	0.588294267	0.587663524	0.627192216	0.616335306	0.619571966	0.700844758	0.696608156	0.698266841	0.717626786	0.71879661	0.718417452	0.731169477	0.73544562	0.734039412	0.732457738	0.741160466	0.737329395	0.736622323	0.742275074	0.739773666	0.699869744	0.693247441	0.697032571	0.473472951	0.463907018	0.47038856	0.474224287	0.458098866	0.468165701	0.660404975	0.650480814	0.656648029	0.609357623	0.596583127	0.604391881	0.520138496	0.504121982	0.513256371	0.493058625	0.480526866	0.488533494	0.488372102	0.47556298	0.483692596	0.483026586
SSA_00303	0.580912373	0.528091768	0.555169232	0.615219962	0.558694826	0.584911699	0.646289572	0.587646838	0.614057403	0.721414711	0.667532471	0.692512575	0.741367115	0.695367878	0.717402953	0.752414791	0.717777012	0.734854445	0.754110264	0.723555408	0.738266729	0.756018077	0.725830335	0.740385877	0.69930417	0.672377692	0.6860727	0.518240904	0.473518293	0.497729792	0.517932822	0.472650458	0.497205236	0.663346737	0.632037943	0.647541253	0.635577435	0.597253839	0.615374751	0.572477698	0.534603921	0.552355032	0.540815297	0.504086088	0.522829388	0.533373838	0.492876412	0.514191553	0.526949028
SSA_00304	0.601081162	0.567962331	0.585524738	0.661323975	0.612105928	0.637581982	0.698452822	0.643716304	0.670701304	0.745251562	0.719121996	0.730227913	0.755319737	0.732732833	0.741983343	0.761922515	0.748916866	0.754986566	0.763400477	0.751814823	0.756934676	0.763524792	0.752415379	0.757388746	0.710784109	0.68025208	0.696637969	0.515621009	0.483260568	0.500927755	0.514810259	0.479950676	0.498642345	0.687340539	0.651631588	0.670415715	0.661597127	0.616907954	0.639943256	0.577990523	0.542239721	0.561983341	0.545450092	0.510492227	0.529722461	0.534411884	0.49763935	0.517598085	0.525173356
SSA_00305	0.588181204	0.571063784	0.577385576	0.647148484	0.620074677	0.632828667	0.681774738	0.654928472	0.667341562	0.735299681	0.719327436	0.724816132	0.748737396	0.732706144	0.738602223	0.754989725	0.746958385	0.750133873	0.755883992	0.752199851	0.75330715	0.755916044	0.754030271	0.754272865	0.69312526	0.671101522	0.681258764	0.498461202	0.482213246	0.489943456	0.496565593	0.480709057	0.488021632	0.662203074	0.631176418	0.645893129	0.621325067	0.596399123	0.608938311	0.546509934	0.526748357	0.537262583	0.525450086	0.503414339	0.514096262	0.514620855	0.496334869	0.504936561	0.509324611
SSA_00306	0.63684986	0.595098258	0.61484189	0.67428325	0.637372452	0.654112301	0.693199939	0.665474292	0.676818295	0.746488558	0.719220288	0.730730754	0.759135252	0.730889051	0.743684379	0.766805085	0.745295802	0.755399298	0.769629845	0.748943636	0.758556381	0.771432353	0.752902816	0.761563742	0.717221687	0.704205719	0.708960415	0.526331625	0.486080334	0.506233557	0.523050491	0.484525129	0.503683276	0.687132707	0.669264269	0.675467501	0.654763189	0.627963361	0.638324266	0.588986305	0.542900758	0.564353814	0.558017875	0.508998115	0.532758453	0.543764922	0.500013602	0.521585103	0.537591848
SSA_00307	0.510836316	0.514942832	0.513926117	0.551414535	0.547005013	0.548077193	0.578753323	0.575289073	0.575377575	0.650481099	0.652136704	0.650010903	0.668495786	0.677512356	0.672068218	0.681282856	0.699710288	0.690290988	0.688855333	0.708848915	0.698381037	0.688831403	0.709203713	0.698490445	0.623528197	0.614309195	0.622211469	0.444450256	0.451472062	0.448461848	0.440384689	0.450114467	0.446142894	0.59342604	0.580410718	0.591045339	0.574272679	0.55528422	0.567355333	0.53218425	0.50109719	0.517568139	0.49748011	0.48076796	0.490114454	0.478387179	0.470693531	0.474941712	0.467325642
SSA_00308	0.608394766	0.602559804	0.603849614	0.654386101	0.643962276	0.647998656	0.679090423	0.664850679	0.671659982	0.727534325	0.720782446	0.723200172	0.738207097	0.735108062	0.736702373	0.750856932	0.747139025	0.749611703	0.752601938	0.750705415	0.752555921	0.754910389	0.753898959	0.755226871	0.705537304	0.716396487	0.711506053	0.534884845	0.532729882	0.53367968	0.533152144	0.529072121	0.531220213	0.672731324	0.686296144	0.679368634	0.642403263	0.657911633	0.648947538	0.58595309	0.590756661	0.586904213	0.560450598	0.557115637	0.558783191	0.550451635	0.544352471	0.547677181	0.544235645
SSA_00309	0.587421728	0.586952974	0.586427671	0.642354447	0.625015797	0.632701863	0.672493906	0.650675423	0.661279646	0.726581068	0.70661459	0.716195638	0.739628448	0.718320466	0.728956936	0.748157854	0.732089755	0.740234556	0.75067193	0.737717965	0.744209173	0.749866335	0.740227715	0.745113539	0.701755401	0.697833378	0.700078279	0.509492622	0.494461676	0.502347496	0.506317976	0.491026259	0.499113473	0.674589657	0.668840091	0.671730773	0.656503409	0.634521641	0.644501476	0.60373836	0.557929064	0.580447469	0.550575651	0.523708202	0.537353126	0.529975003	0.507126726	0.519131712	0.521662167
SSA_00310	0.564964189	0.552845962	0.55975793	0.58756233	0.579550189	0.582980258	0.605079246	0.597898685	0.60010135	0.668315367	0.664423203	0.664314453	0.689117239	0.690472702	0.68846421	0.699547728	0.710085738	0.704649585	0.701866146	0.71445908	0.707883782	0.704598545	0.716765382	0.71037465	0.647318781	0.652326188	0.651564195	0.487401992	0.482819942	0.487514901	0.483376002	0.479708584	0.483610513	0.63085643	0.625573931	0.629574008	0.613947663	0.60495892	0.609749862	0.574714023	0.557387386	0.566015935	0.551375762	0.530231586	0.541646246	0.531358663	0.513366094	0.523909147	0.517966369
SSA_00311	0.504106422	0.51953218	0.514211948	0.552717023	0.556613472	0.5545222	0.589091643	0.588278483	0.587529652	0.678786674	0.676252634	0.677024411	0.700773371	0.704266613	0.702029664	0.71671614	0.727041695	0.722004795	0.720729736	0.734090503	0.727461599	0.728443607	0.736618106	0.732434905	0.64146956	0.635037834	0.640573497	0.448105087	0.470335591	0.461208154	0.447761859	0.467124868	0.45961945	0.586363292	0.581143167	0.587777623	0.541887444	0.54424288	0.546833584	0.481654535	0.493621647	0.490049213	0.464699994	0.480760569	0.475542234	0.459877896	0.478229819	0.471179588	0.458644145
SSA_00312	0.580222612	0.573167871	0.578977857	0.624153586	0.613189464	0.619867545	0.659144822	0.636211233	0.649040232	0.731234808	0.696582576	0.714444865	0.749811252	0.711268407	0.731405193	0.759964108	0.72587673	0.743963424	0.762052407	0.731967767	0.747847216	0.762397306	0.732497321	0.748146953	0.740335573	0.710960292	0.72762062	0.519829127	0.502764302	0.514824967	0.518218455	0.499521323	0.512371029	0.707971576	0.689002849	0.699437923	0.67112524	0.66374031	0.668406078	0.582872664	0.592645987	0.589370351	0.54716654	0.550418634	0.550981023	0.534230881	0.530479572	0.535170271	0.529467654
SSA_00313	0.57463767	0.575868503	0.575301916	0.628505971	0.624616118	0.626344136	0.662148492	0.65454003	0.656838566	0.727943579	0.725354598	0.724557774	0.743735514	0.74069867	0.740484057	0.751022038	0.754513418	0.751929593	0.752846654	0.759033304	0.755245628	0.755978097	0.759678966	0.757029421	0.714042645	0.718756777	0.715681989	0.507171148	0.516192033	0.510518465	0.505626585	0.514487422	0.508708237	0.681759986	0.678331392	0.678019228	0.638740504	0.630261592	0.631885126	0.558492035	0.558922228	0.555636105	0.535849206	0.536889956	0.533719957	0.52628954	0.530433827	0.526306827	0.520273699
SSA_00314	0.584308144	0.577897605	0.579970022	0.643142138	0.617051066	0.62827816	0.674000347	0.642973165	0.656302808	0.725782812	0.714390469	0.717088529	0.732158545	0.728217138	0.728163871	0.739599107	0.741861495	0.739899862	0.745784584	0.745798075	0.744940027	0.746017065	0.748055288	0.746186085	0.700862342	0.694437877	0.696066604	0.475516277	0.48260382	0.478478689	0.473938938	0.478140757	0.475729322	0.676114386	0.658390655	0.664542814	0.647327362	0.622229984	0.631432951	0.559557328	0.547815417	0.552403686	0.518167777	0.515027477	0.516099024	0.499329588	0.501382385	0.499921008	0.488263878
SSA_00315	0.629766359		0.616313713	0.662161161		0.647371541	0.680925694		0.666074229	0.718120651		0.711584359	0.727476029		0.725103388	0.732726405		0.734922097	0.733898483		0.737358972	0.733078063		0.737390517	0.691008953		0.690782099	0.52519199		0.517726103	0.523420874		0.515697779	0.656015769		0.655029404	0.626728068		0.623160097	0.576557454		0.569610922	0.549562188		0.544075199	0.541831049		0.535174081	0.534276269
SSA_00316	0.584968328		0.582080933	0.639586822		0.630893775	0.671888168		0.660712513	0.735574337		0.724882003	0.745431694		0.737053044	0.755597746		0.750723872	0.757649617		0.753691781	0.758099245		0.754717766	0.693087691		0.695382656	0.4975937		0.494144238	0.496057387		0.492691193	0.659478785		0.661073358	0.635458798		0.633389613	0.573797778		0.569852537	0.53677667		0.534168396	0.522097852		0.518448722	0.511790818
SSA_00317	0.601355994	0.607491151	0.603436426	0.652312871	0.648421765	0.649434518	0.681691768	0.676822546	0.67879837	0.731257502	0.732975562	0.732158591	0.73973131	0.747139054	0.743948499	0.748459358	0.758519823	0.754557529	0.751668723	0.760296935	0.757177837	0.752031084	0.764305575	0.759263163	0.71807027	0.718521215	0.718892189	0.50958522	0.502875445	0.505645393	0.505032764	0.501954433	0.502776069	0.688701378	0.688013088	0.688547349	0.660757762	0.654744515	0.65705485	0.593375005	0.587396471	0.589062964	0.557930412	0.550428197	0.553764834	0.540062693	0.530288346	0.534990893	0.526415909
SSA_00318	0.582904325	0.591563517	0.587115759	0.62880324	0.627227968	0.626929636	0.657235828	0.654107105	0.654317308	0.721768506	0.713163129	0.716116684	0.738917562	0.727801791	0.731911636	0.749969049	0.73950694	0.74372515	0.750604507	0.742902067	0.745705341	0.750636867	0.745562035	0.747054645	0.700282928	0.700235178	0.700044424	0.486364382	0.486363546	0.485877323	0.484535471	0.487117118	0.485446474	0.667432806	0.658714363	0.662291646	0.630721125	0.621931808	0.624818601	0.561044869	0.551923759	0.554964371	0.525385567	0.527985092	0.525886659	0.510225255	0.511371658	0.509863542	0.501719832
SSA_00337		0.589098169	0.587452752		0.631663428	0.633219786		0.655844591	0.659724743		0.716272036	0.719179068		0.73123898	0.733912841		0.747138531	0.747861751		0.751463195	0.751213033		0.753686364	0.753062561		0.719709864	0.716839863		0.50213172	0.503257068		0.496036725	0.497900753		0.692383716	0.688008046		0.667102023	0.662224458		0.604665279	0.6012783		0.558418776	0.556346066		0.536200796	0.53594341
SSA_00339	0.58326537	0.575446802	0.57865217	0.620788006	0.613780055	0.614915245	0.647181185	0.639951165	0.640933305	0.716156961	0.705557681	0.709488437	0.734528488	0.723030526	0.728813321	0.749312136	0.741394123	0.746033204	0.75618399	0.747745229	0.752552716	0.758651955	0.748844808	0.754095654	0.720073336	0.710245765	0.715022637	0.512661825	0.489020539	0.50208142	0.510863394	0.487047393	0.50023994	0.687842244	0.676794805	0.68226225	0.65525401	0.646771852	0.650991856	0.582799483	0.571477779	0.577680092	0.547529608	0.53405542	0.542435183	0.532559088	0.513005987	0.524461063	0.521852175
SSA_00341	0.624740176	0.612770498	0.619839307	0.65629794	0.647091268	0.651322617	0.668125007	0.665189464	0.665775231	0.728182177	0.722930865	0.724550996	0.739283718	0.737900498	0.73796047	0.752459857	0.753491707	0.753081906	0.753520611	0.757652688	0.755850894	0.753486061	0.760892407	0.757455499	0.710644742	0.720028741	0.715107727	0.548624784	0.542708792	0.54545267	0.545704788	0.537919853	0.541246035	0.686733886	0.69191094	0.688213211	0.661157521	0.666958256	0.662363821	0.615352392	0.608384359	0.611267478	0.585327595	0.575272736	0.580254321	0.572325969	0.558799276	0.565952665	0.561636143
SSA_00343	0.562566729	0.587826987	0.579866621	0.621306248	0.638007499	0.63243546	0.657015453	0.670552233	0.665135135	0.724805356	0.731662637	0.730893998	0.741716863	0.740586811	0.743146228	0.753600005	0.752554198	0.754297148	0.754661003	0.75479579	0.755783616	0.756362215	0.755717225	0.757017835	0.700624067	0.702927259	0.701388531	0.47979848	0.492825417	0.487609891	0.476303498	0.491890912	0.485664847	0.665040979	0.66811868	0.665908662	0.632072955	0.635541221	0.632834781	0.562725498	0.564196648	0.563757157	0.526634754	0.52905478	0.529581831	0.509576929	0.512747336	0.513300332	0.49594034
SSA_00346	0.609132095	0.621600035	0.615450356	0.64413893	0.64984789	0.647363246	0.667383494	0.667682707	0.667190423	0.740331088	0.726894865	0.731048047	0.75038554	0.743097993	0.745769374	0.7588777	0.764894562	0.763073625	0.762940081	0.76625167	0.765566826	0.763730428	0.771335049	0.768838967	0.729178573	0.733632578	0.732425308	0.528374086	0.532381522	0.530777729	0.524430783	0.530283994	0.527646882	0.699537959	0.703834346	0.70167797	0.663359938	0.671777582	0.667722417	0.588326207	0.598867824	0.594271693	0.558449139	0.570012071	0.565137803	0.545703682	0.553096227	0.550261869	0.538116462
SSA_00353	0.614327743	0.58486435	0.597977093	0.654447332	0.640863424	0.645470961	0.677329129	0.671902446	0.672827024	0.732067017	0.725039103	0.726986436	0.741337555	0.735742814	0.737767525	0.752300338	0.747559255	0.750161432	0.756805568	0.749643917	0.753289562	0.757247884	0.751239839	0.754273744	0.732257335	0.730244459	0.729650826	0.500097213	0.49620062	0.497500738	0.498198694	0.491699225	0.49444094	0.708457499	0.697600996	0.699957511	0.675590282	0.660268031	0.665125902	0.580827927	0.571972616	0.57564278	0.536264103	0.536446256	0.535822523	0.520631507	0.515336977	0.51746235	0.511685671
SSA_00354	0.569087905		0.573908558	0.607805228		0.606792684	0.628773546		0.627665198	0.684927253		0.692808395	0.701579595		0.708910023	0.715768864		0.722804818	0.720457512		0.727960412	0.720619202		0.728610816	0.668357613		0.675262775	0.47909458		0.481248328	0.474509568		0.477694196	0.639516396		0.644065556	0.613499328		0.615193373	0.558193815		0.556479225	0.521424539		0.524549357	0.503081493		0.506255388	0.492442199
SSA_00359	0.604127464	0.575598701	0.588299952	0.641800233	0.627639862	0.634015957	0.664965692	0.655593884	0.660857006	0.732769926	0.728846347	0.730741044	0.745421756	0.740741753	0.742622954	0.757706138	0.75125855	0.754055764	0.759313989	0.756154023	0.757382099	0.760943631	0.757338091	0.75872254	0.736544333	0.711679945	0.722841537	0.507630758	0.491119314	0.498818101	0.505108257	0.486741226	0.495401103	0.696150619	0.671305587	0.683486185	0.652527217	0.634663561	0.644654446	0.567803349	0.55519998	0.561761198	0.536314257	0.528278658	0.532072974	0.524647726	0.513547797	0.518785339	0.519562287
SSA_00366	0.575255835	0.554873149	0.564050081	0.615057828	0.606618909	0.609861011	0.638560999	0.635725798	0.635875896	0.698287233	0.694233117	0.695408649	0.717652439	0.706260056	0.711314871	0.732059409	0.720034857	0.725450145	0.73664959	0.725838765	0.73039252	0.740332879	0.729028626	0.733679569	0.681555616	0.67342756	0.676481565	0.478829572	0.478913055	0.479017389	0.474930165	0.472742604	0.474111035	0.656821226	0.637626799	0.645777414	0.630330275	0.606293542	0.616197761	0.565247447	0.554849988	0.558901108	0.526822758	0.523032131	0.524931283	0.505241834	0.507103996	0.506423467	0.492690073
SSA_00367	0.583176705	0.552627009	0.570954551	0.640067348	0.594441048	0.620336768	0.67417024	0.621707481	0.651142514	0.725254433	0.697616659	0.711872776	0.734653402	0.713819425	0.724269644	0.740451784	0.726706808	0.733326819	0.743315755	0.731042279	0.736755555	0.744935659	0.731718874	0.737841343	0.705833954	0.663286801	0.686949759	0.478236772	0.476533639	0.477533017	0.475066238	0.473788208	0.474685294	0.673864504	0.614914291	0.647857525	0.637773495	0.581243994	0.612786451	0.570649279	0.527874008	0.552382968	0.529754652	0.504074283	0.518920663	0.509621869	0.493645756	0.502724272	0.497397674
SSA_00369	0.631912644	0.582978109	0.61076826	0.678082145	0.637301302	0.659017964	0.701379967	0.67041269	0.685326776	0.739182412	0.722964744	0.731391941	0.751728098	0.734689394	0.744187289	0.756950868	0.742754101	0.751267355	0.759848314	0.745376399	0.753753263	0.760561476	0.746756931	0.754775167	0.736231352	0.714123599	0.725576592	0.529360176	0.501108804	0.519634353	0.52895968	0.499029695	0.518383582	0.716028524	0.687059432	0.700932453	0.689660476	0.660604573	0.674189111	0.610663459	0.59070688	0.602261959	0.577981242	0.54719299	0.565384282	0.558031753	0.528290536	0.547016443	0.546088562
SSA_00376	0.566098484	0.592628808	0.585169716	0.609120805	0.622109479	0.617248535	0.637642072	0.640541337	0.639109558	0.703245441	0.707470333	0.708354749	0.723460525	0.721217444	0.7240167	0.737930213	0.739576854	0.740405659	0.740020833	0.741820298	0.742047112	0.74020403	0.743112856	0.74244785	0.699034709	0.701446264	0.702189099	0.503359797	0.540464696	0.526843451	0.497977069	0.537835707	0.523292006	0.668747849	0.672784301	0.672859941	0.644056134	0.643593054	0.644928114	0.583480926	0.592677022	0.590759466	0.543010968	0.576954925	0.566185706	0.525924498	0.565099727	0.552092026	0.517696592
SSA_00380		0.549237297	0.555653971		0.597228112	0.604438762		0.632226407	0.638348524		0.705106028	0.709209746		0.719292543	0.723776914		0.733049441	0.735841565		0.739467812	0.740674174		0.74029901	0.741469087		0.665495458	0.674557896		0.464669914	0.475665816		0.464553723	0.475043698		0.624994069	0.636275849		0.585417849	0.598311631		0.522259871	0.53371865		0.496896946	0.507115419		0.483939902	0.49460995
SSA_00386		0.593378178	0.592738259		0.643683201	0.644250177		0.671670927	0.673209219		0.724921735	0.726477848		0.733769155	0.736017744		0.746910947	0.747383925		0.750018915	0.749630302		0.751976471	0.751375882		0.702998816	0.7048111		0.465782674	0.476556157		0.465840449	0.476107399		0.675047103	0.676078849		0.63953672	0.641780203		0.550357794	0.557725911		0.50668727	0.515108153		0.490694485	0.500069116
SSA_00395		0.587306619	0.590270121		0.616978684	0.625083103		0.640479465	0.64949785		0.708712102	0.714599176		0.728988578	0.732841017		0.748534363	0.749156176		0.751602731	0.751427524		0.753266745	0.752766425		0.722961178	0.723128662		0.496544116	0.502270482		0.49199735	0.49809224		0.687025781	0.688632339		0.65351521	0.656056854		0.572458191	0.578083516		0.528533145	0.534972603		0.511669879	0.518921606
SSA_00403	0.527748051	0.541534097	0.53172762	0.578008719	0.590616285	0.579523618	0.609824795	0.62426461	0.611834228	0.677785147	0.692077454	0.682763128	0.692765277	0.709581161	0.699489087	0.693658961	0.724078835	0.707018665	0.695364892	0.727647558	0.709327617	0.695531021	0.728744983	0.70982674	0.637466935	0.665345402	0.651147398	0.449324645	0.462252998	0.454058264	0.448870034	0.458248411	0.452576095	0.604186878	0.633351823	0.618794533	0.577489225	0.60288	0.588923934	0.507250824	0.531632235	0.515600969	0.473713732	0.492643485	0.48046881	0.462739372	0.481450814	0.469329895	0.455152331
[truncated: 71 more columns]
