# Supplementary material for: A deficient CP24 allele defines variation for dynamic nonphotochemical quenching and photosystem II efficiency in maize
Source: Plant Cell. 2025 Mar 25;37(4):koaf063. doi: 10.1093/plcell/koaf063 (PMC12018801; doi:10.1093/plcell/koaf063)
Supplement: koaf063_Supplementary_Data [file koaf063_supplementary_data.zip › Supplemental Table S3.xlsx]

## Sheet: Sheet1
	2021	NPQ_ind_amp	NPQ_ind_rate	NPQ_rel_amp	NPQ_rel_rate	NPQ_rel_residual	phiPSII_rec_amp	phiPSII_rec_rate	phiPSII_rec_residual	NPQ_ind_LM	Max NPQ	Final NPQ	Final phiPSII	Fv/Fm	PI
	NPQ_ind_amp		-0.337102	0.959155	0.0579042	0.133685	0.888236	-0.0432225	-0.517361	0.0750013	0.971934	0.106623	0.131689	0.175136	0.13134
	NPQ_ind_rate	8.26178e-10		-0.172927	-0.312029	0.0270221	-0.0969108	-0.276481	-0.0723011	0.791895	-0.176406	0.156919	-0.209841	-0.203624	-0.221533
	NPQ_rel_amp	1.05486e-173	0.00206872		-0.0194187	0.00790022	0.958626	-0.0929685	-0.554533	0.234754	0.985726	0.0441411	0.135336	0.160638	0.134179
	NPQ_rel_rate	0.305613	1.53291e-08	0.731366		-0.013229	-0.0869938	0.940449	0.132442	-0.31935	-0.0223552	-0.171334	0.135666	0.108006	0.137911
	NPQ_rel_residual	0.0176007	0.63281	0.888929	0.815087		-0.0910304	-0.0871014	-0.244006	0.179465	0.150573	0.874373	-0.421482	-0.217916	-0.423817
	phiPSII_rec_amp	9.26872e-108	0.0859421	7.60099e-173	0.123373	0.106841		-0.164494	-0.702582	0.289516	0.92714	-0.0220981	-0.0386616	-0.0470612	-0.0398181
	phiPSII_rec_rate	0.44461	6.19475e-07	0.0995506	1.01706e-148	0.122907	0.00341328		0.238078	-0.305896	-0.112699	-0.202703	0.195273	0.15956	0.197564
	phiPSII_rec_residual	5.80354e-23	0.200619	8.54753e-27	0.018691	1.18765e-05	3.59897e-48	1.95273e-05		-0.399955	-0.573859	-0.272184	0.73231	0.716173	0.729641
	NPQ_ind_LM	0.184271	5.11537e-69	2.56655e-05	6.71533e-09	0.00138133	1.69139e-07	3.00898e-08	1.57573e-13		0.253879	0.251671	-0.297698	-0.270424	-0.310059
	Max NPQ	9.07313e-199	0.00167145	2.94711e-244	0.692668	0.00742706	1.79849e-135	0.0456491	5.52772e-29	5.04348e-06		0.147943	0.082881	0.131113	0.0805975
	Final NPQ	0.0587269	0.00524991	0.434983	0.00227796	2.63172e-100	0.696026	0.00029348	9.36692e-07	6.12738e-06	0.00854431		-0.432328	-0.197605	-0.434464
	Final phiPSII	0.0193792	0.000175882	0.0162391	0.0159784	5.36378e-15	0.494162	0.000491066	3.60844e-54	7.2368e-08	0.142194	8.89443e-16		0.959105	0.994309
	Fv/Fm	0.00180764	0.000275003	0.00425918	0.0555061	9.65067e-05	0.405186	0.00452747	8.11498e-51	1.10738e-06	0.0199208	0.00041863	1.27547e-173		0.96659
	PI	0.0197064	7.32177e-05	0.0171838	0.0142992	3.66287e-15	0.481327	0.000419821	1.34392e-53	1.90706e-08	0.153551	6.19537e-16	1.82679e-306	4.17501e-187
	2022	NPQ_ind_amp	NPQ_ind_rate	NPQ_rel_amp	NPQ_rel_rate	NPQ_rel_residual	phiPSII_rec_amp	phiPSII_rec_rate	phiPSII_rec_residual	NPQ_ind_LM	Max NPQ	Final NPQ	Final phiPSII	Fv/Fm	PI
	NPQ_ind_amp		-0.258169	0.943328	0.285052	0.138393	0.829951	0.200649	-0.467762	0.0137711	0.964843	-0.0548273	0.196652	0.208527	0.20316
	NPQ_ind_rate	3.82957e-06		-0.0652376	-0.407062	-0.0412529	0.0423009	-0.399425	-0.189289	0.824333	-0.0920997	0.176629	-0.261427	-0.248499	-0.26909
	NPQ_rel_amp	1.50493e-150	0.250587		0.181184	-0.0278024	0.943441	0.111967	-0.565142	0.230594	0.981602	-0.107526	0.153221	0.145336	0.158497
	NPQ_rel_rate	3.03199e-07	6.99002e-14	0.0013083		0.0945774	0.0356774	0.984022	0.142748	-0.403221	0.193322	-0.300834	0.324309	0.272826	0.323937
	NPQ_rel_residual	0.0144259	0.467805	0.624692	0.0953944		-0.185885	0.0352219	-0.109058	-0.00793917	0.127091	0.79569	-0.308176	-0.116409	-0.303142
	phiPSII_rec_amp	1.42291e-80	0.456564	1.11588e-150	0.530096	0.000970311		-0.0253625	-0.736168	0.328433	0.894806	-0.159627	-0.0540078	-0.0986151	-0.0504186
	phiPSII_rec_rate	0.000362082	2.22597e-13	0.0481531	2.12356e-234	0.535364	0.655406		0.212076	-0.421152	0.105993	-0.294136	0.353729	0.307414	0.352989
	phiPSII_rec_residual	2.28618e-18	0.000777974	1.00117e-27	0.0115946	0.0543085	1.69949e-54	0.000160662		-0.400829	-0.555459	-0.198814	0.709702	0.721403	0.706813
	NPQ_ind_LM	0.808562	1.37119e-78	3.91726e-05	1.25634e-13	0.888918	2.78687e-09	7.62112e-15	1.80307e-13		0.209144	0.176933	-0.277651	-0.257088	-0.279592
	Max NPQ	5.86324e-182	0.104434	5.50474e-225	0.000595882	0.0247694	1.36456e-110	0.0614876	1.18207e-26	0.000198735		-0.01649	0.126556	0.141373	0.132501
	Final NPQ	0.334404	0.00173599	0.0578055	6.01063e-08	1.7988e-69	0.00470731	1.20892e-07	0.000410886	0.00170396	0.771723		-0.47868	-0.249014	-0.475047
	Final phiPSII	0.000476183	2.85692e-06	0.00669609	4.49913e-09	2.7372e-08	0.341689	1.25805e-10	4.43524e-49	6.26322e-07	0.0253884	2.83763e-19		0.963491	0.997778
	Fv/Fm	0.000207758	8.92833e-06	0.010155	9.93791e-07	0.0398857	0.0820103	2.97308e-08	2.13642e-51	4.2167e-06	0.0124303	8.54214e-06	1.83452e-179		0.96899
	PI	0.000304004	1.41229e-06	0.0050139	4.69583e-09	4.70478e-08	0.374777	1.3829e-10	1.5901e-48	5.18868e-07	0.019213	5.72899e-19	0	2.88226e-190
	Joint	NPQ_ind_amp	NPQ_ind_rate	NPQ_rel_amp	NPQ_rel_rate	NPQ_rel_residual	phiPSII_rec_amp	phiPSII_rec_rate	phiPSII_rec_residual	NPQ_ind_LM	Max NPQ	Final NPQ	Final phiPSII	Fv/Fm	PI
	NPQ_ind_amp		-0.263405	0.958819	0.145054	0.114838	0.873703	0.0556108	-0.505272	0.0818155	0.972438	0.029334	0.160641	0.186098	0.162421
	NPQ_ind_rate	1.41359e-06		-0.0758504	-0.36762	-0.00107039	0.0206172	-0.341556	-0.174741	0.855538	-0.0933944	0.172793	-0.259485	-0.243943	-0.264864
	NPQ_rel_amp	3.53619e-179	0.171869		0.0700919	-0.010882	0.954187	-0.00700078	-0.57677	0.26281	0.985595	-0.0154519	0.126501	0.137134	0.12786
	NPQ_rel_rate	0.00872002	7.20471e-12	0.206865		-0.00883694	-0.0288166	0.985413	0.148507	-0.32894	0.0672949	-0.282631	0.247372	0.187856	0.24469
	NPQ_rel_residual	0.0382321	0.98464	0.844821	0.873712		-0.12763	-0.0557166	-0.157371	0.112901	0.130512	0.840476	-0.343848	-0.158222	-0.34701
	phiPSII_rec_amp	2.03172e-103	0.71074	7.64204e-172	0.604175	0.0211664		-0.10464	-0.739409	0.341838	0.9196	-0.0700297	-0.0743991	-0.0936652	-0.0724984
	phiPSII_rec_rate	0.316829	2.37668e-10	0.899796	2.92396e-251	0.315907	0.0591266		0.231285	-0.347048	-0.0231318	-0.27094	0.283071	0.22945	0.280011
	phiPSII_rec_residual	1.58475e-22	0.00153849	2.67002e-30	0.007232	0.00439598	1.2787e-57	2.47308e-05		-0.446841	-0.580853	-0.215221	0.721087	0.71879	0.718417
	NPQ_ind_LM	0.140478	1.21848e-94	1.496e-06	1.15367e-09	0.0416328	2.29244e-10	1.16821e-10	2.0935e-17		0.263314	0.226698	-0.323678	-0.295394	-0.327637
	Max NPQ	6.02281e-207	0.0922813	3.91232e-252	0.225609	0.0183988	1.63643e-133	0.677331	8.38527e-31	1.42593e-06		0.0786784	0.0904125	0.12199	0.0913621
	Final NPQ	0.597695	0.00173938	0.781062	2.10732e-07	3.14607e-88	0.207269	6.82204e-07	8.96603e-05	3.60663e-05	0.15639		-0.422916	-0.201712	-0.426207
	Final phiPSII	0.00363494	2.04706e-06	0.0223456	6.1929e-06	1.77007e-10	0.180242	2.01397e-07	1.42262e-53	2.18315e-09	0.103205	1.41233e-15		0.967587	0.997555
	Fv/Fm	0.000733536	8.38623e-06	0.0132034	0.000651556	0.00418522	0.0913372	2.8787e-05	4.34176e-53	5.48737e-08	0.0276394	0.000246597	1.03227e-195		0.970913
	PI	0.0032728	1.2298e-06	0.0209332	7.85359e-06	1.17405e-10	0.191661	2.75499e-07	5.19822e-53	1.35252e-09	0.0996207	8.06899e-16	0	3.26227e-203
