# Supplementary material for: A deficient CP24 allele defines variation for dynamic nonphotochemical quenching and photosystem II efficiency in maize
Source: Plant Cell. 2025 Mar 25;37(4):koaf063. doi: 10.1093/plcell/koaf063 (PMC12018801; doi:10.1093/plcell/koaf063)
Supplement: koaf063_Supplementary_Data [file koaf063_supplementary_data.zip › Supplemental Table S4.csv]

Maize Gene ID	Asssociated Trait	Model	Associated QTL	Cloesest Arabidopsis ortholog ID	Arabidopsis ortholog common name	Arabidopsis ortholog description
Zm00001d007822	NPQ Dark 6	2022	Chromosome 2	AT4G14615
Zm00001d007823	NPQ Dark 6	2022	Chromosome 2	AT3G54540	ATGCN4,GCN4	general control non-repressible 4
Zm00001d007824	NPQ Dark 6	2022	Chromosome 2	AT3G09630		Ribosomal protein L4/L1 family
Zm00001d007825	NPQ Dark 6	2022	Chromosome 2	AT2G25590		Plant Tudor-like protein
Zm00001d007826	NPQ Dark 6	2022	Chromosome 2	AT3G63400		Cyclophilin-like peptidyl-prolyl cis-trans isomerase family protein
Zm00001d007827	NPQ Dark 6	2022	Chromosome 2	AT3G22840	ELIP,ELIP1	Chlorophyll A-B binding family protein
Zm00001d007828	NPQ Dark 6	2022	Chromosome 2	AT1G19250	FMO1	flavin-dependent monooxygenase 1
Zm00001d007830	NPQ Dark 6	2022	Chromosome 2	AT4G18670		Leucine-rich repeat (LRR) family protein
Zm00001d007831	NPQ Dark 6	2022	Chromosome 2	AT3G22600		Bifunctional inhibitor/lipid-transfer protein/seed storage 2S albumin superfamily protein
Zm00001d007832	NPQ Dark 6	2022	Chromosome 2	AT3G22620		Bifunctional inhibitor/lipid-transfer protein/seed storage 2S albumin superfamily protein
Zm00001d007834	NPQ Dark 6	2022	Chromosome 2	AT4G15020		hAT transposon superfamily
Zm00001d007835	NPQ Dark 6	2022	Chromosome 2	AT3G22440		FRIGIDA-like protein
Zm00001d007836	NPQ Dark 6	2022	Chromosome 2	AT4G14830	HSP1
Zm00001d007837	NPQ Dark 6	2022	Chromosome 2	AT2G32040		Major facilitator superfamily protein
Zm00001d007838	NPQ Dark 6	2022	Chromosome 2	AT5G03800	EMB166,EMB175,emb1899	Pentatricopeptide repeat (PPR) superfamily protein
Zm00001d007839	NPQ Dark 6	2022	Chromosome 2	AT4G14300		RNA-binding (RRM/RBD/RNP motifs) family protein
Zm00001d007840	NPQ Dark 6	2022	Chromosome 2	AT4G37750	ANT,CKC,CKC1,DRG	Integrase-type DNA-binding superfamily protein
Zm00001d007842	NPQ Dark 6	2022	Chromosome 2	AT4G08150	BP,BP1,KNAT1	KNOTTED-like from Arabidopsis thaliana
Zm00001d007843	NPQ Dark 6	2022	Chromosome 2	AT3G53810		Concanavalin A-like lectin protein kinase family protein
Zm00001d007844	NPQ Dark 6	2022	Chromosome 2
Zm00001d007845	NPQ Dark 6	2022	Chromosome 2	AT1G10020		Protein of unknown function (DUF1005)
Zm00001d007846	NPQ Dark 6	2022	Chromosome 2
Zm00001d007848	NPQ Dark 6	2022	Chromosome 2	AT2G18470	PERK4	roline-rich extensin-like receptor kinase 4
Zm00001d007849	NPQ Dark 6	2022	Chromosome 2	AT2G30880		Pleckstrin homology (PH) domain-containing protein
Zm00001d007850	NPQ Dark 6	2022	Chromosome 2	AT2G43000	anac042,NAC042	NAC domain containing protein 42
Zm00001d007851	NPQ Dark 6	2022	Chromosome 2	AT1G50180		NB-ARC domain-containing disease resistance protein
Zm00001d007851	NPQ Dark 6	2022	Chromosome 2	AT1G58602		LRR and NB-ARC domains-containing disease resistance protein
Zm00001d007853	NPQ Dark 6	2022	Chromosome 2	AT3G05660	AtRLP33,RLP33	receptor like protein 33
Zm00001d007854	NPQ Dark 6	2022	Chromosome 2	AT3G02090	MPPBETA	Insulinase (Peptidase family M16) protein
Zm00001d007856	NPQ Dark 6	2022	Chromosome 2	AT2G37550	AGD7,ASP1	ARF-GAP domain 7
Zm00001d007857	NPQ Dark 6	2022	Chromosome 2	AT1G06680	OE23,OEE2,PSBP-1,PSII-P	photosystem II subunit P-1
Zm00001d007858	NPQ Dark 6	2022	Chromosome 2	AT1G06690		NAD(P)-linked oxidoreductase superfamily protein
Zm00001d007860	NPQ Dark 6	2022	Chromosome 2	AT4G22340	CDS2	cytidinediphosphate diacylglycerol synthase 2
Zm00001d007862	NPQ Dark 6	2022	Chromosome 2	AT4G20940		Leucine-rich receptor-like protein kinase family protein
Zm00001d007864	NPQ Dark 6	2022	Chromosome 2	AT4G05430		Carbohydrate-binding X8 domain superfamily protein
Zm00001d007865	NPQ Dark 6	2022	Chromosome 2	AT1G30360	ERD4	Early-responsive to dehydration stress protein (ERD4)
Zm00001d007867	NPQ Dark 6	2022	Chromosome 2
Zm00001d007868	NPQ Dark 6	2022	Chromosome 2	AT4G18390	TCP2	TEOSINTE BRANCHED 1, cycloidea and PCF transcription factor 2
Zm00001d007869	NPQ Dark 6	2022	Chromosome 2	AT1G07250	UGT71C4	UDP-glucosyl transferase 71C4
Zm00001d007870	NPQ Dark 6	2022	Chromosome 2	AT3G07560	APM2,PEX13	peroxin 13
Zm00001d007871	NPQ Dark 6	2022	Chromosome 2	AT4G14970
Zm00001d007872	NPQ Dark 6	2022	Chromosome 2	AT2G34585
Zm00001d007873	NPQ Dark 6	2022	Chromosome 2	AT4G35335		Nucleotide-sugar transporter family protein
Zm00001d007874	NPQ Dark 6	2022	Chromosome 2
Zm00001d007875	NPQ Dark 6	2022	Chromosome 2	AT4G12780		Chaperone DnaJ-domain superfamily protein
Zm00001d007876	NPQ Dark 6	2022	Chromosome 2	AT1G78390	ATNCED9,NCED9	nine-cis-epoxycarotenoid dioxygenase 9
Zm00001d007877	NPQ Dark 6	2022	Chromosome 2	AT1G69210		Uncharacterised protein family UPF0090
Zm00001d007878	NPQ Dark 6	2022	Chromosome 2	AT2G23510	SDT	spermidine disinapoyl acyltransferase
Zm00001d007881	NPQ Dark 6	2022	Chromosome 2	AT3G52390		TatD related DNase
Zm00001d007882	NPQ Dark 6	2022	Chromosome 2	AT3G05690	ATHAP2B,HAP2B,NF-YA2,UNE8	nuclear factor Y, subunit A2
Zm00001d007883	NPQ Dark 6	2022	Chromosome 2	AT5G41220	ATGSTT3,GST10C,GSTT3	glutathione S-transferase THETA 3
Zm00001d007884	NPQ Dark 6	2022	Chromosome 2	AT3G11780		MD-2-related lipid recognition domain-containing protein / ML domain-containing protein
Zm00001d007885	NPQ Dark 6	2022	Chromosome 2	AT5G01420		Glutaredoxin family protein
Zm00001d007886	NPQ Dark 6	2022	Chromosome 2	AT5G55390	EDM2	ENHANCED DOWNY MILDEW 2
Zm00001d007888	NPQ Dark 6	2022	Chromosome 2	AT2G39760	ATBPM3,BPM3	BTB/POZ/MATH-domains containing protein
Zm00001d007889	NPQ Dark 6	2022	Chromosome 2
Zm00001d007889	NPQ Dark 6	2022	Chromosome 2	AT5G18190		Protein kinase family protein
Zm00001d007889	NPQ Dark 6	2022	Chromosome 2	AT3G03940		Protein kinase family protein
Zm00001d007890	NPQ Dark 6	2022	Chromosome 2	AT3G13460	ECT2	evolutionarily conserved C-terminal region 2
Zm00001d013811	phiPSII induction amplitude	2022	Chromosome 5	AT3G21690		MATE efflux family protein
Zm00001d013812	phiPSII induction amplitude	2022	Chromosome 5	AT5G54900	ATRBP45A,RBP45A	RNA-binding protein 45A
Zm00001d013814	phiPSII induction amplitude	2022	Chromosome 5	AT1G09900		Pentatricopeptide repeat (PPR-like) superfamily protein
Zm00001d013815	phiPSII induction amplitude	2022	Chromosome 5
Zm00001d013816	phiPSII induction amplitude	2022	Chromosome 5	AT5G54880		DTW domain-containing protein
Zm00001d013817	phiPSII induction amplitude	2022	Chromosome 5	AT1G50740		Transmembrane proteins 14C
Zm00001d013818	phiPSII induction amplitude	2022	Chromosome 5	AT1G16410	BUS1,CYP79F1,SPS1	cytochrome p450 79f1
Zm00001d013819	phiPSII induction amplitude	2022	Chromosome 5	AT3G17940		Galactose mutarotase-like superfamily protein
Zm00001d013820	phiPSII induction amplitude	2022	Chromosome 5	AT4G21780
Zm00001d013821	phiPSII induction amplitude	2022	Chromosome 5
Zm00001d013821	phiPSII induction amplitude	2022	Chromosome 5	AT2G26680
Zm00001d013822	phiPSII induction amplitude	2022	Chromosome 5	AT3G14460		LRR and NB-ARC domains-containing disease resistance protein
Zm00001d013823	phiPSII induction amplitude	2022	Chromosome 5	AT2G46750		D-arabinono-1,4-lactone oxidase family protein
Zm00001d013824	phiPSII induction amplitude	2022	Chromosome 5	AT3G48880		RNI-like superfamily protein
Zm00001d013825	phiPSII induction amplitude	2022	Chromosome 5
Zm00001d013827	phiPSII induction amplitude	2022	Chromosome 5	AT1G17460	TRFL3	TRF-like 3
Zm00001d013828	phiPSII induction amplitude	2022	Chromosome 5	AT1G03750	CHR9	switch 2
Zm00001d013829	phiPSII induction amplitude	2022	Chromosome 5	AT3G05680	EMB2016	embryo defective 2016
Zm00001d013830	phiPSII induction amplitude	2022	Chromosome 5	AT2G45570	CYP76C2	cytochrome P450, family 76, subfamily C, polypeptide 2
Zm00001d013831	phiPSII induction amplitude	2022	Chromosome 5	AT5G13280	AK,AK-LYS1,AK1	aspartate kinase 1
Zm00001d013831	phiPSII induction amplitude	2022	Chromosome 5
Zm00001d013832	phiPSII induction amplitude	2022	Chromosome 5	AT1G19330
Zm00001d013834	phiPSII induction amplitude	2022	Chromosome 5	AT2G46620		P-loop containing nucleoside triphosphate hydrolases superfamily protein
Zm00001d013835	phiPSII induction amplitude	2022	Chromosome 5
Zm00001d013836	phiPSII induction amplitude	2022	Chromosome 5	AT4G24100		Protein kinase superfamily protein
Zm00001d013836	phiPSII induction amplitude	2022	Chromosome 5	AT4G10730		Protein kinase superfamily protein
Zm00001d013838	phiPSII induction amplitude	2022	Chromosome 5	AT5G41950		Tetratricopeptide repeat (TPR)-like superfamily protein
Zm00001d013839	phiPSII induction amplitude	2022	Chromosome 5	AT5G53560	ATB5-A,ATCB5-E,B5 #2,CB5-E	cytochrome B5 isoform E
Zm00001d013840	phiPSII induction amplitude	2022	Chromosome 5	AT5G41940		Ypt/Rab-GAP domain of gyp1p superfamily protein
Zm00001d013841	phiPSII induction amplitude	2022	Chromosome 5	AT1G55310	ATSCL33,SCL33,SR33	SC35-like splicing factor 33
Zm00001d013842	phiPSII induction amplitude	2022	Chromosome 5
Zm00001d013842	phiPSII induction amplitude	2022	Chromosome 5	AT5G09590	HSC70-5,MTHSC70-2	mitochondrial HSO70 2
Zm00001d013844	phiPSII induction amplitude	2022	Chromosome 5
Zm00001d013844	phiPSII induction amplitude	2022	Chromosome 5	AT1G64660	ATMGL,MGL	methionine gamma-lyase
Zm00001d013845	phiPSII induction amplitude	2022	Chromosome 5	AT3G23340	ckl10	casein kinase I-like 10
Zm00001d013845	phiPSII induction amplitude	2022	Chromosome 5
Zm00001d013845	phiPSII induction amplitude	2022	Chromosome 5	AT4G31290		ChaC-like family protein
Zm00001d013845	phiPSII induction amplitude	2022	Chromosome 5	AT5G53580		NAD(P)-linked oxidoreductase superfamily protein
Zm00001d013847	phiPSII induction amplitude	2022	Chromosome 5	AT1G33250		Protein of unknown function (DUF604)
Zm00001d013847	phiPSII induction amplitude	2022	Chromosome 5
Zm00001d013849	phiPSII induction amplitude	2022	Chromosome 5	AT1G76880		Duplicated homeodomain-like superfamily protein
Zm00001d013849	phiPSII induction amplitude	2022	Chromosome 5	AT1G76890	AT-GT2,GT2	Duplicated homeodomain-like superfamily protein
Zm00001d013850	phiPSII induction amplitude	2022	Chromosome 5
Zm00001d013851	phiPSII induction amplitude	2022	Chromosome 5
Zm00001d013852	phiPSII induction amplitude	2022	Chromosome 5
Zm00001d013853	phiPSII induction amplitude	2022	Chromosome 5	AT5G28780		PIF1 helicase
Zm00001d013854	phiPSII induction amplitude	2022	Chromosome 5
Zm00001d013855	phiPSII induction amplitude	2022	Chromosome 5	AT3G43440	JAZ11,TIFY3A	jasmonate-zim-domain protein 11
Zm00001d013856	phiPSII induction amplitude	2022	Chromosome 5	AT1G55520	ATTBP2,TBP2	TATA binding protein 2
Zm00001d013857	phiPSII induction amplitude	2022	Chromosome 5
Zm00001d013858	phiPSII induction amplitude	2022	Chromosome 5	AT1G33260		Protein kinase superfamily protein
Zm00001d013858	phiPSII induction amplitude	2022	Chromosome 5
Zm00001d013859	phiPSII induction amplitude	2022	Chromosome 5	AT2G21380		Kinesin motor family protein
Zm00001d013859	phiPSII induction amplitude	2022	Chromosome 5	AT4G39050		Kinesin motor family protein
Zm00001d013860	phiPSII induction amplitude	2022	Chromosome 5
Zm00001d013860	phiPSII induction amplitude	2022	Chromosome 5	AT4G34660		SH3 domain-containing protein
Zm00001d013861	phiPSII induction amplitude	2022	Chromosome 5	AT2G21350		RNA-binding CRS1 / YhbY (CRM) domain protein
Zm00001d013862	phiPSII induction amplitude	2022	Chromosome 5
Zm00001d013862	phiPSII induction amplitude	2022	Chromosome 5	AT4G36220	CYP84A1,FAH1	ferulic acid 5-hydroxylase 1
Zm00001d013863	phiPSII induction amplitude	2022	Chromosome 5	AT3G51120		DNA binding;zinc ion binding;nucleic acid binding;nucleic acid binding
Zm00001d013863	phiPSII induction amplitude	2022	Chromosome 5	AT2G16485		nucleic acid binding;zinc ion binding;DNA binding
Zm00001d013864	phiPSII induction amplitude	2022	Chromosome 5
Zm00001d013865	phiPSII induction amplitude	2022	Chromosome 5	AT4G36190		Serine carboxypeptidase S28 family protein
Zm00001d013865	phiPSII induction amplitude	2022	Chromosome 5	AT4G36195		Serine carboxypeptidase S28 family protein
Zm00001d017422	NPQ Light 4	2021	Chromosome 5	AT5G65310	ATHB-5,ATHB5,HB5	homeobox protein 5
Zm00001d017423	NPQ Light 4	2021	Chromosome 5	AT2G37560	ATORC2,ORC2	origin recognition complex second largest subunit 2
Zm00001d017424	NPQ Light 4	2021	Chromosome 5	AT5G58870	ftsh9	FTSH protease 9
Zm00001d017425	NPQ Light 4	2021	Chromosome 5	AT5G53560	ATB5-A,ATCB5-E,B5 #2,CB5-E	cytochrome B5 isoform E
Zm00001d017427	NPQ Light 4	2021	Chromosome 5	AT5G53550	ATYSL3,YSL3	YELLOW STRIPE like 3
Zm00001d017428	NPQ Light 4	2021	Chromosome 5	AT5G59420	ORP3C	OSBP(oxysterol binding protein)-related protein 3C
Zm00001d017429	NPQ Light 4	2021	Chromosome 5	AT5G53550	ATYSL3,YSL3	YELLOW STRIPE like 3
Zm00001d017430	NPQ Light 4	2021	Chromosome 5	AT4G29840	MTO2,TS	Pyridoxal-5\'-phosphate-dependent enzyme family protein
Zm00001d017432	NPQ Light 4	2021	Chromosome 5	AT5G51170
Zm00001d017433	NPQ Light 4	2021	Chromosome 5	AT3G50830	ATCOR413-PM2,COR413-PM2	cold-regulated 413-plasma membrane 2
Zm00001d017434	NPQ Light 4	2021	Chromosome 5	AT3G02520	GF14 NU,GRF7	general regulatory factor 7
Zm00001d017435	NPQ Light 4	2021	Chromosome 5	AT5G61670
Zm00001d017436	NPQ Light 4	2021	Chromosome 5	AT5G48560		basic helix-loop-helix (bHLH) DNA-binding superfamily protein
Zm00001d017438	NPQ Light 4	2021	Chromosome 5
Zm00001d017441	NPQ Light 4	2021	Chromosome 5	AT5G07450	CYCP4;3	cyclin p4;3
Zm00001d017442	NPQ Light 4	2021	Chromosome 5
Zm00001d017443	NPQ Light 4	2021	Chromosome 5	AT1G02890		AAA-type ATPase family protein
Zm00001d017444	NPQ Light 4	2021	Chromosome 5	AT2G44745		WRKY family transcription factor
Zm00001d017445	NPQ Light 4	2021	Chromosome 5	AT2G44770		ELMO/CED-12 family protein
Zm00001d017448	NPQ Light 4	2021	Chromosome 5	AT5G47180		Plant VAMP (vesicle-associated membrane protein) family protein
Zm00001d017449	NPQ Light 4	2021	Chromosome 5	AT5G47190		Ribosomal protein L19 family protein
Zm00001d017449	NPQ Light 4	2021	Chromosome 5	AT4G17560		Ribosomal protein L19 family protein
Zm00001d017451	NPQ Light 4	2021	Chromosome 5
Zm00001d017453	NPQ Light 4	2021	Chromosome 5	AT4G17550		Major facilitator superfamily protein
Zm00001d017454	NPQ Light 4	2021	Chromosome 5
Zm00001d017455	NPQ Light 4	2021	Chromosome 5	AT2G32300	UCC1	uclacyanin 1
Zm00001d017456	NPQ Light 4	2021	Chromosome 5	AT5G47200	ATRAB1A,ATRABD2B,RAB1A	RAB GTPase homolog 1A
Zm00001d017456	NPQ Light 4	2021	Chromosome 5
Zm00001d017456	NPQ Light 4	2021	Chromosome 5	AT1G02130	ARA-5,ARA5,ATRAB1B,ATRABD2A,RA-5,RABD2A	RAS 5
Zm00001d017457	NPQ Light 4	2021	Chromosome 5	AT4G16820	PLA-I{beta]2	alpha/beta-Hydrolases superfamily protein
Zm00001d017458	NPQ Light 4	2021	Chromosome 5	AT4G16800		ATP-dependent caseinolytic (Clp) protease/crotonase family protein
Zm00001d017459	NPQ Light 4	2021	Chromosome 5	AT4G16800		ATP-dependent caseinolytic (Clp) protease/crotonase family protein
Zm00001d017460	NPQ Light 4	2021	Chromosome 5	AT4G17510	UCH3	ubiquitin C-terminal hydrolase 3
Zm00001d017461	NPQ Light 4	2021	Chromosome 5	AT3G60320		Protein of unknown function (DUF630 and DUF632)
Zm00001d017462	NPQ Light 4	2021	Chromosome 5	AT4G17500	ATERF-1,ERF-1	ethylene responsive element binding factor 1
Zm00001d017465	NPQ Light 4	2021	Chromosome 5	AT5G59550		zinc finger (C3HC4-type RING finger) family protein
Zm00001d017466	NPQ Light 4	2021	Chromosome 5	AT5G47230	ATERF-5,ATERF5,ERF5	ethylene responsive element binding factor 5
Zm00001d017467	NPQ Light 4	2021	Chromosome 5	AT2G43090		Aconitase/3-isopropylmalate dehydratase protein
Zm00001d017468	NPQ Light 4	2021	Chromosome 5	AT5G47310		PPPDE putative thiol peptidase family protein
Zm00001d017469	NPQ Light 4	2021	Chromosome 5	AT3G57000		nucleolar essential protein-related
Zm00001d017470	NPQ Light 4	2021	Chromosome 5	AT5G51180		alpha/beta-Hydrolases superfamily protein
Zm00001d017471	NPQ Light 4	2021	Chromosome 5
Zm00001d017472	NPQ Light 4	2021	Chromosome 5	AT1G05940	CAT9	cationic amino acid transporter 9
Zm00001d017473	NPQ Light 4	2021	Chromosome 5	AT5G07620		Protein kinase superfamily protein
Zm00001d017473	NPQ Light 4	2021	Chromosome 5
Zm00001d017474	NPQ Light 4	2021	Chromosome 5	AT4G16790		hydroxyproline-rich glycoprotein family protein
Zm00001d017475	NPQ Light 4	2021	Chromosome 5
Zm00001d017475	NPQ Light 4	2021	Chromosome 5	AT3G48150	APC8,CDC23	anaphase-promoting complex subunit 8
Zm00001d017476	NPQ Light 4	2021	Chromosome 5	AT5G22060	ATJ2,J2	DNAJ homologue 2
Zm00001d017477	NPQ Light 4	2021	Chromosome 5	AT2G44940		Integrase-type DNA-binding superfamily protein
Zm00001d017478	NPQ Light 4	2021	Chromosome 5	AT5G11590	TINY2	Integrase-type DNA-binding superfamily protein
Zm00001d017479	NPQ Light 4	2021	Chromosome 5	AT2G23770		protein kinase family protein / peptidoglycan-binding LysM domain-containing protein
Zm00001d017480	NPQ Light 4	2021	Chromosome 5	AT2G44940		Integrase-type DNA-binding superfamily protein
Zm00001d017481	NPQ Light 4	2021	Chromosome 5	AT3G45810		ferric reductase-like transmembrane component family protein
Zm00001d017482	NPQ Light 4	2021	Chromosome 5	AT4G25170		Uncharacterised conserved protein (UCP012943)
Zm00001d017486	NPQ Light 4	2021	Chromosome 5	AT1G02070
Zm00001d017487	NPQ Light 4	2021	Chromosome 5	AT4G29000		Tesmin/TSO1-like CXC domain-containing protein
Zm00001d017487	NPQ Light 4	2021	Chromosome 5
Zm00001d017489	NPQ Light 4	2021	Chromosome 5	AT5G65220		Ribosomal L29 family protein
Zm00001d017490	NPQ Light 4	2021	Chromosome 5	AT5G17770	ATCBR,CBR,CBR1	NADH:cytochrome B5 reductase 1
Zm00001d017491	NPQ Light 4	2021	Chromosome 5	AT1G55205
Zm00001d017491	NPQ Light 4	2021	Chromosome 5	AT4G17310
Zm00001d017491	NPQ Light 4	2021	Chromosome 5	AT5G47455
Zm00001d017492	NPQ Light 4	2021	Chromosome 5	AT5G07670		RNI-like superfamily protein
Zm00001d017493	NPQ Light 4	2021	Chromosome 5	AT1G65680	ATEXPB2,ATHEXP BETA 1.4,EXPB2	expansin B2
Zm00001d017494	NPQ Light 4	2021	Chromosome 5	AT2G45110	ATEXPB4,ATHEXP BETA 1.1,EXPB4	expansin B4
Zm00001d017495	NPQ Light 4	2021	Chromosome 5	AT2G45110	ATEXPB4,ATHEXP BETA 1.1,EXPB4	expansin B4
Zm00001d017497	NPQ Light 4	2021	Chromosome 5	AT3G60580		C2H2-like zinc finger protein
Zm00001d017499	NPQ Light 4	2021	Chromosome 5	AT1G35250		Thioesterase superfamily protein
Zm00001d017500	NPQ Light 4	2021	Chromosome 5	AT1G68280		Thioesterase superfamily protein
Zm00001d017501	NPQ Light 4	2021	Chromosome 5	AT3G03490	AtPEX19-1,PEX19-1	peroxin 19-1
Zm00001d017502	NPQ Light 4	2021	Chromosome 5	AT5G51460	ATTPPA	Haloacid dehalogenase-like hydrolase (HAD) superfamily protein
Zm00001d017503	NPQ Light 4	2021	Chromosome 5	AT4G22600
Zm00001d017503	NPQ Light 4	2021	Chromosome 5
Zm00001d017504	NPQ Light 4	2021	Chromosome 5	AT4G12450
Zm00001d017505	NPQ Light 4	2021	Chromosome 5	AT4G39160		Homeodomain-like superfamily protein
Zm00001d017505	NPQ Light 4	2021	Chromosome 5	AT4G00170		Plant VAMP (vesicle-associated membrane protein) family protein
Zm00001d017505	NPQ Light 4	2021	Chromosome 5
Zm00001d017506	NPQ Light 4	2021	Chromosome 5
Zm00001d017507	NPQ Light 4	2021	Chromosome 5
Zm00001d017507	NPQ Light 4	2021	Chromosome 5	AT4G39160		Homeodomain-like superfamily protein
Zm00001d017508	NPQ Light 4	2021	Chromosome 5	AT4G12520		Bifunctional inhibitor/lipid-transfer protein/seed storage 2S albumin superfamily protein
Zm00001d017509	NPQ Light 4	2021	Chromosome 5
Zm00001d017510	NPQ Light 4	2021	Chromosome 5	AT4G12520		Bifunctional inhibitor/lipid-transfer protein/seed storage 2S albumin superfamily protein
Zm00001d017512	NPQ Light 4	2021	Chromosome 5	AT4G16510		YbaK/aminoacyl-tRNA synthetase-associated domain
Zm00001d017513	NPQ Light 4	2021	Chromosome 5	AT4G00150	ATHAM3,HAM3	GRAS family transcription factor
Zm00001d017514	NPQ Light 4	2021	Chromosome 5	AT2G45540		WD-40 repeat family protein / beige-related
Zm00001d017516	NPQ Light 4	2021	Chromosome 5	AT4G25590	ADF7	actin depolymerizing factor 7
Zm00001d017517	NPQ Light 4	2021	Chromosome 5	AT4G32410	AtCESA1,CESA1,RSW1	cellulose synthase 1
Zm00001d017518	NPQ Light 4	2021	Chromosome 5	AT5G39350		Tetratricopeptide repeat (TPR)-like superfamily protein
Zm00001d017519	NPQ Light 4	2021	Chromosome 5	AT2G27900
Zm00001d017520	NPQ Light 4	2021	Chromosome 5	AT1G36280		L-Aspartase-like family protein
Zm00001d017521	NPQ Light 4	2021	Chromosome 5	AT1G14970		O-fucosyltransferase family protein
Zm00001d017521	NPQ Light 4	2021	Chromosome 5	AT2G01480		O-fucosyltransferase family protein
Zm00001d017522	NPQ Light 4	2021	Chromosome 5	AT4G20850	TPP2	tripeptidyl peptidase ii
Zm00001d017523	NPQ Light 4	2021	Chromosome 5	AT1G01730
Zm00001d017524	NPQ Light 4	2021	Chromosome 5	AT1G04110	SDD1	Subtilase family protein
Zm00001d017525	NPQ Light 4	2021	Chromosome 5	AT1G63700	EMB71,MAPKKK4,YDA	Protein kinase superfamily protein
Zm00001d017525	NPQ Light 4	2021	Chromosome 5
Zm00001d017526	NPQ Light 4	2021	Chromosome 5	AT4G00430	PIP1;4,PIP1E,TMP-C	plasma membrane intrinsic protein 1;4
Zm00001d017526	NPQ Light 4	2021	Chromosome 5	AT1G01620	PIP1;3,PIP1C,TMP-B	plasma membrane intrinsic protein 1C
Zm00001d017526	NPQ Light 4	2021	Chromosome 5	AT2G45960	ATHH2,PIP1;2,PIP1B,TMP-A	plasma membrane intrinsic protein 1B
Zm00001d017528	NPQ Light 4	2021	Chromosome 5	AT4G00360	ATT1,CYP86A2	cytochrome P450, family 86, subfamily A, polypeptide 2
Zm00001d017529	NPQ Light 4	2021	Chromosome 5	AT4G05400		copper ion binding
Zm00001d017530	NPQ Light 4	2021	Chromosome 5	AT5G22870		Late embryogenesis abundant (LEA) hydroxyproline-rich glycoprotein family
Zm00001d017531	NPQ Light 4	2021	Chromosome 5	AT5G03555		permease, cytosine/purines, uracil, thiamine, allantoin family protein
Zm00001d017532	NPQ Light 4	2021	Chromosome 5	AT5G06490		RING/U-box superfamily protein
Zm00001d017533	NPQ Light 4	2021	Chromosome 5	AT3G25250	AGC2,AGC2-1,AtOXI1,OXI1	AGC (cAMP-dependent, cGMP-dependent and protein kinase C) kinase family protein
Zm00001d017534	NPQ Light 4	2021	Chromosome 5
Zm00001d017535	NPQ Light 4	2021	Chromosome 5
Zm00001d017536	NPQ Light 4	2021	Chromosome 5	AT2G16990		Major facilitator superfamily protein
Zm00001d017537	NPQ Light 4	2021	Chromosome 5	AT5G42860
Zm00001d017539	NPQ Light 4	2021	Chromosome 5	AT3G14810	MSL5	mechanosensitive channel of small conductance-like 5
Zm00001d017540	NPQ Light 4	2021	Chromosome 5	AT4G38460	GGR	geranylgeranyl reductase
Zm00001d017541	NPQ Light 4	2021	Chromosome 5	AT1G60160		Potassium transporter family protein
Zm00001d017543	NPQ Light 4	2021	Chromosome 5	AT5G03620		Subtilisin-like serine endopeptidase family protein
Zm00001d017544	NPQ Light 4	2021	Chromosome 5	AT1G20370		Pseudouridine synthase family protein
Zm00001d017545	NPQ Light 4	2021	Chromosome 5	AT4G35750		SEC14 cytosolic factor family protein / phosphoglyceride transfer family protein
Zm00001d017546	NPQ Light 4	2021	Chromosome 5	AT5G45670		GDSL-like Lipase/Acylhydrolase superfamily protein
Zm00001d017547	NPQ Light 4	2021	Chromosome 5
Zm00001d017547	NPQ Light 4	2021	Chromosome 5	AT1G20440	AtCOR47,COR47,RD17	cold-regulated 47
Zm00001d017548	NPQ Light 4	2021	Chromosome 5
Zm00001d017550	NPQ Light 4	2021	Chromosome 5	AT3G51390		DHHC-type zinc finger family protein
Zm00001d017551	NPQ Light 4	2021	Chromosome 5	AT1G76240		Arabidopsis protein of unknown function (DUF241)
Zm00001d017552	NPQ Light 4	2021	Chromosome 5
Zm00001d017553	NPQ Light 4	2021	Chromosome 5	AT4G35240		Protein of unknown function (DUF630 and DUF632)
Zm00001d017555	NPQ induction rate	2021	Chromosome 5	AT1G20696	HMGB3,NFD03,NFD3	high mobility group B3
Zm00001d017555	NPQ induction rate	2021	Chromosome 5	AT2G17560	HMGB4,NFD04,NFD4	high mobility group B4
Zm00001d017555	NPQ Light 4	2021	Chromosome 5	AT1G20696	HMGB3,NFD03,NFD3	high mobility group B3
Zm00001d017555	NPQ Light 4	2021	Chromosome 5	AT2G17560	HMGB4,NFD04,NFD4	high mobility group B4
Zm00001d017557	NPQ induction rate	2021	Chromosome 5	AT2G42005		Transmembrane amino acid transporter family protein
Zm00001d017557	NPQ Light 4	2021	Chromosome 5	AT2G42005		Transmembrane amino acid transporter family protein
Zm00001d017558	NPQ induction rate	2021	Chromosome 5	AT4G22170		F-box family protein with a domain of unknown function (DUF295)
Zm00001d017558	NPQ Light 4	2021	Chromosome 5	AT4G22170		F-box family protein with a domain of unknown function (DUF295)
Zm00001d017559	NPQ Light 4	2021	Chromosome 5	AT1G31050		basic helix-loop-helix (bHLH) DNA-binding superfamily protein
Zm00001d017559	NPQ induction rate	2021	Chromosome 5	AT1G31050		basic helix-loop-helix (bHLH) DNA-binding superfamily protein
Zm00001d017560	NPQ Light 4	2021	Chromosome 5	AT2G02070	AtIDD5,IDD5	indeterminate(ID)-domain 5
Zm00001d017560	NPQ Light 4	2021	Chromosome 5	AT1G03840	MGP	C2H2 and C2HC zinc fingers superfamily protein
Zm00001d017560	NPQ induction rate	2021	Chromosome 5	AT2G02070	AtIDD5,IDD5	indeterminate(ID)-domain 5
Zm00001d017560	NPQ induction rate	2021	Chromosome 5	AT1G03840	MGP	C2H2 and C2HC zinc fingers superfamily protein
Zm00001d017561	NPQ Light 4	2021	Chromosome 5	AT5G09580
Zm00001d017561	NPQ induction rate	2021	Chromosome 5	AT5G09580
Zm00001d017562	NPQ induction rate	2021	Chromosome 5	AT2G38840		Guanylate-binding family protein
Zm00001d017562	NPQ Light 4	2021	Chromosome 5	AT2G38840		Guanylate-binding family protein
Zm00001d017563	NPQ Light 4	2021	Chromosome 5	AT2G40260		Homeodomain-like superfamily protein
Zm00001d017563	NPQ induction rate	2021	Chromosome 5	AT2G40260		Homeodomain-like superfamily protein
Zm00001d017564	NPQ induction rate	2021	Chromosome 5
Zm00001d017564	NPQ induction rate	2021	Chromosome 5	AT1G09290
Zm00001d017564	NPQ Light 4	2021	Chromosome 5
Zm00001d017564	NPQ Light 4	2021	Chromosome 5	AT1G09290
Zm00001d017566	NPQ Light 4	2021	Chromosome 5	AT4G10760	EMB1706,MTA	mRNAadenosine methylase
Zm00001d017566	NPQ induction rate	2021	Chromosome 5	AT4G10760	EMB1706,MTA	mRNAadenosine methylase
Zm00001d017567	NPQ induction rate	2021	Chromosome 5	AT1G55490	CPN60B,LEN1	chaperonin 60 beta
Zm00001d017567	NPQ Light 4	2021	Chromosome 5	AT1G55490	CPN60B,LEN1	chaperonin 60 beta
Zm00001d017568	NPQ induction rate	2021	Chromosome 5	AT3G18750	ATWNK6,WNK6,ZIK5	with no lysine (K) kinase 6
Zm00001d017568	NPQ Light 4	2021	Chromosome 5	AT3G18750	ATWNK6,WNK6,ZIK5	with no lysine (K) kinase 6
Zm00001d017570	NPQ Light 4	2021	Chromosome 5	AT4G00910		Aluminium activated malate transporter family protein
Zm00001d017570	NPQ induction rate	2021	Chromosome 5	AT4G00910		Aluminium activated malate transporter family protein
Zm00001d017571	NPQ Light 4	2021	Chromosome 5	AT4G00910		Aluminium activated malate transporter family protein
Zm00001d017571	NPQ induction rate	2021	Chromosome 5	AT4G00910		Aluminium activated malate transporter family protein
Zm00001d017573	NPQ induction rate	2021	Chromosome 5	AT2G27230	LHW	transcription factor-related
Zm00001d017573	NPQ induction rate	2021	Chromosome 5	AT1G64625		Serine/threonine-protein kinase WNK (With No Lysine)-related
Zm00001d017573	NPQ Light 4	2021	Chromosome 5	AT2G27230	LHW	transcription factor-related
Zm00001d017573	NPQ Light 4	2021	Chromosome 5	AT1G64625		Serine/threonine-protein kinase WNK (With No Lysine)-related
Zm00001d017574	NPQ Light 4	2021	Chromosome 5	AT1G01230		ORMDL family protein
Zm00001d017574	NPQ Light 4	2021	Chromosome 5
Zm00001d017574	NPQ induction rate	2021	Chromosome 5	AT1G01230		ORMDL family protein
Zm00001d017574	NPQ induction rate	2021	Chromosome 5
Zm00001d017575	NPQ induction rate	2021	Chromosome 5	AT4G24060		Dof-type zinc finger DNA-binding family protein
Zm00001d017575	NPQ Light 4	2021	Chromosome 5	AT4G24060		Dof-type zinc finger DNA-binding family protein
Zm00001d017576	NPQ Light 4	2021	Chromosome 5	AT1G45207		Remorin family protein
Zm00001d017576	NPQ induction rate	2021	Chromosome 5	AT1G45207		Remorin family protein
Zm00001d017577	NPQ induction rate	2021	Chromosome 5	AT4G15880	ATESD4,ESD4	Cysteine proteinases superfamily protein
Zm00001d017577	NPQ Light 4	2021	Chromosome 5	AT4G15880	ATESD4,ESD4	Cysteine proteinases superfamily protein
Zm00001d017579	NPQ Light 4	2021	Chromosome 5
Zm00001d017579	NPQ induction rate	2021	Chromosome 5
Zm00001d017580	NPQ induction rate	2021	Chromosome 5
Zm00001d017580	NPQ Light 4	2021	Chromosome 5
Zm00001d017582	NPQ induction rate	2021	Chromosome 5	AT1G12740	CYP87A2	cytochrome P450, family 87, subfamily A, polypeptide 2
Zm00001d017582	NPQ Light 4	2021	Chromosome 5	AT1G12740	CYP87A2	cytochrome P450, family 87, subfamily A, polypeptide 2
Zm00001d017583	NPQ induction rate	2021	Chromosome 5	AT4G00750		S-adenosyl-L-methionine-dependent methyltransferases superfamily protein
Zm00001d017583	NPQ Light 4	2021	Chromosome 5	AT4G00750		S-adenosyl-L-methionine-dependent methyltransferases superfamily protein
Zm00001d017584	NPQ induction rate	2021	Chromosome 5
Zm00001d017584	NPQ induction rate	2021	Chromosome 5	AT1G12640		MBOAT (membrane bound O-acyl transferase) family protein
Zm00001d017584	NPQ Light 4	2021	Chromosome 5
Zm00001d017584	NPQ Light 4	2021	Chromosome 5	AT1G12640		MBOAT (membrane bound O-acyl transferase) family protein
Zm00001d017585	NPQ Light 4	2021	Chromosome 5	AT2G46100		Nuclear transport factor 2 (NTF2) family protein
Zm00001d017585	NPQ induction rate	2021	Chromosome 5	AT2G46100		Nuclear transport factor 2 (NTF2) family protein
Zm00001d017586	NPQ Light 4	2021	Chromosome 5
Zm00001d017586	NPQ induction rate	2021	Chromosome 5
Zm00001d017588	NPQ induction rate	2021	Chromosome 5	AT1G17220	FUG1	Translation initiation factor 2, small GTP-binding protein
Zm00001d017588	NPQ Light 4	2021	Chromosome 5	AT1G17220	FUG1	Translation initiation factor 2, small GTP-binding protein
Zm00001d017589	NPQ induction rate	2021	Chromosome 5	AT5G45320
Zm00001d017589	NPQ Light 4	2021	Chromosome 5	AT5G45320
Zm00001d017590	NPQ induction rate	2021	Chromosome 5	AT5G19700		MATE efflux family protein
Zm00001d017590	NPQ Light 4	2021	Chromosome 5	AT5G19700		MATE efflux family protein
Zm00001d017591	NPQ induction rate	2021	Chromosome 5	AT5G52020		Integrase-type DNA-binding superfamily protein
Zm00001d017591	NPQ Light 4	2021	Chromosome 5	AT5G52020		Integrase-type DNA-binding superfamily protein
Zm00001d017592	NPQ Light 4	2021	Chromosome 5	AT4G25470	ATCBF2,CBF2,DREB1C,FTQ4	C-repeat/DRE binding factor 2
Zm00001d017592	NPQ induction rate	2021	Chromosome 5	AT4G25470	ATCBF2,CBF2,DREB1C,FTQ4	C-repeat/DRE binding factor 2
Zm00001d017593	NPQ induction rate	2021	Chromosome 5	AT3G01060
Zm00001d017593	NPQ Light 4	2021	Chromosome 5	AT3G01060
Zm00001d017595	NPQ Light 4	2021	Chromosome 5	AT4G25440	ZFWD1	zinc finger WD40 repeat protein 1
Zm00001d017595	NPQ Light 4	2021	Chromosome 5	AT5G51980		Transducin/WD40 repeat-like superfamily protein
Zm00001d017595	NPQ induction rate	2021	Chromosome 5	AT4G25440	ZFWD1	zinc finger WD40 repeat protein 1
Zm00001d017595	NPQ induction rate	2021	Chromosome 5	AT5G51980		Transducin/WD40 repeat-like superfamily protein
Zm00001d017597	NPQ Light 4	2021	Chromosome 5	AT1G63010		Major Facilitator Superfamily with SPX (SYG1/Pho81/XPR1) domain-containing protein
Zm00001d017597	NPQ induction rate	2021	Chromosome 5	AT1G63010		Major Facilitator Superfamily with SPX (SYG1/Pho81/XPR1) domain-containing protein
Zm00001d017598	NPQ Light 4	2021	Chromosome 5	AT1G12570		Glucose-methanol-choline (GMC) oxidoreductase family protein
Zm00001d017598	NPQ induction rate	2021	Chromosome 5	AT1G12570		Glucose-methanol-choline (GMC) oxidoreductase family protein
Zm00001d017601	NPQ Light 4	2021	Chromosome 5	AT1G63000	NRS/ER,UER1	nucleotide-rhamnose synthase/epimerase-reductase
Zm00001d017601	NPQ induction rate	2021	Chromosome 5	AT1G63000	NRS/ER,UER1	nucleotide-rhamnose synthase/epimerase-reductase
Zm00001d017602	NPQ Light 4	2021	Chromosome 5
Zm00001d017602	NPQ Light 4	2021	Chromosome 5	AT2G36400	AtGRF3,GRF3	growth-regulating factor 3
Zm00001d017602	NPQ induction rate	2021	Chromosome 5
Zm00001d017602	NPQ induction rate	2021	Chromosome 5	AT2G36400	AtGRF3,GRF3	growth-regulating factor 3
Zm00001d017603	NPQ Light 4	2021	Chromosome 5	AT1G74900	OTP43	Pentatricopeptide repeat (PPR) superfamily protein
Zm00001d017603	NPQ induction rate	2021	Chromosome 5	AT1G74900	OTP43	Pentatricopeptide repeat (PPR) superfamily protein
Zm00001d017604	NPQ Light 4	2021	Chromosome 5	AT2G46710		Rho GTPase activating protein with PAK-box/P21-Rho-binding domain
Zm00001d017604	NPQ induction rate	2021	Chromosome 5	AT2G46710		Rho GTPase activating protein with PAK-box/P21-Rho-binding domain
Zm00001d017606	NPQ Light 4	2021	Chromosome 5	AT2G36026		Ovate family protein
Zm00001d017606	NPQ induction rate	2021	Chromosome 5	AT2G36026		Ovate family protein
Zm00001d017607	NPQ induction rate	2021	Chromosome 5	AT4G01320	ATSTE24,STE24	Peptidase family M48 family protein
Zm00001d017607	NPQ Light 4	2021	Chromosome 5	AT4G01320	ATSTE24,STE24	Peptidase family M48 family protein
Zm00001d017608	NPQ induction rate	2021	Chromosome 5	AT1G63970	ISPF,MECPS	isoprenoid F
Zm00001d017608	NPQ Light 4	2021	Chromosome 5	AT1G63970	ISPF,MECPS	isoprenoid F
Zm00001d017609	NPQ Light 4	2021	Chromosome 5
Zm00001d017609	NPQ Light 4	2021	Chromosome 5	AT3G09600		Homeodomain-like superfamily protein
Zm00001d017609	NPQ Light 4	2021	Chromosome 5	AT5G52660		Homeodomain-like superfamily protein
Zm00001d017609	NPQ Light 4	2021	Chromosome 5	AT1G01520		Homeodomain-like superfamily protein
Zm00001d017609	NPQ induction rate	2021	Chromosome 5
Zm00001d017609	NPQ induction rate	2021	Chromosome 5	AT3G09600		Homeodomain-like superfamily protein
Zm00001d017609	NPQ induction rate	2021	Chromosome 5	AT5G52660		Homeodomain-like superfamily protein
Zm00001d017609	NPQ induction rate	2021	Chromosome 5	AT1G01520		Homeodomain-like superfamily protein
Zm00001d017611	NPQ induction rate	2021	Chromosome 5	AT5G41460		Protein of unknown function (DUF604)
Zm00001d017611	NPQ Light 4	2021	Chromosome 5	AT5G41460		Protein of unknown function (DUF604)
Zm00001d017612	NPQ Light 4	2021	Chromosome 5	AT3G61460	BRH1	brassinosteroid-responsive RING-H2
Zm00001d017612	NPQ induction rate	2021	Chromosome 5	AT3G61460	BRH1	brassinosteroid-responsive RING-H2
Zm00001d017613	NPQ Light 4	2021	Chromosome 5	AT2G23770		protein kinase family protein / peptidoglycan-binding LysM domain-containing protein
Zm00001d017613	NPQ induction rate	2021	Chromosome 5	AT2G23770		protein kinase family protein / peptidoglycan-binding LysM domain-containing protein
Zm00001d017614	NPQ induction rate	2021	Chromosome 5	AT2G45650	AGL6	AGAMOUS-like 6
Zm00001d017614	NPQ Light 4	2021	Chromosome 5	AT2G45650	AGL6	AGAMOUS-like 6
Zm00001d017615	NPQ Light 4	2021	Chromosome 5	AT3G61460	BRH1	brassinosteroid-responsive RING-H2
Zm00001d017615	NPQ induction rate	2021	Chromosome 5	AT3G61460	BRH1	brassinosteroid-responsive RING-H2
Zm00001d017616	NPQ induction rate	2021	Chromosome 5	AT5G24520	ATTTG1,TTG,TTG1,URM23	Transducin/WD40 repeat-like superfamily protein
Zm00001d017616	NPQ Light 4	2021	Chromosome 5	AT5G24520	ATTTG1,TTG,TTG1,URM23	Transducin/WD40 repeat-like superfamily protein
Zm00001d017617	NPQ induction rate	2021	Chromosome 5	AT1G61570	TIM13	translocase of the inner mitochondrial membrane 13
Zm00001d017617	NPQ Light 4	2021	Chromosome 5	AT1G61570	TIM13	translocase of the inner mitochondrial membrane 13
Zm00001d017618	NPQ induction rate	2021	Chromosome 5	AT2G46870	NGA1	AP2/B3-like transcriptional factor family protein
Zm00001d017618	NPQ Light 4	2021	Chromosome 5	AT2G46870	NGA1	AP2/B3-like transcriptional factor family protein
Zm00001d017619	NPQ Light 4	2021	Chromosome 5	AT1G33055
Zm00001d017619	NPQ induction rate	2021	Chromosome 5	AT1G33055
Zm00001d017620	NPQ Light 4	2021	Chromosome 5	AT2G02180	TOM3	tobamovirus multiplication protein 3
Zm00001d017620	NPQ induction rate	2021	Chromosome 5	AT2G02180	TOM3	tobamovirus multiplication protein 3
Zm00001d017621	NPQ Light 4	2021	Chromosome 5	AT2G37400		Tetratricopeptide repeat (TPR)-like superfamily protein
Zm00001d017621	NPQ induction rate	2021	Chromosome 5	AT2G37400		Tetratricopeptide repeat (TPR)-like superfamily protein
Zm00001d017622	NPQ Light 4	2021	Chromosome 5	AT5G56550	ATOXS3,OXS3	oxidative stress 3
Zm00001d017622	NPQ induction rate	2021	Chromosome 5	AT5G56550	ATOXS3,OXS3	oxidative stress 3
Zm00001d017623	NPQ induction rate	2021	Chromosome 5
Zm00001d017623	NPQ Light 4	2021	Chromosome 5
Zm00001d017625	NPQ Light 4	2021	Chromosome 5	AT1G73240
Zm00001d017625	NPQ induction rate	2021	Chromosome 5	AT1G73240
Zm00001d017626	NPQ Light 4	2021	Chromosome 5
Zm00001d017626	NPQ induction rate	2021	Chromosome 5
Zm00001d017627	NPQ Light 4	2021	Chromosome 5	AT5G20920	EIF2 BETA,EMB1401	eukaryotic translation initiation factor 2 beta subunit
Zm00001d017627	NPQ induction rate	2021	Chromosome 5	AT5G20920	EIF2 BETA,EMB1401	eukaryotic translation initiation factor 2 beta subunit
Zm00001d017629	NPQ Light 4	2021	Chromosome 5
Zm00001d017629	NPQ induction rate	2021	Chromosome 5
Zm00001d017630	NPQ induction rate	2021	Chromosome 5	AT4G18700	ATWL4,CIPK12,SnRK3.9,WL4	CBL-interacting protein kinase 12
Zm00001d017630	NPQ Light 4	2021	Chromosome 5	AT4G18700	ATWL4,CIPK12,SnRK3.9,WL4	CBL-interacting protein kinase 12
Zm00001d017634	NPQ induction rate	2021	Chromosome 5	AT3G14170		Plant protein of unknown function (DUF936)
Zm00001d017634	NPQ Light 4	2021	Chromosome 5	AT3G14170		Plant protein of unknown function (DUF936)
Zm00001d017638	NPQ induction rate	2021	Chromosome 5	AT3G50160		Plant protein of unknown function (DUF247)
Zm00001d017638	NPQ Light 4	2021	Chromosome 5	AT3G50160		Plant protein of unknown function (DUF247)
Zm00001d017639	NPQ induction rate	2021	Chromosome 5
Zm00001d017639	NPQ Light 4	2021	Chromosome 5
Zm00001d017640	NPQ induction rate	2021	Chromosome 5	AT1G53345
Zm00001d017640	NPQ Light 4	2021	Chromosome 5	AT1G53345
Zm00001d017641	NPQ Light 4	2021	Chromosome 5	AT5G19420		Regulator of chromosome condensation (RCC1) family with FYVE zinc finger domain
Zm00001d017641	NPQ Light 4	2021	Chromosome 5	AT1G65920		Regulator of chromosome condensation (RCC1) family with FYVE zinc finger domain
Zm00001d017641	NPQ induction rate	2021	Chromosome 5	AT5G19420		Regulator of chromosome condensation (RCC1) family with FYVE zinc finger domain
Zm00001d017641	NPQ induction rate	2021	Chromosome 5	AT1G65920		Regulator of chromosome condensation (RCC1) family with FYVE zinc finger domain
Zm00001d017642	NPQ Light 4	2021	Chromosome 5	AT5G17300	RVE1	Homeodomain-like superfamily protein
Zm00001d017642	NPQ Light 4	2021	Chromosome 5	AT1G01060	LHY,LHY1	Homeodomain-like superfamily protein
Zm00001d017642	NPQ induction rate	2021	Chromosome 5	AT5G17300	RVE1	Homeodomain-like superfamily protein
Zm00001d017642	NPQ induction rate	2021	Chromosome 5	AT1G01060	LHY,LHY1	Homeodomain-like superfamily protein
Zm00001d017643	NPQ induction rate	2021	Chromosome 5	AT5G06750		Protein phosphatase 2C family protein
Zm00001d017643	NPQ Light 4	2021	Chromosome 5	AT5G06750		Protein phosphatase 2C family protein
Zm00001d017644	NPQ induction rate	2021	Chromosome 5	AT1G18640	PSP	3-phosphoserine phosphatase
Zm00001d017644	NPQ Light 4	2021	Chromosome 5	AT1G18640	PSP	3-phosphoserine phosphatase
Zm00001d017645	NPQ Light 4	2021	Chromosome 5	AT1G76410	ATL8	RING/U-box superfamily protein
Zm00001d017645	NPQ induction rate	2021	Chromosome 5	AT1G76410	ATL8	RING/U-box superfamily protein
Zm00001d017646	NPQ Light 4	2021	Chromosome 5	AT5G47060		Protein of unknown function (DUF581)
Zm00001d017646	NPQ induction rate	2021	Chromosome 5	AT5G47060		Protein of unknown function (DUF581)
Zm00001d017647	NPQ Light 4	2021	Chromosome 5	AT2G44670		Protein of unknown function (DUF581)
Zm00001d017647	NPQ induction rate	2021	Chromosome 5	AT2G44670		Protein of unknown function (DUF581)
Zm00001d017648	NPQ induction rate	2021	Chromosome 5	AT4G17670		Protein of unknown function (DUF581)
Zm00001d017648	NPQ Light 4	2021	Chromosome 5	AT4G17670		Protein of unknown function (DUF581)
Zm00001d017649	NPQ induction rate	2021	Chromosome 5	AT1G32740		SBP (S-ribonuclease binding protein) family protein
Zm00001d017649	NPQ Light 4	2021	Chromosome 5	AT1G32740		SBP (S-ribonuclease binding protein) family protein
Zm00001d017650	NPQ Light 4	2021	Chromosome 5	AT3G62290	ARFA1E,ATARFA1E	ADP-ribosylation factor A1E
Zm00001d017650	NPQ induction rate	2021	Chromosome 5	AT3G62290	ARFA1E,ATARFA1E	ADP-ribosylation factor A1E
Zm00001d017651	NPQ induction rate	2021	Chromosome 5	AT2G44660		ALG6, ALG8 glycosyltransferase family
Zm00001d017651	NPQ Light 4	2021	Chromosome 5	AT2G44660		ALG6, ALG8 glycosyltransferase family
Zm00001d017653	NPQ Light 4	2021	Chromosome 5	AT3G60220	ATL4,TL4	TOXICOS EN LEVADURA 4
Zm00001d017653	NPQ induction rate	2021	Chromosome 5	AT3G60220	ATL4,TL4	TOXICOS EN LEVADURA 4
Zm00001d017654	NPQ Light 4	2021	Chromosome 5	AT1G63110		GPI transamidase subunit PIG-U
Zm00001d017654	NPQ induction rate	2021	Chromosome 5	AT1G63110		GPI transamidase subunit PIG-U
Zm00001d017655	NPQ induction rate	2021	Chromosome 5	AT4G39980	DHS1	3-deoxy-D-arabino-heptulosonate 7-phosphate synthase 1
Zm00001d017655	NPQ Light 4	2021	Chromosome 5	AT4G39980	DHS1	3-deoxy-D-arabino-heptulosonate 7-phosphate synthase 1
Zm00001d017656	NPQ induction rate	2021	Chromosome 5	AT1G50510		indigoidine synthase A family protein
Zm00001d017656	NPQ Light 4	2021	Chromosome 5	AT1G50510		indigoidine synthase A family protein
Zm00001d017657	NPQ Light 4	2021	Chromosome 5	AT2G44600
Zm00001d017657	NPQ induction rate	2021	Chromosome 5	AT2G44600
Zm00001d017658	NPQ Light 4	2021	Chromosome 5	AT4G14740		Plant protein of unknown function (DUF828) with plant pleckstrin homology-like region
Zm00001d017658	NPQ induction rate	2021	Chromosome 5	AT4G14740		Plant protein of unknown function (DUF828) with plant pleckstrin homology-like region
Zm00001d017659	NPQ induction rate	2021	Chromosome 5	AT3G20230		Ribosomal L18p/L5e family protein
Zm00001d017659	NPQ Light 4	2021	Chromosome 5	AT3G20230		Ribosomal L18p/L5e family protein
Zm00001d017660	NPQ induction rate	2021	Chromosome 5	AT3G57300	ATINO80,INO80	INO80 ortholog
Zm00001d017660	NPQ induction rate	2021	Chromosome 5	AT3G12810	chr13,PIE1,SRCAP	SNF2 domain-containing protein / helicase domain-containing protein
Zm00001d017660	NPQ Light 4	2021	Chromosome 5	AT3G57300	ATINO80,INO80	INO80 ortholog
Zm00001d017660	NPQ Light 4	2021	Chromosome 5	AT3G12810	chr13,PIE1,SRCAP	SNF2 domain-containing protein / helicase domain-containing protein
Zm00001d017661	NPQ Light 4	2021	Chromosome 5
Zm00001d017661	NPQ induction rate	2021	Chromosome 5
Zm00001d017666	NPQ induction rate	2021	Chromosome 5	AT1G32450	NRT1.5	nitrate transporter 1.5
Zm00001d017666	NPQ Light 4	2021	Chromosome 5	AT1G32450	NRT1.5	nitrate transporter 1.5
Zm00001d017668	NPQ induction rate	2021	Chromosome 5	AT4G14030	SBP1	selenium-binding protein 1
Zm00001d017668	NPQ Light 4	2021	Chromosome 5	AT4G14030	SBP1	selenium-binding protein 1
Zm00001d017669	NPQ Light 4	2021	Chromosome 5	AT5G36170	ATPRFB,HCF109	high chlorophyll fluorescent 109
Zm00001d017669	NPQ induction rate	2021	Chromosome 5	AT5G36170	ATPRFB,HCF109	high chlorophyll fluorescent 109
Zm00001d017670	NPQ induction rate	2021	Chromosome 5	AT2G35350	PLL1	poltergeist like 1
Zm00001d017670	NPQ Light 4	2021	Chromosome 5	AT2G35350	PLL1	poltergeist like 1
Zm00001d017671	NPQ induction rate	2021	Chromosome 5	AT2G35930	PUB23	plant U-box 23
Zm00001d017671	NPQ Light 4	2021	Chromosome 5	AT2G35930	PUB23	plant U-box 23
Zm00001d017675	NPQ Light 4	2021	Chromosome 5	AT5G46630		Clathrin adaptor complexes medium subunit family protein
Zm00001d017675	NPQ induction rate	2021	Chromosome 5	AT5G46630		Clathrin adaptor complexes medium subunit family protein
Zm00001d017676	NPQ Light 4	2021	Chromosome 5	AT4G17830		Peptidase M20/M25/M40 family protein
Zm00001d017676	NPQ induction rate	2021	Chromosome 5	AT4G17830		Peptidase M20/M25/M40 family protein
Zm00001d017677	NPQ induction rate	2021	Chromosome 5	AT1G22490		basic helix-loop-helix (bHLH) DNA-binding superfamily protein
Zm00001d017677	NPQ Light 4	2021	Chromosome 5	AT1G22490		basic helix-loop-helix (bHLH) DNA-binding superfamily protein
Zm00001d017678	NPQ induction rate	2021	Chromosome 5	AT3G03550		RING/U-box superfamily protein
Zm00001d017678	NPQ Light 4	2021	Chromosome 5	AT3G03550		RING/U-box superfamily protein
Zm00001d017682	NPQ Light 4	2021	Chromosome 5	AT4G17900		PLATZ transcription factor family protein
Zm00001d017682	NPQ induction rate	2021	Chromosome 5	AT4G17900		PLATZ transcription factor family protein
Zm00001d017683	NPQ Light 4	2021	Chromosome 5
Zm00001d017683	NPQ induction rate	2021	Chromosome 5
Zm00001d017684	NPQ Light 4	2021	Chromosome 5	AT2G35200
Zm00001d017684	NPQ induction rate	2021	Chromosome 5	AT2G35200
Zm00001d017685	NPQ Light 4	2021	Chromosome 5	AT5G16650		Chaperone DnaJ-domain superfamily protein
Zm00001d017685	NPQ Light 4	2021	Chromosome 5	AT5G04360	ATLDA,ATPU1,LDA,PU1	limit dextrinase
Zm00001d017685	NPQ induction rate	2021	Chromosome 5	AT5G16650		Chaperone DnaJ-domain superfamily protein
Zm00001d017685	NPQ induction rate	2021	Chromosome 5	AT5G04360	ATLDA,ATPU1,LDA,PU1	limit dextrinase
Zm00001d017686	NPQ induction rate	2021	Chromosome 5	AT5G46740	UBP21	ubiquitin-specific protease 21
Zm00001d017686	NPQ Light 4	2021	Chromosome 5	AT5G46740	UBP21	ubiquitin-specific protease 21
Zm00001d017687	NPQ induction rate	2021	Chromosome 5
Zm00001d017687	NPQ Light 4	2021	Chromosome 5
Zm00001d017689	NPQ induction rate	2021	Chromosome 5	AT4G17790		SNARE associated Golgi protein family
Zm00001d017689	NPQ Light 4	2021	Chromosome 5	AT4G17790		SNARE associated Golgi protein family
Zm00001d017691	NPQ induction rate	2021	Chromosome 5	AT5G16800		Acyl-CoA N-acyltransferases (NAT) superfamily protein
Zm00001d017691	NPQ Light 4	2021	Chromosome 5	AT5G16800		Acyl-CoA N-acyltransferases (NAT) superfamily protein
Zm00001d017692	NPQ induction rate	2021	Chromosome 5	AT1G32340	NHL8	NDR1/HIN1-like 8
Zm00001d017692	NPQ Light 4	2021	Chromosome 5	AT1G32340	NHL8	NDR1/HIN1-like 8
Zm00001d017693	NPQ induction rate	2021	Chromosome 5	AT1G32320	ATMKK10,MKK10	MAP kinase kinase 10
Zm00001d017693	NPQ Light 4	2021	Chromosome 5	AT1G32320	ATMKK10,MKK10	MAP kinase kinase 10
Zm00001d017695	NPQ induction rate	2021	Chromosome 5	AT1G27730	STZ,ZAT10	salt tolerance zinc finger
Zm00001d017695	NPQ Light 4	2021	Chromosome 5	AT1G27730	STZ,ZAT10	salt tolerance zinc finger
Zm00001d017696	NPQ induction rate	2021	Chromosome 5	AT5G17820		Peroxidase superfamily protein
Zm00001d017696	NPQ Light 4	2021	Chromosome 5	AT5G17820		Peroxidase superfamily protein
Zm00001d017697	NPQ induction rate	2021	Chromosome 5	AT1G65032
Zm00001d017697	NPQ Light 4	2021	Chromosome 5	AT1G65032
Zm00001d017698	NPQ induction rate	2021	Chromosome 5	AT5G64410	ATOPT4,OPT4	oligopeptide transporter 4
Zm00001d017698	NPQ Light 4	2021	Chromosome 5	AT5G64410	ATOPT4,OPT4	oligopeptide transporter 4
Zm00001d017699	NPQ Light 4	2021	Chromosome 5	AT1G32170	XTH30,XTR4	xyloglucan endotransglucosylase/hydrolase 30
Zm00001d017699	NPQ induction rate	2021	Chromosome 5	AT1G32170	XTH30,XTR4	xyloglucan endotransglucosylase/hydrolase 30
Zm00001d017700	NPQ induction rate	2021	Chromosome 5	AT5G46910		Transcription factor jumonji (jmj) family protein / zinc finger (C5HC2 type) family protein
Zm00001d017700	NPQ Light 4	2021	Chromosome 5	AT5G46910		Transcription factor jumonji (jmj) family protein / zinc finger (C5HC2 type) family protein
Zm00001d017702	NPQ induction rate	2021	Chromosome 5	AT1G32240	KAN2	Homeodomain-like superfamily protein
Zm00001d017702	NPQ Light 4	2021	Chromosome 5	AT1G32240	KAN2	Homeodomain-like superfamily protein
Zm00001d017703	NPQ induction rate	2021	Chromosome 5
Zm00001d017703	NPQ Light 4	2021	Chromosome 5
Zm00001d017704	NPQ Light 4	2021	Chromosome 5	AT5G16880		Target of Myb protein 1
Zm00001d017704	NPQ induction rate	2021	Chromosome 5	AT5G16880		Target of Myb protein 1
Zm00001d017706	NPQ Light 4	2021	Chromosome 5	AT1G31920		Tetratricopeptide repeat (TPR)-like superfamily protein
Zm00001d017706	NPQ induction rate	2021	Chromosome 5	AT1G31920		Tetratricopeptide repeat (TPR)-like superfamily protein
Zm00001d017707	NPQ induction rate	2021	Chromosome 5	AT5G16930		AAA-type ATPase family protein
Zm00001d017707	NPQ Light 4	2021	Chromosome 5	AT5G16930		AAA-type ATPase family protein
Zm00001d017708	NPQ induction rate	2021	Chromosome 5	AT1G31940
Zm00001d017708	NPQ induction rate	2021	Chromosome 5	AT2G35585
Zm00001d017708	NPQ Light 4	2021	Chromosome 5	AT1G31940
Zm00001d017708	NPQ Light 4	2021	Chromosome 5	AT2G35585
Zm00001d017709	NPQ induction rate	2021	Chromosome 5	AT1G32050		SCAMP family protein
Zm00001d017709	NPQ Light 4	2021	Chromosome 5	AT1G32050		SCAMP family protein
Zm00001d017710	NPQ induction rate	2021	Chromosome 5
Zm00001d017710	NPQ Light 4	2021	Chromosome 5
Zm00001d017711	NPQ Light 4	2021	Chromosome 5	AT1G32060	PRK	phosphoribulokinase
Zm00001d017711	NPQ induction rate	2021	Chromosome 5	AT1G32060	PRK	phosphoribulokinase
Zm00001d017712	NPQ induction rate	2021	Chromosome 5	AT2G34830	AtWRKY35,MEE24,WRKY35	WRKY DNA-binding protein 35
Zm00001d017712	NPQ Light 4	2021	Chromosome 5	AT2G34830	AtWRKY35,MEE24,WRKY35	WRKY DNA-binding protein 35
Zm00001d017713	NPQ induction rate	2021	Chromosome 5	AT2G02040	ATPTR2,ATPTR2-B,NTR1,PTR2,PTR2-B	peptide transporter 2
Zm00001d017713	NPQ Light 4	2021	Chromosome 5	AT2G02040	ATPTR2,ATPTR2-B,NTR1,PTR2,PTR2-B	peptide transporter 2
Zm00001d017714	NPQ Light 4	2021	Chromosome 5	AT1G62200		Major facilitator superfamily protein
Zm00001d017714	NPQ induction rate	2021	Chromosome 5	AT1G62200		Major facilitator superfamily protein
Zm00001d017715	NPQ Light 4	2021	Chromosome 5	AT3G56310		Melibiase family protein
Zm00001d017715	NPQ induction rate	2021	Chromosome 5	AT3G56310		Melibiase family protein
Zm00001d017717	NPQ Light 4	2021	Chromosome 5	AT5G17060	ARFB1B,ATARFB1B	ADP-ribosylation factor B1B
Zm00001d017717	NPQ induction rate	2021	Chromosome 5	AT5G17060	ARFB1B,ATARFB1B	ADP-ribosylation factor B1B
Zm00001d017718	NPQ induction rate	2021	Chromosome 5	AT5G17160
Zm00001d017718	NPQ Light 4	2021	Chromosome 5	AT5G17160
Zm00001d017719	NPQ induction rate	2021	Chromosome 5	AT2G37190		Ribosomal protein L11 family protein
Zm00001d017719	NPQ Light 4	2021	Chromosome 5	AT2G37190		Ribosomal protein L11 family protein
Zm00001d017720	NPQ induction rate	2021	Chromosome 5	AT3G23890	ATTOPII,TOPII	topoisomerase II
Zm00001d017720	NPQ Light 4	2021	Chromosome 5	AT3G23890	ATTOPII,TOPII	topoisomerase II
Zm00001d017721	NPQ induction rate	2021	Chromosome 5	AT3G03140		Tudor/PWWP/MBT superfamily protein
Zm00001d017721	NPQ Light 4	2021	Chromosome 5	AT3G03140		Tudor/PWWP/MBT superfamily protein
Zm00001d017724	NPQ Light 4	2021	Chromosome 5	AT1G06170		basic helix-loop-helix (bHLH) DNA-binding superfamily protein
Zm00001d017724	NPQ induction rate	2021	Chromosome 5	AT1G06170		basic helix-loop-helix (bHLH) DNA-binding superfamily protein
Zm00001d017725	NPQ induction rate	2021	Chromosome 5	AT5G27080		Transducin family protein / WD-40 repeat family protein
Zm00001d017725	NPQ Light 4	2021	Chromosome 5	AT5G27080		Transducin family protein / WD-40 repeat family protein
Zm00001d017726	NPQ induction rate	2021	Chromosome 5	AT5G45580		Homeodomain-like superfamily protein
Zm00001d017726	NPQ Light 4	2021	Chromosome 5	AT5G45580		Homeodomain-like superfamily protein
Zm00001d017727	NPQ induction rate	2021	Chromosome 5	AT3G22370	AOX1A,ATAOX1A	alternative oxidase 1A
Zm00001d017727	NPQ Light 4	2021	Chromosome 5	AT3G22370	AOX1A,ATAOX1A	alternative oxidase 1A
Zm00001d017728	NPQ Light 4	2021	Chromosome 5	AT1G31830		Amino acid permease family protein
Zm00001d017728	NPQ induction rate	2021	Chromosome 5	AT1G31830		Amino acid permease family protein
Zm00001d017729	NPQ induction rate	2021	Chromosome 5	AT4G19110		Protein kinase superfamily protein
Zm00001d017729	NPQ induction rate	2021	Chromosome 5	AT5G45430		Protein kinase superfamily protein
Zm00001d017729	NPQ induction rate	2021	Chromosome 5
Zm00001d017729	NPQ Light 4	2021	Chromosome 5	AT4G19110		Protein kinase superfamily protein
Zm00001d017729	NPQ Light 4	2021	Chromosome 5	AT5G45430		Protein kinase superfamily protein
Zm00001d017729	NPQ Light 4	2021	Chromosome 5
Zm00001d017730	NPQ Light 4	2021	Chromosome 5	AT1G31880	BRX,NLM9	DZC (Disease resistance/zinc finger/chromosome condensation-like region) domain containing protein
Zm00001d017730	NPQ induction rate	2021	Chromosome 5	AT1G31880	BRX,NLM9	DZC (Disease resistance/zinc finger/chromosome condensation-like region) domain containing protein
Zm00001d017731	NPQ induction rate	2021	Chromosome 5	AT1G65680	ATEXPB2,ATHEXP BETA 1.4,EXPB2	expansin B2
Zm00001d017731	NPQ Light 4	2021	Chromosome 5	AT1G65680	ATEXPB2,ATHEXP BETA 1.4,EXPB2	expansin B2
Zm00001d017732	NPQ induction rate	2021	Chromosome 5	AT1G65680	ATEXPB2,ATHEXP BETA 1.4,EXPB2	expansin B2
Zm00001d017732	NPQ Light 4	2021	Chromosome 5	AT1G65680	ATEXPB2,ATHEXP BETA 1.4,EXPB2	expansin B2
Zm00001d017734	NPQ Light 4	2021	Chromosome 5	AT1G65680	ATEXPB2,ATHEXP BETA 1.4,EXPB2	expansin B2
Zm00001d017734	NPQ induction rate	2021	Chromosome 5	AT1G65680	ATEXPB2,ATHEXP BETA 1.4,EXPB2	expansin B2
Zm00001d017735	NPQ induction rate	2021	Chromosome 5	AT1G65680	ATEXPB2,ATHEXP BETA 1.4,EXPB2	expansin B2
Zm00001d017735	NPQ Light 4	2021	Chromosome 5	AT1G65680	ATEXPB2,ATHEXP BETA 1.4,EXPB2	expansin B2
Zm00001d017736	NPQ Light 4	2021	Chromosome 5	AT1G65680	ATEXPB2,ATHEXP BETA 1.4,EXPB2	expansin B2
Zm00001d017736	NPQ induction rate	2021	Chromosome 5	AT1G65680	ATEXPB2,ATHEXP BETA 1.4,EXPB2	expansin B2
Zm00001d017737	NPQ Light 4	2021	Chromosome 5	AT1G65680	ATEXPB2,ATHEXP BETA 1.4,EXPB2	expansin B2
Zm00001d017737	NPQ induction rate	2021	Chromosome 5	AT1G65680	ATEXPB2,ATHEXP BETA 1.4,EXPB2	expansin B2
Zm00001d017740	NPQ Light 4	2021	Chromosome 5	AT1G65680	ATEXPB2,ATHEXP BETA 1.4,EXPB2	expansin B2
Zm00001d017740	NPQ induction rate	2021	Chromosome 5	AT1G65680	ATEXPB2,ATHEXP BETA 1.4,EXPB2	expansin B2
Zm00001d017741	NPQ induction rate	2021	Chromosome 5	AT1G65680	ATEXPB2,ATHEXP BETA 1.4,EXPB2	expansin B2
Zm00001d017741	NPQ Light 4	2021	Chromosome 5	AT1G65680	ATEXPB2,ATHEXP BETA 1.4,EXPB2	expansin B2
Zm00001d017742	NPQ Light 4	2021	Chromosome 5	AT3G13960	AtGRF5,GRF5	growth-regulating factor 5
Zm00001d017742	NPQ Light 4	2021	Chromosome 5
Zm00001d017742	NPQ induction rate	2021	Chromosome 5	AT3G13960	AtGRF5,GRF5	growth-regulating factor 5
Zm00001d017742	NPQ induction rate	2021	Chromosome 5
Zm00001d017743	NPQ Light 4	2021	Chromosome 5	AT3G53230		ATPase, AAA-type, CDC48 protein
Zm00001d017743	NPQ induction rate	2021	Chromosome 5	AT3G53230		ATPase, AAA-type, CDC48 protein
Zm00001d017746	NPQ Light 4	2021	Chromosome 5	AT1G64970	G-TMT,TMT1,VTE4	gamma-tocopherol methyltransferase
Zm00001d017746	NPQ induction rate	2021	Chromosome 5	AT1G64970	G-TMT,TMT1,VTE4	gamma-tocopherol methyltransferase
Zm00001d017747	NPQ Light 4	2021	Chromosome 5	AT4G10200		TTF-type zinc finger protein with HAT dimerisation domain
Zm00001d017747	NPQ induction rate	2021	Chromosome 5	AT4G10200		TTF-type zinc finger protein with HAT dimerisation domain
Zm00001d017748	NPQ induction rate	2021	Chromosome 5	AT5G19200		NAD(P)-binding Rossmann-fold superfamily protein
Zm00001d017748	NPQ Light 4	2021	Chromosome 5	AT5G19200		NAD(P)-binding Rossmann-fold superfamily protein
Zm00001d017749	NPQ induction rate	2021	Chromosome 5
Zm00001d017749	NPQ Light 4	2021	Chromosome 5
Zm00001d017750	NPQ induction rate	2021	Chromosome 5	AT5G58970	ATUCP2,UCP2	uncoupling protein 2
Zm00001d017750	NPQ Light 4	2021	Chromosome 5	AT5G58970	ATUCP2,UCP2	uncoupling protein 2
Zm00001d017751	NPQ induction rate	2021	Chromosome 5	AT2G15820	OTP51	endonucleases
Zm00001d017751	NPQ Light 4	2021	Chromosome 5	AT2G15820	OTP51	endonucleases
Zm00001d017752	NPQ Light 4	2021	Chromosome 5	AT2G38250		Homeodomain-like superfamily protein
Zm00001d017752	NPQ induction rate	2021	Chromosome 5	AT2G38250		Homeodomain-like superfamily protein
Zm00001d017753	NPQ Light 4	2021	Chromosome 5	AT4G19420		Pectinacetylesterase family protein
Zm00001d017753	NPQ induction rate	2021	Chromosome 5	AT4G19420		Pectinacetylesterase family protein
Zm00001d017754	NPQ Light 4	2021	Chromosome 5	AT5G35980	YAK1	yeast YAK1-related gene 1
Zm00001d017754	NPQ Light 4	2021	Chromosome 5
Zm00001d017754	NPQ induction rate	2021	Chromosome 5	AT5G35980	YAK1	yeast YAK1-related gene 1
Zm00001d017754	NPQ induction rate	2021	Chromosome 5
Zm00001d017755	NPQ Light 4	2021	Chromosome 5	AT1G31650	ATROPGEF14,ROPGEF14	RHO guanyl-nucleotide exchange factor 14
Zm00001d017755	NPQ Light 4	2021	Chromosome 5
Zm00001d017755	NPQ induction rate	2021	Chromosome 5	AT1G31650	ATROPGEF14,ROPGEF14	RHO guanyl-nucleotide exchange factor 14
Zm00001d017755	NPQ induction rate	2021	Chromosome 5
Zm00001d017756	NPQ induction rate	2021	Chromosome 5	AT5G46860	ATSYP22,ATVAM3,SGR3,SYP22,VAM3	Syntaxin/t-SNARE family protein
Zm00001d017756	NPQ Light 4	2021	Chromosome 5	AT5G46860	ATSYP22,ATVAM3,SGR3,SYP22,VAM3	Syntaxin/t-SNARE family protein
Zm00001d017760	NPQ Light 4	2021	Chromosome 5	AT1G09420	G6PD4	glucose-6-phosphate dehydrogenase 4
Zm00001d017760	NPQ induction rate	2021	Chromosome 5	AT1G09420	G6PD4	glucose-6-phosphate dehydrogenase 4
Zm00001d017761	NPQ Light 4	2021	Chromosome 5	AT1G31720		Protein of unknown function (DUF1218)
Zm00001d017761	NPQ induction rate	2021	Chromosome 5	AT1G31720		Protein of unknown function (DUF1218)
Zm00001d017762	NPQ Light 4	2021	Chromosome 5	AT4G19230	CYP707A1	cytochrome P450, family 707, subfamily A, polypeptide 1
Zm00001d017762	NPQ induction rate	2021	Chromosome 5	AT4G19230	CYP707A1	cytochrome P450, family 707, subfamily A, polypeptide 1
Zm00001d017764	NPQ Light 4	2021	Chromosome 5	AT3G45870		nodulin MtN21 /EamA-like transporter family protein
Zm00001d017764	NPQ induction rate	2021	Chromosome 5	AT3G45870		nodulin MtN21 /EamA-like transporter family protein
Zm00001d017765	NPQ Light 4	2021	Chromosome 5	AT4G19185		nodulin MtN21 /EamA-like transporter family protein
Zm00001d017765	NPQ Light 4	2021	Chromosome 5	AT5G45370		nodulin MtN21 /EamA-like transporter family protein
Zm00001d017765	NPQ induction rate	2021	Chromosome 5	AT4G19185		nodulin MtN21 /EamA-like transporter family protein
Zm00001d017765	NPQ induction rate	2021	Chromosome 5	AT5G45370		nodulin MtN21 /EamA-like transporter family protein
Zm00001d017766	NPQ Light 4	2021	Chromosome 5	AT4G19170	CCD4,NCED4	nine-cis-epoxycarotenoid dioxygenase 4
Zm00001d017766	NPQ induction rate	2021	Chromosome 5	AT4G19170	CCD4,NCED4	nine-cis-epoxycarotenoid dioxygenase 4
Zm00001d017767	NPQ Light 4	2021	Chromosome 5	AT5G66450		Phosphatidic acid phosphatase (PAP2) family protein
Zm00001d017767	NPQ induction rate	2021	Chromosome 5	AT5G66450		Phosphatidic acid phosphatase (PAP2) family protein
Zm00001d017768	NPQ Light 4	2021	Chromosome 5
Zm00001d017768	NPQ Light 4	2021	Chromosome 5	AT3G50910
Zm00001d017768	NPQ induction rate	2021	Chromosome 5
Zm00001d017768	NPQ induction rate	2021	Chromosome 5	AT3G50910
Zm00001d017769	NPQ Light 4	2021	Chromosome 5	AT1G75330	OTC	ornithine carbamoyltransferase
Zm00001d017769	NPQ induction rate	2021	Chromosome 5	AT1G75330	OTC	ornithine carbamoyltransferase
Zm00001d017770	NPQ Light 4	2021	Chromosome 5	AT1G01050	AtPPa1,PPa1	pyrophosphorylase 1
Zm00001d017770	NPQ induction rate	2021	Chromosome 5	AT1G01050	AtPPa1,PPa1	pyrophosphorylase 1
Zm00001d017771	NPQ Light 4	2021	Chromosome 5	AT4G34540		NmrA-like negative transcriptional regulator family protein
Zm00001d017771	NPQ induction rate	2021	Chromosome 5	AT4G34540		NmrA-like negative transcriptional regulator family protein
Zm00001d017772	NPQ Light 4	2021	Chromosome 5	AT3G55600		Membrane fusion protein Use1
Zm00001d017772	NPQ induction rate	2021	Chromosome 5	AT3G55600		Membrane fusion protein Use1
Zm00001d017773	NPQ induction rate	2021	Chromosome 5	AT2G18280	AtTLP2,TLP2	tubby like protein 2
Zm00001d017773	NPQ Light 4	2021	Chromosome 5	AT2G18280	AtTLP2,TLP2	tubby like protein 2
Zm00001d017774	NPQ induction rate	2021	Chromosome 5	AT1G07810	ACA3,ATECA1,ECA1	ER-type Ca2+-ATPase 1
Zm00001d017774	NPQ Light 4	2021	Chromosome 5	AT1G07810	ACA3,ATECA1,ECA1	ER-type Ca2+-ATPase 1
Zm00001d017775	NPQ induction rate	2021	Chromosome 5	AT5G14430		S-adenosyl-L-methionine-dependent methyltransferases superfamily protein
Zm00001d017775	NPQ Light 4	2021	Chromosome 5	AT5G14430		S-adenosyl-L-methionine-dependent methyltransferases superfamily protein
Zm00001d017776	NPQ induction rate	2021	Chromosome 5
Zm00001d017776	NPQ Light 4	2021	Chromosome 5
Zm00001d017777	NPQ Light 4	2021	Chromosome 5	AT2G21620	RD2	Adenine nucleotide alpha hydrolases-like superfamily protein
Zm00001d017777	NPQ induction rate	2021	Chromosome 5	AT2G21620	RD2	Adenine nucleotide alpha hydrolases-like superfamily protein
Zm00001d017778	NPQ induction rate	2021	Chromosome 5	AT4G34530	CIB1	cryptochrome-interacting basic-helix-loop-helix 1
Zm00001d017778	NPQ Light 4	2021	Chromosome 5	AT4G34530	CIB1	cryptochrome-interacting basic-helix-loop-helix 1
Zm00001d017780	NPQ induction rate	2021	Chromosome 5	AT4G36550		ARM repeat superfamily protein
Zm00001d017780	NPQ induction rate	2021	Chromosome 5	AT1G24330		ARM repeat superfamily protein
Zm00001d017780	NPQ Light 4	2021	Chromosome 5	AT4G36550		ARM repeat superfamily protein
Zm00001d017780	NPQ Light 4	2021	Chromosome 5	AT1G24330		ARM repeat superfamily protein
Zm00001d017781	NPQ induction rate	2021	Chromosome 5
Zm00001d017781	NPQ Light 4	2021	Chromosome 5
Zm00001d017782	NPQ induction rate	2021	Chromosome 5	AT1G75250	ATRL6,RL6,RSM3	RAD-like 6
Zm00001d017782	NPQ Light 4	2021	Chromosome 5	AT1G75250	ATRL6,RL6,RSM3	RAD-like 6
Zm00001d017783	NPQ Light 4	2021	Chromosome 5	AT4G36580		AAA-type ATPase family protein
Zm00001d017783	NPQ Light 4	2021	Chromosome 5	AT2G18330		AAA-type ATPase family protein
Zm00001d017783	NPQ induction rate	2021	Chromosome 5	AT4G36580		AAA-type ATPase family protein
Zm00001d017783	NPQ induction rate	2021	Chromosome 5	AT2G18330		AAA-type ATPase family protein
Zm00001d017784	NPQ induction rate	2021	Chromosome 5	AT4G24660	ATHB22,HB22,MEE68	homeobox protein 22
Zm00001d017784	NPQ Light 4	2021	Chromosome 5	AT4G24660	ATHB22,HB22,MEE68	homeobox protein 22
Zm00001d017785	NPQ Light 4	2021	Chromosome 5	AT2G18360		alpha/beta-Hydrolases superfamily protein
Zm00001d017785	NPQ induction rate	2021	Chromosome 5	AT2G18360		alpha/beta-Hydrolases superfamily protein
Zm00001d017786	NPQ induction rate	2021	Chromosome 5	AT3G27820	ATMDAR4,MDAR4	monodehydroascorbate reductase 4
Zm00001d017786	NPQ Light 4	2021	Chromosome 5	AT3G27820	ATMDAR4,MDAR4	monodehydroascorbate reductase 4
Zm00001d017787	NPQ Light 4	2021	Chromosome 5	AT3G27820	ATMDAR4,MDAR4	monodehydroascorbate reductase 4
Zm00001d017787	NPQ induction rate	2021	Chromosome 5	AT3G27820	ATMDAR4,MDAR4	monodehydroascorbate reductase 4
Zm00001d017788	NPQ Light 4	2021	Chromosome 5	AT5G62940	DOF5.6,HCA2	Dof-type zinc finger DNA-binding family protein
Zm00001d017788	NPQ induction rate	2021	Chromosome 5	AT5G62940	DOF5.6,HCA2	Dof-type zinc finger DNA-binding family protein
Zm00001d017789	NPQ Light 4	2021	Chromosome 5	AT1G23530
Zm00001d017789	NPQ induction rate	2021	Chromosome 5	AT1G23530
Zm00001d017790	NPQ induction rate	2021	Chromosome 5	AT3G27740	CARA	carbamoyl phosphate synthetase A
Zm00001d017790	NPQ Light 4	2021	Chromosome 5	AT3G27740	CARA	carbamoyl phosphate synthetase A
Zm00001d017791	NPQ induction rate	2021	Chromosome 5	AT1G26190		Phosphoribulokinase / Uridine kinase family
Zm00001d017791	NPQ Light 4	2021	Chromosome 5	AT1G26190		Phosphoribulokinase / Uridine kinase family
Zm00001d017791	NPQ Light 3	2021	Chromosome 5	AT1G26190		Phosphoribulokinase / Uridine kinase family
Zm00001d017793	NPQ induction rate	2021	Chromosome 5	AT3G27960		Tetratricopeptide repeat (TPR)-like superfamily protein
Zm00001d017793	NPQ Light 3	2021	Chromosome 5	AT3G27960		Tetratricopeptide repeat (TPR)-like superfamily protein
Zm00001d017793	NPQ Light 4	2021	Chromosome 5	AT3G27960		Tetratricopeptide repeat (TPR)-like superfamily protein
Zm00001d017794	NPQ induction rate	2021	Chromosome 5	AT4G30440	GAE1	UDP-D-glucuronate 4-epimerase 1
Zm00001d017794	NPQ Light 3	2021	Chromosome 5	AT4G30440	GAE1	UDP-D-glucuronate 4-epimerase 1
Zm00001d017794	NPQ Light 4	2021	Chromosome 5	AT4G30440	GAE1	UDP-D-glucuronate 4-epimerase 1
Zm00001d017796	NPQ Light 3	2021	Chromosome 5	AT2G21520		Sec14p-like phosphatidylinositol transfer family protein
Zm00001d017796	NPQ induction rate	2021	Chromosome 5	AT2G21520		Sec14p-like phosphatidylinositol transfer family protein
Zm00001d017796	NPQ Light 4	2021	Chromosome 5	AT2G21520		Sec14p-like phosphatidylinositol transfer family protein
Zm00001d017797	NPQ Light 4	2021	Chromosome 5
Zm00001d017797	NPQ induction rate	2021	Chromosome 5
Zm00001d017797	NPQ Light 3	2021	Chromosome 5
Zm00001d017798	NPQ Light 4	2021	Chromosome 5	AT2G23740		nucleic acid binding;sequence-specific DNA binding transcription factors;zinc ion binding
Zm00001d017798	NPQ Light 3	2021	Chromosome 5	AT2G23740		nucleic acid binding;sequence-specific DNA binding transcription factors;zinc ion binding
Zm00001d017798	NPQ induction rate	2021	Chromosome 5	AT2G23740		nucleic acid binding;sequence-specific DNA binding transcription factors;zinc ion binding
Zm00001d017799	NPQ induction rate	2021	Chromosome 5	AT3G27970		Exonuclease family protein
Zm00001d017799	NPQ Light 3	2021	Chromosome 5	AT3G27970		Exonuclease family protein
Zm00001d017799	NPQ Light 4	2021	Chromosome 5	AT3G27970		Exonuclease family protein
Zm00001d017800	NPQ Light 3	2021	Chromosome 5
Zm00001d017800	NPQ Light 4	2021	Chromosome 5
Zm00001d017800	NPQ induction rate	2021	Chromosome 5
Zm00001d017801	NPQ induction rate	2021	Chromosome 5	AT5G14780	FDH	formate dehydrogenase
Zm00001d017801	NPQ Light 3	2021	Chromosome 5	AT5G14780	FDH	formate dehydrogenase
Zm00001d017801	NPQ Light 4	2021	Chromosome 5	AT5G14780	FDH	formate dehydrogenase
Zm00001d017802	NPQ Light 4	2021	Chromosome 5	AT5G10330	ATHPA1,EMB2196,HISN6A,HPA1	histidinol phosphate aminotransferase 1
Zm00001d017802	NPQ induction rate	2021	Chromosome 5	AT5G10330	ATHPA1,EMB2196,HISN6A,HPA1	histidinol phosphate aminotransferase 1
Zm00001d017802	NPQ Light 3	2021	Chromosome 5	AT5G10330	ATHPA1,EMB2196,HISN6A,HPA1	histidinol phosphate aminotransferase 1
Zm00001d017803	NPQ Light 4	2021	Chromosome 5
Zm00001d017803	NPQ induction rate	2021	Chromosome 5
Zm00001d017803	NPQ Light 3	2021	Chromosome 5
Zm00001d017804	NPQ Light 4	2021	Chromosome 5	AT1G66470	RHD6	ROOT HAIR DEFECTIVE6
Zm00001d017804	NPQ induction rate	2021	Chromosome 5	AT1G66470	RHD6	ROOT HAIR DEFECTIVE6
Zm00001d017804	NPQ Light 3	2021	Chromosome 5	AT1G66470	RHD6	ROOT HAIR DEFECTIVE6
Zm00001d017805	NPQ Light 4	2021	Chromosome 5	AT1G16380	ATCHX1,CHX1	Cation/hydrogen exchanger family protein
Zm00001d017805	NPQ Light 4	2021	Chromosome 5	AT1G79400	ATCHX2,CHX2	cation/H+ exchanger 2
Zm00001d017805	NPQ Light 3	2021	Chromosome 5	AT1G16380	ATCHX1,CHX1	Cation/hydrogen exchanger family protein
Zm00001d017805	NPQ Light 3	2021	Chromosome 5	AT1G79400	ATCHX2,CHX2	cation/H+ exchanger 2
Zm00001d017805	NPQ induction rate	2021	Chromosome 5	AT1G16380	ATCHX1,CHX1	Cation/hydrogen exchanger family protein
Zm00001d017805	NPQ induction rate	2021	Chromosome 5	AT1G79400	ATCHX2,CHX2	cation/H+ exchanger 2
Zm00001d017806	NPQ Light 3	2021	Chromosome 5	AT4G23180	CRK10,RLK4	cysteine-rich RLK (RECEPTOR-like protein kinase) 10
Zm00001d017806	NPQ Light 3	2021	Chromosome 5	AT4G21390	B120	S-locus lectin protein kinase family protein
Zm00001d017806	NPQ induction rate	2021	Chromosome 5	AT4G23180	CRK10,RLK4	cysteine-rich RLK (RECEPTOR-like protein kinase) 10
Zm00001d017806	NPQ induction rate	2021	Chromosome 5	AT4G21390	B120	S-locus lectin protein kinase family protein
Zm00001d017806	NPQ Light 4	2021	Chromosome 5	AT4G23180	CRK10,RLK4	cysteine-rich RLK (RECEPTOR-like protein kinase) 10
Zm00001d017806	NPQ Light 4	2021	Chromosome 5	AT4G21390	B120	S-locus lectin protein kinase family protein
Zm00001d017807	NPQ Light 3	2021	Chromosome 5	AT3G18050
Zm00001d017807	NPQ Light 4	2021	Chromosome 5	AT3G18050
Zm00001d017807	NPQ induction rate	2021	Chromosome 5	AT3G18050
Zm00001d017808	NPQ Light 3	2021	Chromosome 5	AT2G01440		DEAD/DEAH box RNA helicase family protein
Zm00001d017808	NPQ induction rate	2021	Chromosome 5	AT2G01440		DEAD/DEAH box RNA helicase family protein
Zm00001d017808	NPQ Light 4	2021	Chromosome 5	AT2G01440		DEAD/DEAH box RNA helicase family protein
Zm00001d017809	NPQ induction rate	2021	Chromosome 5	AT4G16660		heat shock protein 70 (Hsp 70) family protein
Zm00001d017809	NPQ Light 3	2021	Chromosome 5	AT4G16660		heat shock protein 70 (Hsp 70) family protein
Zm00001d017809	NPQ Light 4	2021	Chromosome 5	AT4G16660		heat shock protein 70 (Hsp 70) family protein
Zm00001d017810	NPQ induction rate	2021	Chromosome 5	AT1G02960
Zm00001d017810	NPQ induction rate	2021	Chromosome 5
Zm00001d017810	NPQ Light 3	2021	Chromosome 5	AT1G02960
Zm00001d017810	NPQ Light 3	2021	Chromosome 5
Zm00001d017810	NPQ Light 4	2021	Chromosome 5	AT1G02960
Zm00001d017810	NPQ Light 4	2021	Chromosome 5
Zm00001d017811	NPQ Light 3	2021	Chromosome 5	AT1G77360		Tetratricopeptide repeat (TPR)-like superfamily protein
Zm00001d017811	NPQ Light 4	2021	Chromosome 5	AT1G77360		Tetratricopeptide repeat (TPR)-like superfamily protein
Zm00001d017811	NPQ induction rate	2021	Chromosome 5	AT1G77360		Tetratricopeptide repeat (TPR)-like superfamily protein
Zm00001d017812	NPQ induction rate	2021	Chromosome 5	AT1G26090		P-loop containing nucleoside triphosphate hydrolases superfamily protein
Zm00001d017812	NPQ Light 3	2021	Chromosome 5	AT1G26090		P-loop containing nucleoside triphosphate hydrolases superfamily protein
Zm00001d017812	NPQ Light 4	2021	Chromosome 5	AT1G26090		P-loop containing nucleoside triphosphate hydrolases superfamily protein
Zm00001d017813	NPQ induction rate	2021	Chromosome 5	AT1G53540		HSP20-like chaperones superfamily protein
Zm00001d017813	NPQ Light 3	2021	Chromosome 5	AT1G53540		HSP20-like chaperones superfamily protein
Zm00001d017813	NPQ Light 4	2021	Chromosome 5	AT1G53540		HSP20-like chaperones superfamily protein
Zm00001d017814	NPQ induction rate	2021	Chromosome 5	AT1G49000
Zm00001d017814	NPQ Light 3	2021	Chromosome 5	AT1G49000
Zm00001d017814	NPQ Light 4	2021	Chromosome 5	AT1G49000
Zm00001d017817	NPQ Light 3	2021	Chromosome 5	AT1G49000
Zm00001d017817	NPQ induction rate	2021	Chromosome 5	AT1G49000
Zm00001d017817	NPQ Light 4	2021	Chromosome 5	AT1G49000
Zm00001d017818	NPQ Light 3	2021	Chromosome 5	AT3G03380	DegP7	DegP protease 7
Zm00001d017818	NPQ Light 4	2021	Chromosome 5	AT3G03380	DegP7	DegP protease 7
Zm00001d017818	NPQ induction rate	2021	Chromosome 5	AT3G03380	DegP7	DegP protease 7
Zm00001d017820	NPQ Light 4	2021	Chromosome 5	AT2G33570		Domain of unknown function (DUF23)
Zm00001d017820	NPQ Light 3	2021	Chromosome 5	AT2G33570		Domain of unknown function (DUF23)
Zm00001d017820	NPQ induction rate	2021	Chromosome 5	AT2G33570		Domain of unknown function (DUF23)
Zm00001d017821	NPQ induction rate	2021	Chromosome 5	AT5G55830		Concanavalin A-like lectin protein kinase family protein
Zm00001d017821	NPQ Light 4	2021	Chromosome 5	AT5G55830		Concanavalin A-like lectin protein kinase family protein
Zm00001d017821	NPQ Light 3	2021	Chromosome 5	AT5G55830		Concanavalin A-like lectin protein kinase family protein
Zm00001d017822	NPQ induction rate	2021	Chromosome 5
Zm00001d017822	NPQ Light 4	2021	Chromosome 5
Zm00001d017822	NPQ Light 3	2021	Chromosome 5
Zm00001d017823	NPQ induction rate	2021	Chromosome 5	AT2G17420	ATNTRA,NTR2,NTRA	NADPH-dependent thioredoxin reductase A
Zm00001d017823	NPQ Light 4	2021	Chromosome 5	AT2G17420	ATNTRA,NTR2,NTRA	NADPH-dependent thioredoxin reductase A
Zm00001d017823	NPQ Light 3	2021	Chromosome 5	AT2G17420	ATNTRA,NTR2,NTRA	NADPH-dependent thioredoxin reductase A
Zm00001d017825	NPQ induction rate	2021	Chromosome 5	AT1G76500	AHL29,SOB3	Predicted AT-hook DNA-binding family protein
Zm00001d017825	NPQ Light 3	2021	Chromosome 5	AT1G76500	AHL29,SOB3	Predicted AT-hook DNA-binding family protein
Zm00001d017825	NPQ Light 4	2021	Chromosome 5	AT1G76500	AHL29,SOB3	Predicted AT-hook DNA-binding family protein
Zm00001d017826	NPQ Light 3	2021	Chromosome 5	AT1G76490	HMG1,HMGR1	hydroxy methylglutaryl CoA reductase 1
Zm00001d017826	NPQ induction rate	2021	Chromosome 5	AT1G76490	HMG1,HMGR1	hydroxy methylglutaryl CoA reductase 1
Zm00001d017826	NPQ Light 4	2021	Chromosome 5	AT1G76490	HMG1,HMGR1	hydroxy methylglutaryl CoA reductase 1
Zm00001d017827	NPQ Light 4	2021	Chromosome 5	AT5G27450	MK,MVK	mevalonate kinase
Zm00001d017827	NPQ induction rate	2021	Chromosome 5	AT5G27450	MK,MVK	mevalonate kinase
Zm00001d017827	NPQ Light 3	2021	Chromosome 5	AT5G27450	MK,MVK	mevalonate kinase
Zm00001d017828	NPQ Light 4	2021	Chromosome 5
Zm00001d017828	NPQ Light 3	2021	Chromosome 5
Zm00001d017828	NPQ induction rate	2021	Chromosome 5
Zm00001d017829	NPQ induction rate	2021	Chromosome 5	AT1G76460		RNA-binding (RRM/RBD/RNP motifs) family protein
Zm00001d017829	NPQ induction rate	2021	Chromosome 5
Zm00001d017829	NPQ Light 4	2021	Chromosome 5	AT1G76460		RNA-binding (RRM/RBD/RNP motifs) family protein
Zm00001d017829	NPQ Light 4	2021	Chromosome 5
Zm00001d017829	NPQ Light 3	2021	Chromosome 5	AT1G76460		RNA-binding (RRM/RBD/RNP motifs) family protein
Zm00001d017829	NPQ Light 3	2021	Chromosome 5
Zm00001d017830	NPQ induction rate	2021	Chromosome 5	AT1G76550		Phosphofructokinase family protein
Zm00001d017830	NPQ Light 4	2021	Chromosome 5	AT1G76550		Phosphofructokinase family protein
Zm00001d017830	NPQ Light 3	2021	Chromosome 5	AT1G76550		Phosphofructokinase family protein
Zm00001d017831	NPQ Light 3	2021	Chromosome 5	AT2G17410		ARID/BRIGHT DNA-binding domain-containing protein
Zm00001d017831	NPQ Light 4	2021	Chromosome 5	AT2G17410		ARID/BRIGHT DNA-binding domain-containing protein
Zm00001d017831	NPQ induction rate	2021	Chromosome 5	AT2G17410		ARID/BRIGHT DNA-binding domain-containing protein
Zm00001d017832	NPQ Light 3	2021	Chromosome 5	AT5G65950
Zm00001d017832	NPQ induction rate	2021	Chromosome 5	AT5G65950
Zm00001d017832	NPQ Light 4	2021	Chromosome 5	AT5G65950
Zm00001d017833	NPQ induction rate	2021	Chromosome 5	AT2G42910		Phosphoribosyltransferase family protein
Zm00001d017833	NPQ Light 4	2021	Chromosome 5	AT2G42910		Phosphoribosyltransferase family protein
Zm00001d017833	NPQ Light 3	2021	Chromosome 5	AT2G42910		Phosphoribosyltransferase family protein
Zm00001d017834	NPQ induction rate	2021	Chromosome 5	AT1G20850	XCP2	xylem cysteine peptidase 2
Zm00001d017834	NPQ Light 3	2021	Chromosome 5	AT1G20850	XCP2	xylem cysteine peptidase 2
Zm00001d017834	NPQ Light 4	2021	Chromosome 5	AT1G20850	XCP2	xylem cysteine peptidase 2
Zm00001d017836	NPQ Light 3	2021	Chromosome 5	AT2G33630		NAD(P)-binding Rossmann-fold superfamily protein
Zm00001d017836	NPQ Light 4	2021	Chromosome 5	AT2G33630		NAD(P)-binding Rossmann-fold superfamily protein
Zm00001d017836	NPQ induction rate	2021	Chromosome 5	AT2G33630		NAD(P)-binding Rossmann-fold superfamily protein
Zm00001d017837	NPQ Light 4	2021	Chromosome 5	AT4G35320
Zm00001d017837	NPQ Light 3	2021	Chromosome 5	AT4G35320
Zm00001d017837	NPQ induction rate	2021	Chromosome 5	AT4G35320
Zm00001d017838	NPQ induction rate	2021	Chromosome 5
Zm00001d017838	NPQ Light 4	2021	Chromosome 5
Zm00001d017838	NPQ Light 3	2021	Chromosome 5
Zm00001d017840	NPQ Light 3	2021	Chromosome 5	AT3G12120	FAD2	fatty acid desaturase 2
Zm00001d017840	NPQ Light 4	2021	Chromosome 5	AT3G12120	FAD2	fatty acid desaturase 2
Zm00001d017840	NPQ induction rate	2021	Chromosome 5	AT3G12120	FAD2	fatty acid desaturase 2
Zm00001d017841	NPQ induction rate	2021	Chromosome 5	AT3G12120	FAD2	fatty acid desaturase 2
Zm00001d017841	NPQ Light 4	2021	Chromosome 5	AT3G12120	FAD2	fatty acid desaturase 2
Zm00001d017841	NPQ Light 3	2021	Chromosome 5	AT3G12120	FAD2	fatty acid desaturase 2
Zm00001d017842	NPQ Light 3	2021	Chromosome 5	AT4G21680	NRT1.8	NITRATE TRANSPORTER 1.8
Zm00001d017842	NPQ Light 4	2021	Chromosome 5	AT4G21680	NRT1.8	NITRATE TRANSPORTER 1.8
Zm00001d017842	NPQ induction rate	2021	Chromosome 5	AT4G21680	NRT1.8	NITRATE TRANSPORTER 1.8
Zm00001d017843	NPQ Light 3	2021	Chromosome 5
Zm00001d017843	NPQ Light 4	2021	Chromosome 5
Zm00001d017843	NPQ induction rate	2021	Chromosome 5
Zm00001d017844	NPQ induction rate	2021	Chromosome 5	AT3G55950	ATCRR3,CCR3	CRINKLY4 related 3
Zm00001d017844	NPQ Light 4	2021	Chromosome 5	AT3G55950	ATCRR3,CCR3	CRINKLY4 related 3
Zm00001d017844	NPQ Light 3	2021	Chromosome 5	AT3G55950	ATCRR3,CCR3	CRINKLY4 related 3
Zm00001d017845	NPQ Light 4	2021	Chromosome 5	AT5G19630		alpha/beta-Hydrolases superfamily protein
Zm00001d017845	NPQ induction rate	2021	Chromosome 5	AT5G19630		alpha/beta-Hydrolases superfamily protein
Zm00001d017845	NPQ Light 3	2021	Chromosome 5	AT5G19630		alpha/beta-Hydrolases superfamily protein
Zm00001d017846	NPQ Light 4	2021	Chromosome 5	AT3G57930
Zm00001d017846	NPQ Light 4	2021	Chromosome 5
Zm00001d017846	NPQ Light 4	2021	Chromosome 5	AT3G42170		BED zinc finger ;hAT family dimerisation domain
Zm00001d017846	NPQ Light 3	2021	Chromosome 5	AT3G57930
Zm00001d017846	NPQ Light 3	2021	Chromosome 5
Zm00001d017846	NPQ Light 3	2021	Chromosome 5	AT3G42170		BED zinc finger ;hAT family dimerisation domain
Zm00001d017846	NPQ induction rate	2021	Chromosome 5	AT3G57930
Zm00001d017846	NPQ induction rate	2021	Chromosome 5
Zm00001d017846	NPQ induction rate	2021	Chromosome 5	AT3G42170		BED zinc finger ;hAT family dimerisation domain
Zm00001d017847	NPQ Light 4	2021	Chromosome 5	AT2G42210	ATOEP16-3,OEP16-3	Mitochondrial import inner membrane translocase subunit Tim17/Tim22/Tim23 family protein
Zm00001d017847	NPQ induction rate	2021	Chromosome 5	AT2G42210	ATOEP16-3,OEP16-3	Mitochondrial import inner membrane translocase subunit Tim17/Tim22/Tim23 family protein
Zm00001d017847	NPQ Light 3	2021	Chromosome 5	AT2G42210	ATOEP16-3,OEP16-3	Mitochondrial import inner membrane translocase subunit Tim17/Tim22/Tim23 family protein
Zm00001d017848	NPQ Light 4	2021	Chromosome 5	AT3G52140		tetratricopeptide repeat (TPR)-containing protein
Zm00001d017848	NPQ induction rate	2021	Chromosome 5	AT3G52140		tetratricopeptide repeat (TPR)-containing protein
Zm00001d017848	NPQ Light 3	2021	Chromosome 5	AT3G52140		tetratricopeptide repeat (TPR)-containing protein
Zm00001d017849	NPQ induction rate	2021	Chromosome 5	AT4G12070
Zm00001d017849	NPQ Light 4	2021	Chromosome 5	AT4G12070
Zm00001d017849	NPQ Light 3	2021	Chromosome 5	AT4G12070
Zm00001d017850	NPQ Light 4	2021	Chromosome 5	AT2G19740		Ribosomal protein L31e family protein
Zm00001d017850	NPQ induction rate	2021	Chromosome 5	AT2G19740		Ribosomal protein L31e family protein
Zm00001d017850	NPQ Light 3	2021	Chromosome 5	AT2G19740		Ribosomal protein L31e family protein
Zm00001d017851	NPQ induction rate	2021	Chromosome 5	AT2G41905
Zm00001d017851	NPQ Light 4	2021	Chromosome 5	AT2G41905
Zm00001d017851	NPQ Light 3	2021	Chromosome 5	AT2G41905
Zm00001d017852	NPQ Light 4	2021	Chromosome 5
Zm00001d017852	NPQ Light 3	2021	Chromosome 5
Zm00001d017852	NPQ induction rate	2021	Chromosome 5
Zm00001d017853	NPQ Light 4	2021	Chromosome 5	AT3G08505		zinc finger (CCCH-type/C3HC4-type RING finger) family protein
Zm00001d017853	NPQ Light 3	2021	Chromosome 5	AT3G08505		zinc finger (CCCH-type/C3HC4-type RING finger) family protein
Zm00001d017853	NPQ induction rate	2021	Chromosome 5	AT3G08505		zinc finger (CCCH-type/C3HC4-type RING finger) family protein
Zm00001d017855	NPQ Light 4	2021	Chromosome 5	AT5G65700	BAM1	Leucine-rich receptor-like protein kinase family protein
Zm00001d017855	NPQ induction rate	2021	Chromosome 5	AT5G65700	BAM1	Leucine-rich receptor-like protein kinase family protein
Zm00001d017855	NPQ Light 3	2021	Chromosome 5	AT5G65700	BAM1	Leucine-rich receptor-like protein kinase family protein
Zm00001d017859	NPQ induction rate	2021	Chromosome 5	AT3G07880	SCN1	Immunoglobulin E-set superfamily protein
Zm00001d017859	NPQ Light 4	2021	Chromosome 5	AT3G07880	SCN1	Immunoglobulin E-set superfamily protein
Zm00001d017859	NPQ Light 3	2021	Chromosome 5	AT3G07880	SCN1	Immunoglobulin E-set superfamily protein
Zm00001d017860	NPQ Light 3	2021	Chromosome 5	AT5G35700	FIM2	fimbrin-like protein 2
Zm00001d017860	NPQ induction rate	2021	Chromosome 5	AT5G35700	FIM2	fimbrin-like protein 2
Zm00001d017860	NPQ Light 4	2021	Chromosome 5	AT5G35700	FIM2	fimbrin-like protein 2
Zm00001d017861	NPQ Light 3	2021	Chromosome 5	AT1G12060	ATBAG5,BAG5	BCL-2-associated athanogene 5
Zm00001d017861	NPQ Light 4	2021	Chromosome 5	AT1G12060	ATBAG5,BAG5	BCL-2-associated athanogene 5
Zm00001d017861	NPQ induction rate	2021	Chromosome 5	AT1G12060	ATBAG5,BAG5	BCL-2-associated athanogene 5
Zm00001d017862	NPQ Light 4	2021	Chromosome 5	AT3G20280		RING/FYVE/PHD zinc finger superfamily protein
Zm00001d017862	NPQ Light 3	2021	Chromosome 5	AT3G20280		RING/FYVE/PHD zinc finger superfamily protein
Zm00001d017862	NPQ induction rate	2021	Chromosome 5	AT3G20280		RING/FYVE/PHD zinc finger superfamily protein
Zm00001d017863	NPQ Light 3	2021	Chromosome 5	AT2G04550	DSPTP1E,IBR5	indole-3-butyric acid response 5
Zm00001d017863	NPQ induction rate	2021	Chromosome 5	AT2G04550	DSPTP1E,IBR5	indole-3-butyric acid response 5
Zm00001d017863	NPQ Light 4	2021	Chromosome 5	AT2G04550	DSPTP1E,IBR5	indole-3-butyric acid response 5
Zm00001d017864	NPQ induction rate	2021	Chromosome 5	AT5G10770		Eukaryotic aspartyl protease family protein
Zm00001d017864	NPQ Light 3	2021	Chromosome 5	AT5G10770		Eukaryotic aspartyl protease family protein
Zm00001d017864	NPQ Light 4	2021	Chromosome 5	AT5G10770		Eukaryotic aspartyl protease family protein
Zm00001d017865	NPQ induction rate	2021	Chromosome 5	AT1G55620	ATCLC-F,CLC-F,CLCF	chloride channel F
Zm00001d017865	NPQ Light 3	2021	Chromosome 5	AT1G55620	ATCLC-F,CLC-F,CLCF	chloride channel F
Zm00001d017865	NPQ Light 4	2021	Chromosome 5	AT1G55620	ATCLC-F,CLC-F,CLCF	chloride channel F
Zm00001d017866	NPQ Light 3	2021	Chromosome 5	AT5G10770		Eukaryotic aspartyl protease family protein
Zm00001d017866	NPQ Light 3	2021	Chromosome 5	AT2G04550	DSPTP1E,IBR5	indole-3-butyric acid response 5
Zm00001d017866	NPQ induction rate	2021	Chromosome 5	AT5G10770		Eukaryotic aspartyl protease family protein
Zm00001d017866	NPQ induction rate	2021	Chromosome 5	AT2G04550	DSPTP1E,IBR5	indole-3-butyric acid response 5
Zm00001d017866	NPQ Light 4	2021	Chromosome 5	AT5G10770		Eukaryotic aspartyl protease family protein
Zm00001d017866	NPQ Light 4	2021	Chromosome 5	AT2G04550	DSPTP1E,IBR5	indole-3-butyric acid response 5
Zm00001d017867	NPQ Light 3	2021	Chromosome 5	AT5G10770		Eukaryotic aspartyl protease family protein
Zm00001d017867	NPQ Light 4	2021	Chromosome 5	AT5G10770		Eukaryotic aspartyl protease family protein
Zm00001d017867	NPQ induction rate	2021	Chromosome 5	AT5G10770		Eukaryotic aspartyl protease family protein
Zm00001d017868	NPQ Light 3	2021	Chromosome 5	AT1G55620	ATCLC-F,CLC-F,CLCF	chloride channel F
Zm00001d017868	NPQ Light 4	2021	Chromosome 5	AT1G55620	ATCLC-F,CLC-F,CLCF	chloride channel F
Zm00001d017868	NPQ induction rate	2021	Chromosome 5	AT1G55620	ATCLC-F,CLC-F,CLCF	chloride channel F
Zm00001d017869	NPQ Light 3	2021	Chromosome 5	AT5G10770		Eukaryotic aspartyl protease family protein
Zm00001d017869	NPQ Light 4	2021	Chromosome 5	AT5G10770		Eukaryotic aspartyl protease family protein
Zm00001d017869	NPQ induction rate	2021	Chromosome 5	AT5G10770		Eukaryotic aspartyl protease family protein
Zm00001d017871	NPQ Light 3	2021	Chromosome 5	AT4G01730		DHHC-type zinc finger family protein
Zm00001d017871	NPQ Light 4	2021	Chromosome 5	AT4G01730		DHHC-type zinc finger family protein
Zm00001d017871	NPQ induction rate	2021	Chromosome 5	AT4G01730		DHHC-type zinc finger family protein
Zm00001d017872	NPQ Light 4	2021	Chromosome 5
Zm00001d017872	NPQ Light 4	2021	Chromosome 5	AT5G56190		Transducin/WD40 repeat-like superfamily protein
Zm00001d017872	NPQ Light 4	2021	Chromosome 5	AT3G13340		Transducin/WD40 repeat-like superfamily protein
Zm00001d017872	NPQ induction rate	2021	Chromosome 5
Zm00001d017872	NPQ induction rate	2021	Chromosome 5	AT5G56190		Transducin/WD40 repeat-like superfamily protein
Zm00001d017872	NPQ induction rate	2021	Chromosome 5	AT3G13340		Transducin/WD40 repeat-like superfamily protein
Zm00001d017872	NPQ Light 3	2021	Chromosome 5
Zm00001d017872	NPQ Light 3	2021	Chromosome 5	AT5G56190		Transducin/WD40 repeat-like superfamily protein
Zm00001d017872	NPQ Light 3	2021	Chromosome 5	AT3G13340		Transducin/WD40 repeat-like superfamily protein
Zm00001d017873	NPQ induction rate	2021	Chromosome 5
Zm00001d017873	NPQ Light 3	2021	Chromosome 5
Zm00001d017873	NPQ Light 4	2021	Chromosome 5
Zm00001d017874	NPQ Light 4	2021	Chromosome 5	AT5G56170	LLG1	LORELEI-LIKE-GPI-ANCHORED PROTEIN 1
Zm00001d017874	NPQ Light 3	2021	Chromosome 5	AT5G56170	LLG1	LORELEI-LIKE-GPI-ANCHORED PROTEIN 1
Zm00001d017874	NPQ induction rate	2021	Chromosome 5	AT5G56170	LLG1	LORELEI-LIKE-GPI-ANCHORED PROTEIN 1
Zm00001d017876	NPQ Light 4	2021	Chromosome 5	AT1G55690		Sec14p-like phosphatidylinositol transfer family protein
Zm00001d017876	NPQ Light 4	2021	Chromosome 5	AT3G24840		Sec14p-like phosphatidylinositol transfer family protein
Zm00001d017876	NPQ Light 4	2021	Chromosome 5	AT4G39170		Sec14p-like phosphatidylinositol transfer family protein
Zm00001d017876	NPQ Light 4	2021	Chromosome 5	AT2G21520		Sec14p-like phosphatidylinositol transfer family protein
Zm00001d017876	NPQ induction rate	2021	Chromosome 5	AT1G55690		Sec14p-like phosphatidylinositol transfer family protein
Zm00001d017876	NPQ induction rate	2021	Chromosome 5	AT3G24840		Sec14p-like phosphatidylinositol transfer family protein
Zm00001d017876	NPQ induction rate	2021	Chromosome 5	AT4G39170		Sec14p-like phosphatidylinositol transfer family protein
Zm00001d017876	NPQ induction rate	2021	Chromosome 5	AT2G21520		Sec14p-like phosphatidylinositol transfer family protein
Zm00001d017876	NPQ Light 3	2021	Chromosome 5	AT1G55690		Sec14p-like phosphatidylinositol transfer family protein
Zm00001d017876	NPQ Light 3	2021	Chromosome 5	AT3G24840		Sec14p-like phosphatidylinositol transfer family protein
Zm00001d017876	NPQ Light 3	2021	Chromosome 5	AT4G39170		Sec14p-like phosphatidylinositol transfer family protein
Zm00001d017876	NPQ Light 3	2021	Chromosome 5	AT2G21520		Sec14p-like phosphatidylinositol transfer family protein
Zm00001d017877	NPQ induction rate	2021	Chromosome 5	AT4G12650		Endomembrane protein 70 protein family
Zm00001d017877	NPQ Light 4	2021	Chromosome 5	AT4G12650		Endomembrane protein 70 protein family
Zm00001d017878	NPQ induction rate	2021	Chromosome 5	AT5G06400		Pentatricopeptide repeat (PPR) superfamily protein
Zm00001d017878	NPQ Light 4	2021	Chromosome 5	AT5G06400		Pentatricopeptide repeat (PPR) superfamily protein
Zm00001d017880	NPQ induction rate	2021	Chromosome 5	AT5G09220	AAP2	amino acid permease 2
Zm00001d017880	NPQ induction rate	2021	Chromosome 5	AT1G77380	AAP3,ATAAP3	amino acid permease 3
Zm00001d017880	NPQ induction rate	2021	Chromosome 5
Zm00001d017880	NPQ Light 4	2021	Chromosome 5	AT5G09220	AAP2	amino acid permease 2
Zm00001d017880	NPQ Light 4	2021	Chromosome 5	AT1G77380	AAP3,ATAAP3	amino acid permease 3
Zm00001d017880	NPQ Light 4	2021	Chromosome 5
Zm00001d017881	NPQ Light 4	2021	Chromosome 5	AT4G21160	AGD12,ZAC	Calcium-dependent ARF-type GTPase activating protein family
Zm00001d017881	NPQ induction rate	2021	Chromosome 5	AT4G21160	AGD12,ZAC	Calcium-dependent ARF-type GTPase activating protein family
Zm00001d017882	NPQ Light 4	2021	Chromosome 5	AT5G56140		RNA-binding KH domain-containing protein
Zm00001d017882	NPQ Light 4	2021	Chromosome 5	AT4G26480		RNA-binding KH domain-containing protein
Zm00001d017882	NPQ induction rate	2021	Chromosome 5	AT5G56140		RNA-binding KH domain-containing protein
Zm00001d017882	NPQ induction rate	2021	Chromosome 5	AT4G26480		RNA-binding KH domain-containing protein
Zm00001d017883	NPQ Light 4	2021	Chromosome 5	AT3G13290	VCR	varicose-related
Zm00001d017883	NPQ Light 4	2021	Chromosome 5	AT3G13300	VCS	Transducin/WD40 repeat-like superfamily protein
Zm00001d017883	NPQ Light 4	2021	Chromosome 5
Zm00001d017883	NPQ induction rate	2021	Chromosome 5	AT3G13290	VCR	varicose-related
Zm00001d017883	NPQ induction rate	2021	Chromosome 5	AT3G13300	VCS	Transducin/WD40 repeat-like superfamily protein
Zm00001d017883	NPQ induction rate	2021	Chromosome 5
Zm00001d017885	NPQ Light 4	2021	Chromosome 5	AT5G48250		B-box type zinc finger protein with CCT domain
Zm00001d017885	NPQ Light 4	2021	Chromosome 5	AT3G07650	COL9	CONSTANS-like 9
Zm00001d017885	NPQ induction rate	2021	Chromosome 5	AT5G48250		B-box type zinc finger protein with CCT domain
Zm00001d017885	NPQ induction rate	2021	Chromosome 5	AT3G07650	COL9	CONSTANS-like 9
Zm00001d017886	NPQ induction rate	2021	Chromosome 5	AT5G55950		Nucleotide/sugar transporter family protein
Zm00001d017886	NPQ Light 4	2021	Chromosome 5	AT5G55950		Nucleotide/sugar transporter family protein
Zm00001d017887	NPQ Light 4	2021	Chromosome 5	AT4G26600		S-adenosyl-L-methionine-dependent methyltransferases superfamily protein
Zm00001d017887	NPQ induction rate	2021	Chromosome 5	AT4G26600		S-adenosyl-L-methionine-dependent methyltransferases superfamily protein
Zm00001d017888	NPQ Light 4	2021	Chromosome 5	AT1G50910
Zm00001d017888	NPQ induction rate	2021	Chromosome 5	AT1G50910
Zm00001d017889	NPQ induction rate	2021	Chromosome 5	AT4G26610	AGC1-2,D6PKL1	D6 protein kinase like 1
Zm00001d017889	NPQ Light 4	2021	Chromosome 5	AT4G26610	AGC1-2,D6PKL1	D6 protein kinase like 1
Zm00001d017890	NPQ Light 4	2021	Chromosome 5	AT4G26620		Sucrase/ferredoxin-like family protein
Zm00001d017890	NPQ Light 4	2021	Chromosome 5	AT3G20980		Gag-Pol-related retrotransposon family protein
Zm00001d017890	NPQ induction rate	2021	Chromosome 5	AT4G26620		Sucrase/ferredoxin-like family protein
Zm00001d017890	NPQ induction rate	2021	Chromosome 5	AT3G20980		Gag-Pol-related retrotransposon family protein
Zm00001d017893	NPQ induction rate	2021	Chromosome 5	AT5G31412		hAT transposon superfamily protein
Zm00001d017893	NPQ Light 4	2021	Chromosome 5	AT5G31412		hAT transposon superfamily protein
Zm00001d017894	NPQ induction rate	2021	Chromosome 5	AT4G16835		Tetratricopeptide repeat (TPR)-like superfamily protein
Zm00001d017894	NPQ Light 4	2021	Chromosome 5	AT4G16835		Tetratricopeptide repeat (TPR)-like superfamily protein
Zm00001d017895	NPQ induction rate	2021	Chromosome 5	AT1G55850	ATCSLE1,CSLE1	cellulose synthase like E1
Zm00001d017895	NPQ Light 4	2021	Chromosome 5	AT1G55850	ATCSLE1,CSLE1	cellulose synthase like E1
Zm00001d017896	NPQ induction rate	2021	Chromosome 5	AT3G18590	AtENODL5,ENODL5	early nodulin-like protein 5
Zm00001d017896	NPQ induction rate	2021	Chromosome 5	AT5G63270		RPM1-interacting protein 4 (RIN4) family protein
Zm00001d017896	NPQ Light 4	2021	Chromosome 5	AT3G18590	AtENODL5,ENODL5	early nodulin-like protein 5
Zm00001d017896	NPQ Light 4	2021	Chromosome 5	AT5G63270		RPM1-interacting protein 4 (RIN4) family protein
Zm00001d017897	NPQ Light 4	2021	Chromosome 5	AT5G47680
Zm00001d017897	NPQ induction rate	2021	Chromosome 5	AT5G47680
Zm00001d017898	NPQ induction rate	2021	Chromosome 5	AT5G47670	L1L,NF-YB6	nuclear factor Y, subunit B6
Zm00001d017898	NPQ Light 4	2021	Chromosome 5	AT5G47670	L1L,NF-YB6	nuclear factor Y, subunit B6
Zm00001d017899	NPQ Light 4	2021	Chromosome 5	AT5G47670	L1L,NF-YB6	nuclear factor Y, subunit B6
Zm00001d017899	NPQ induction rate	2021	Chromosome 5	AT5G47670	L1L,NF-YB6	nuclear factor Y, subunit B6
Zm00001d017900	NPQ Light 4	2021	Chromosome 5	AT5G60850	OBP4	OBF binding protein 4
Zm00001d017900	NPQ induction rate	2021	Chromosome 5	AT5G60850	OBP4	OBF binding protein 4
Zm00001d017901	NPQ Light 4	2021	Chromosome 5	AT5G33320	ARAPPT,CUE1,PPT	Glucose-6-phosphate/phosphate translocator-related
Zm00001d017901	NPQ induction rate	2021	Chromosome 5	AT5G33320	ARAPPT,CUE1,PPT	Glucose-6-phosphate/phosphate translocator-related
Zm00001d017902	NPQ induction rate	2021	Chromosome 5	AT3G16810	APUM24,PUM24	pumilio 24
Zm00001d017902	NPQ Light 4	2021	Chromosome 5	AT3G16810	APUM24,PUM24	pumilio 24
Zm00001d017903	NPQ induction rate	2021	Chromosome 5	AT3G04090	SIP1;1,SIP1A	small and basic intrinsic protein 1A
Zm00001d017903	NPQ Light 4	2021	Chromosome 5	AT3G04090	SIP1;1,SIP1A	small and basic intrinsic protein 1A
Zm00001d017904	NPQ Light 4	2021	Chromosome 5	AT5G27280		Zim17-type zinc finger protein
Zm00001d017904	NPQ Light 4	2021	Chromosome 5
Zm00001d017904	NPQ induction rate	2021	Chromosome 5	AT5G27280		Zim17-type zinc finger protein
Zm00001d017904	NPQ induction rate	2021	Chromosome 5
Zm00001d017905	NPQ Light 4	2021	Chromosome 5	AT1G26300		BSD domain-containing protein
Zm00001d017905	NPQ induction rate	2021	Chromosome 5	AT1G26300		BSD domain-containing protein
Zm00001d017906	NPQ induction rate	2021	Chromosome 5	AT5G15740		O-fucosyltransferase family protein
Zm00001d017906	NPQ induction rate	2021	Chromosome 5	AT3G02250		O-fucosyltransferase family protein
Zm00001d017906	NPQ Light 4	2021	Chromosome 5	AT5G15740		O-fucosyltransferase family protein
Zm00001d017906	NPQ Light 4	2021	Chromosome 5	AT3G02250		O-fucosyltransferase family protein
Zm00001d017907	NPQ Light 4	2021	Chromosome 5	AT5G55710
Zm00001d017907	NPQ induction rate	2021	Chromosome 5	AT5G55710
Zm00001d017908	NPQ Light 4	2021	Chromosome 5	AT5G08130	BIM1	basic helix-loop-helix (bHLH) DNA-binding superfamily protein
Zm00001d017908	NPQ Light 4	2021	Chromosome 5	AT1G69010	BIM2	BES1-interacting Myc-like protein 2
Zm00001d017908	NPQ induction rate	2021	Chromosome 5	AT5G08130	BIM1	basic helix-loop-helix (bHLH) DNA-binding superfamily protein
Zm00001d017908	NPQ induction rate	2021	Chromosome 5	AT1G69010	BIM2	BES1-interacting Myc-like protein 2
Zm00001d017911	NPQ induction rate	2021	Chromosome 5	AT3G30530	ATBZIP42,bZIP42	basic leucine-zipper 42
Zm00001d017912	NPQ induction rate	2021	Chromosome 5	AT1G13580	LAG13	LAG1 longevity assurance homolog 3
Zm00001d017913	NPQ induction rate	2021	Chromosome 5	AT5G16000	NIK1	NSP-interacting kinase 1
Zm00001d017914	NPQ induction rate	2021	Chromosome 5	AT5G08180		Ribosomal protein L7Ae/L30e/S12e/Gadd45 family protein
Zm00001d017915	NPQ induction rate	2021	Chromosome 5	AT5G38720
Zm00001d017916	NPQ induction rate	2021	Chromosome 5	AT1G16810
Zm00001d017917	NPQ induction rate	2021	Chromosome 5	AT4G28050	TET7	tetraspanin7
Zm00001d017918	NPQ induction rate	2021	Chromosome 5	AT5G15890	TBL21	TRICHOME BIREFRINGENCE-LIKE 21
Zm00001d026462	NPQ Light 1	2021	Chromosome 10
Zm00001d026463	NPQ Light 1	2021	Chromosome 10	AT3G07910
Zm00001d026464	NPQ Light 1	2021	Chromosome 10
Zm00001d026465	NPQ Light 1	2021	Chromosome 10
Zm00001d026467	NPQ Light 1	2021	Chromosome 10	AT5G42020	BIP,BIP2	Heat shock protein 70 (Hsp 70) family protein
Zm00001d026468	NPQ Light 1	2021	Chromosome 10	AT5G26110		Protein kinase superfamily protein
Zm00001d026469	NPQ Light 1	2021	Chromosome 10	AT2G31270	ATCDT1A,CDT1,CDT1A	homolog of yeast CDT1 A
Zm00001d026469	NPQ Light 1	2021	Chromosome 10	AT3G54710	ATCDT1B,CDT1,CDT1B	homolog of yeast CDT1 B homolog of yeast CDT1 B
Zm00001d026470	NPQ Light 1	2021	Chromosome 10
Zm00001d026471	NPQ Light 1	2021	Chromosome 10	AT1G73880	UGT89B1	UDP-glucosyl transferase 89B1
Zm00001d026472	NPQ Light 1	2021	Chromosome 10	AT4G34200	EDA9	D-3-phosphoglycerate dehydrogenase
Zm00001d026473	NPQ Light 1	2021	Chromosome 10
Zm00001d026474	NPQ Light 1	2021	Chromosome 10
Zm00001d026475	NPQ Light 1	2021	Chromosome 10	AT3G03010		Peptidyl-tRNA hydrolase II (PTH2) family protein
Zm00001d026475	NPQ Light 1	2021	Chromosome 10	AT5G16870		Peptidyl-tRNA hydrolase II (PTH2) family protein
Zm00001d026476	NPQ Light 1	2021	Chromosome 10	AT2G44050	COS1	6,7-dimethyl-8-ribityllumazine synthase / DMRL synthase / lumazine synthase / riboflavin synthase
Zm00001d026477	NPQ Light 1	2021	Chromosome 10	AT3G17860	JAI3,JAZ3,TIFY6B	jasmonate-zim-domain protein 3
Zm00001d026477	NPQ Light 1	2021	Chromosome 10	AT5G20900	JAZ12,TIFY3B	jasmonate-zim-domain protein 12
Zm00001d026478	NPQ Light 1	2021	Chromosome 10	AT3G43520		Transmembrane proteins 14C
Zm00001d026479	NPQ Light 1	2021	Chromosome 10	AT3G13320	atcax2,CAX2	cation exchanger 2
Zm00001d026480	NPQ Light 1	2021	Chromosome 10	AT5G57420	IAA33	indole-3-acetic acid inducible 33
Zm00001d026482	NPQ Light 1	2021	Chromosome 10
Zm00001d026483	NPQ Light 1	2021	Chromosome 10	AT4G30210	AR2,ATR2	P450 reductase 2
Zm00001d026484	NPQ Light 1	2021	Chromosome 10	AT4G17616		Pentatricopeptide repeat (PPR) superfamily protein
Zm00001d026485	NPQ Light 1	2021	Chromosome 10	AT4G24520	AR1,ATR1	P450 reductase 1
Zm00001d026485	NPQ Light 1	2021	Chromosome 10	AT1G52520	FRS6	FAR1-related sequence 6
Zm00001d026485	NPQ Light 1	2021	Chromosome 10	AT4G17616		Pentatricopeptide repeat (PPR) superfamily protein
Zm00001d026486	NPQ Light 1	2021	Chromosome 10	AT5G25190		Integrase-type DNA-binding superfamily protein
Zm00001d026487	NPQ Light 1	2021	Chromosome 10	AT4G31430
Zm00001d026488	NPQ Light 1	2021	Chromosome 10	AT1G66980	SNC4	suppressor of npr1-1 constitutive 4
Zm00001d026489	NPQ Light 1	2021	Chromosome 10	AT4G32300	SD2-5	S-domain-2 5
Zm00001d026490	NPQ Light 1	2021	Chromosome 10	AT4G30190	AHA2,HA2,PMA2	H(+)-ATPase 2
Zm00001d026490	NPQ Light 1	2021	Chromosome 10	AT1G80660	AHA9,HA9	H(+)-ATPase 9
Zm00001d026491	NPQ Light 1	2021	Chromosome 10	AT1G02065	SPL8	squamosa promoter binding protein-like 8
Zm00001d026492	NPQ Light 1	2021	Chromosome 10	AT2G24530
Zm00001d026493	NPQ Light 1	2021	Chromosome 10
Zm00001d026494	NPQ Light 1	2021	Chromosome 10	AT2G20030		RING/U-box superfamily protein
Zm00001d026495	NPQ Light 1	2021	Chromosome 10	AT5G20600
Zm00001d026498	NPQ Light 1	2021	Chromosome 10
Zm00001d026500	NPQ Light 1	2021	Chromosome 10
Zm00001d026501	NPQ Light 1	2021	Chromosome 10
Zm00001d026501	NPQ Light 1	2021	Chromosome 10	AT5G35630	ATGSL1,GLN2,GS2	glutamine synthetase 2
Zm00001d026505	NPQ Light 1	2021	Chromosome 10	AT3G03740	ATBPM4,BPM4	BTB-POZ and MATH domain 4
Zm00001d026506	NPQ Light 1	2021	Chromosome 10	AT5G24940		Protein phosphatase 2C family protein
Zm00001d026507	NPQ Light 1	2021	Chromosome 10
Zm00001d026508	NPQ Light 1	2021	Chromosome 10	AT5G35750	AHK2,HK2	histidine kinase 2
Zm00001d026509	NPQ Light 1	2021	Chromosome 10
Zm00001d026510	NPQ Light 1	2021	Chromosome 10	AT2G43060	IBH1	ILI1 binding bHLH 1
Zm00001d026511	NPQ Light 1	2021	Chromosome 10	AT3G07980	MAP3KE2,MAPKKK6	mitogen-activated protein kinase kinase kinase 6
Zm00001d026511	NPQ Light 1	2021	Chromosome 10	AT3G13530	MAP3KE1,MAPKKK7	mitogen-activated protein kinase kinase kinase 7
Zm00001d026512	NPQ Light 1	2021	Chromosome 10	AT3G53160	UGT73C7	UDP-glucosyl transferase 73C7
Zm00001d026513	NPQ Light 1	2021	Chromosome 10	AT5G26690		Heavy metal transport/detoxification superfamily protein
Zm00001d026514	NPQ Light 1	2021	Chromosome 10	AT1G22100		Inositol-pentakisphosphate 2-kinase family protein
Zm00001d026514	NPQ Light 1	2021	Chromosome 10	AT5G42810	ATIPK1,IPK1	inositol-pentakisphosphate 2-kinase 1
Zm00001d026515	NPQ Light 1	2021	Chromosome 10	AT5G20990	B73,CHL6,CNX,CNX1,SIR4	molybdopterin biosynthesis CNX1 protein / molybdenum cofactor biosynthesis enzyme CNX1 (CNX1)
Zm00001d026516	NPQ Light 1	2021	Chromosome 10	AT5G03500		Mediator complex, subunit Med7
Zm00001d026517	NPQ Light 1	2021	Chromosome 10	AT5G05780	AE3,ATHMOV34,RPN8A	RP non-ATPase subunit 8A
Zm00001d026517	NPQ Light 1	2021	Chromosome 10	AT3G11270	MEE34	Mov34/MPN/PAD-1 family protein
Zm00001d026518	NPQ Light 1	2021	Chromosome 10	AT3G24820		BSD domain-containing protein
Zm00001d026519	NPQ Light 1	2021	Chromosome 10
Zm00001d026520	NPQ Light 1	2021	Chromosome 10
Zm00001d026521	NPQ Light 1	2021	Chromosome 10	AT1G53530		Peptidase S24/S26A/S26B/S26C family protein
Zm00001d026522	NPQ Light 1	2021	Chromosome 10	AT3G14100		RNA-binding (RRM/RBD/RNP motifs) family protein
Zm00001d026523	NPQ Light 1	2021	Chromosome 10	AT3G59540		Ribosomal L38e protein family
Zm00001d026523	NPQ Light 1	2021	Chromosome 10	AT4G10340	LHCB5	light harvesting complex of photosystem II 5
Zm00001d026524	NPQ Light 1	2021	Chromosome 10
Zm00001d026528	NPQ Light 1	2021	Chromosome 10	AT1G17370	UBP1B	oligouridylate binding protein 1B
Zm00001d026529	NPQ Light 1	2021	Chromosome 10
Zm00001d026530	Fv/Fm Dark 1	2021	Chromosome 10	AT1G19840		SAUR-like auxin-responsive protein family
Zm00001d026530	NPQ Light 1	Joint	Chromosome 10	AT1G19840		SAUR-like auxin-responsive protein family
Zm00001d026530	NPQ Light 1	2021	Chromosome 10	AT1G19840		SAUR-like auxin-responsive protein family
Zm00001d026531	NPQ Light 1	2021	Chromosome 10	AT3G07270		GTP cyclohydrolase I
Zm00001d026531	Fv/Fm Dark 1	2021	Chromosome 10	AT3G07270		GTP cyclohydrolase I
Zm00001d026531	NPQ Light 1	Joint	Chromosome 10	AT3G07270		GTP cyclohydrolase I
Zm00001d026532	NPQ Light 1	2021	Chromosome 10
Zm00001d026532	NPQ Light 1	2021	Chromosome 10	AT1G19880		Regulator of chromosome condensation (RCC1) family protein
Zm00001d026532	NPQ Light 1	Joint	Chromosome 10
Zm00001d026532	NPQ Light 1	Joint	Chromosome 10	AT1G19880		Regulator of chromosome condensation (RCC1) family protein
Zm00001d026532	Fv/Fm Dark 1	2021	Chromosome 10
Zm00001d026532	Fv/Fm Dark 1	2021	Chromosome 10	AT1G19880		Regulator of chromosome condensation (RCC1) family protein
Zm00001d026533	Fv/Fm Dark 1	2021	Chromosome 10	AT3G47680		DNA binding
Zm00001d026533	NPQ Light 1	2021	Chromosome 10	AT3G47680		DNA binding
Zm00001d026533	NPQ Light 1	Joint	Chromosome 10	AT3G47680		DNA binding
Zm00001d026535	Fv/Fm Light 6	Joint	Chromosome 10	AT1G19870	iqd32	IQ-domain 32
Zm00001d026535	Fv/Fm Dark 1	2021	Chromosome 10	AT1G19870	iqd32	IQ-domain 32
Zm00001d026535	NPQ Light 1	2021	Chromosome 10	AT1G19870	iqd32	IQ-domain 32
Zm00001d026535	Fv/Fm Dark 1	Joint	Chromosome 10	AT1G19870	iqd32	IQ-domain 32
Zm00001d026535	NPQ Light 1	Joint	Chromosome 10	AT1G19870	iqd32	IQ-domain 32
Zm00001d026536	NPQ Light 1	Joint	Chromosome 10	AT1G19860		Zinc finger C-x8-C-x5-C-x3-H type family protein
Zm00001d026536	Fv/Fm Dark 1	Joint	Chromosome 10	AT1G19860		Zinc finger C-x8-C-x5-C-x3-H type family protein
Zm00001d026536	NPQ Light 1	2021	Chromosome 10	AT1G19860		Zinc finger C-x8-C-x5-C-x3-H type family protein
Zm00001d026536	Fv/Fm Dark 1	2021	Chromosome 10	AT1G19860		Zinc finger C-x8-C-x5-C-x3-H type family protein
Zm00001d026536	Fv/Fm Light 6	Joint	Chromosome 10	AT1G19860		Zinc finger C-x8-C-x5-C-x3-H type family protein
Zm00001d026537	Fv/Fm Dark 1	Joint	Chromosome 10	AT2G17950	PGA6,WUS,WUS1	Homeodomain-like superfamily protein
Zm00001d026537	NPQ Light 1	2021	Chromosome 10	AT2G17950	PGA6,WUS,WUS1	Homeodomain-like superfamily protein
Zm00001d026537	Fv/Fm Light 6	Joint	Chromosome 10	AT2G17950	PGA6,WUS,WUS1	Homeodomain-like superfamily protein
Zm00001d026537	NPQ Light 1	Joint	Chromosome 10	AT2G17950	PGA6,WUS,WUS1	Homeodomain-like superfamily protein
Zm00001d026537	Fv/Fm Dark 1	2021	Chromosome 10	AT2G17950	PGA6,WUS,WUS1	Homeodomain-like superfamily protein
Zm00001d026540	Fv/Fm Dark 1	Joint	Chromosome 10
Zm00001d026540	Fv/Fm Dark 1	Joint	Chromosome 10	AT1G19850	ARF5,IAA24,MP	Transcriptional factor B3 family protein / auxin-responsive factor AUX/IAA-related
Zm00001d026540	Fv/Fm Light 6	Joint	Chromosome 10
Zm00001d026540	Fv/Fm Light 6	Joint	Chromosome 10	AT1G19850	ARF5,IAA24,MP	Transcriptional factor B3 family protein / auxin-responsive factor AUX/IAA-related
Zm00001d026540	NPQ Light 1	2021	Chromosome 10
Zm00001d026540	NPQ Light 1	2021	Chromosome 10	AT1G19850	ARF5,IAA24,MP	Transcriptional factor B3 family protein / auxin-responsive factor AUX/IAA-related
Zm00001d026540	NPQ Light 1	Joint	Chromosome 10
Zm00001d026540	NPQ Light 1	Joint	Chromosome 10	AT1G19850	ARF5,IAA24,MP	Transcriptional factor B3 family protein / auxin-responsive factor AUX/IAA-related
Zm00001d026540	Fv/Fm Dark 1	2021	Chromosome 10
Zm00001d026540	Fv/Fm Dark 1	2021	Chromosome 10	AT1G19850	ARF5,IAA24,MP	Transcriptional factor B3 family protein / auxin-responsive factor AUX/IAA-related
Zm00001d026541	NPQ Light 1	Joint	Chromosome 10	AT4G22360		SWIB complex BAF60b domain-containing protein
Zm00001d026541	Fv/Fm Dark 1	2021	Chromosome 10	AT4G22360		SWIB complex BAF60b domain-containing protein
Zm00001d026541	Fv/Fm Light 6	Joint	Chromosome 10	AT4G22360		SWIB complex BAF60b domain-containing protein
Zm00001d026541	Fv/Fm Dark 1	Joint	Chromosome 10	AT4G22360		SWIB complex BAF60b domain-containing protein
Zm00001d026541	NPQ Light 1	2021	Chromosome 10	AT4G22360		SWIB complex BAF60b domain-containing protein
Zm00001d026542	NPQ Light 1	Joint	Chromosome 10	AT5G06800		myb-like HTH transcriptional regulator family protein
Zm00001d026542	Fv/Fm Dark 1	Joint	Chromosome 10	AT5G06800		myb-like HTH transcriptional regulator family protein
Zm00001d026542	Fv/Fm Dark 1	2021	Chromosome 10	AT5G06800		myb-like HTH transcriptional regulator family protein
Zm00001d026542	Fv/Fm Light 6	Joint	Chromosome 10	AT5G06800		myb-like HTH transcriptional regulator family protein
Zm00001d026542	NPQ Light 1	2021	Chromosome 10	AT5G06800		myb-like HTH transcriptional regulator family protein
Zm00001d026543	NPQ Light 1	Joint	Chromosome 10	AT3G58010	PGL34	plastoglobulin 34kD
Zm00001d026543	NPQ Light 1	Joint	Chromosome 10	AT2G42130		Plastid-lipid associated protein PAP / fibrillin family protein
Zm00001d026543	NPQ Light 1	Joint	Chromosome 10	AT5G06770		KH domain-containing protein / zinc finger (CCCH type) family protein
Zm00001d026543	Fv/Fm Dark 1	Joint	Chromosome 10	AT3G58010	PGL34	plastoglobulin 34kD
Zm00001d026543	Fv/Fm Dark 1	Joint	Chromosome 10	AT2G42130		Plastid-lipid associated protein PAP / fibrillin family protein
Zm00001d026543	Fv/Fm Dark 1	Joint	Chromosome 10	AT5G06770		KH domain-containing protein / zinc finger (CCCH type) family protein
Zm00001d026543	Fv/Fm Light 6	Joint	Chromosome 10	AT3G58010	PGL34	plastoglobulin 34kD
Zm00001d026543	Fv/Fm Light 6	Joint	Chromosome 10	AT2G42130		Plastid-lipid associated protein PAP / fibrillin family protein
Zm00001d026543	Fv/Fm Light 6	Joint	Chromosome 10	AT5G06770		KH domain-containing protein / zinc finger (CCCH type) family protein
Zm00001d026543	NPQ Light 1	2021	Chromosome 10	AT3G58010	PGL34	plastoglobulin 34kD
Zm00001d026543	NPQ Light 1	2021	Chromosome 10	AT2G42130		Plastid-lipid associated protein PAP / fibrillin family protein
Zm00001d026543	NPQ Light 1	2021	Chromosome 10	AT5G06770		KH domain-containing protein / zinc finger (CCCH type) family protein
Zm00001d026543	Fv/Fm Dark 1	2021	Chromosome 10	AT3G58010	PGL34	plastoglobulin 34kD
Zm00001d026543	Fv/Fm Dark 1	2021	Chromosome 10	AT2G42130		Plastid-lipid associated protein PAP / fibrillin family protein
Zm00001d026543	Fv/Fm Dark 1	2021	Chromosome 10	AT5G06770		KH domain-containing protein / zinc finger (CCCH type) family protein
Zm00001d026544	Fv/Fm Light 6	Joint	Chromosome 10	AT5G27470		seryl-tRNA synthetase / serine--tRNA ligase
Zm00001d026544	Fv/Fm Light 6	Joint	Chromosome 10	AT2G03800	GEK1	D-aminoacyl-tRNA deacylases
Zm00001d026544	Fv/Fm Dark 1	Joint	Chromosome 10	AT5G27470		seryl-tRNA synthetase / serine--tRNA ligase
Zm00001d026544	Fv/Fm Dark 1	Joint	Chromosome 10	AT2G03800	GEK1	D-aminoacyl-tRNA deacylases
Zm00001d026544	NPQ Light 1	Joint	Chromosome 10	AT5G27470		seryl-tRNA synthetase / serine--tRNA ligase
Zm00001d026544	NPQ Light 1	Joint	Chromosome 10	AT2G03800	GEK1	D-aminoacyl-tRNA deacylases
Zm00001d026544	NPQ Light 1	2021	Chromosome 10	AT5G27470		seryl-tRNA synthetase / serine--tRNA ligase
Zm00001d026544	NPQ Light 1	2021	Chromosome 10	AT2G03800	GEK1	D-aminoacyl-tRNA deacylases
Zm00001d026544	Fv/Fm Dark 1	2021	Chromosome 10	AT5G27470		seryl-tRNA synthetase / serine--tRNA ligase
Zm00001d026544	Fv/Fm Dark 1	2021	Chromosome 10	AT2G03800	GEK1	D-aminoacyl-tRNA deacylases
Zm00001d026546	Fv/Fm Dark 1	Joint	Chromosome 10	AT5G42500		Disease resistance-responsive (dirigent-like protein) family protein
Zm00001d026546	Fv/Fm Light 6	Joint	Chromosome 10	AT5G42500		Disease resistance-responsive (dirigent-like protein) family protein
Zm00001d026546	Fv/Fm Dark 1	2021	Chromosome 10	AT5G42500		Disease resistance-responsive (dirigent-like protein) family protein
Zm00001d026546	NPQ Light 1	2021	Chromosome 10	AT5G42500		Disease resistance-responsive (dirigent-like protein) family protein
Zm00001d026546	NPQ Light 1	Joint	Chromosome 10	AT5G42500		Disease resistance-responsive (dirigent-like protein) family protein
Zm00001d026547	Fv/Fm Dark 1	Joint	Chromosome 10	AT5G54750		Transport protein particle (TRAPP) component
Zm00001d026547	Fv/Fm Light 6	Joint	Chromosome 10	AT5G54750		Transport protein particle (TRAPP) component
Zm00001d026547	Fv/Fm Dark 1	2021	Chromosome 10	AT5G54750		Transport protein particle (TRAPP) component
Zm00001d026547	NPQ Light 1	Joint	Chromosome 10	AT5G54750		Transport protein particle (TRAPP) component
Zm00001d026547	NPQ Light 1	2021	Chromosome 10	AT5G54750		Transport protein particle (TRAPP) component
Zm00001d026548	Fv/Fm Light 6	Joint	Chromosome 10	AT5G65930	KCBP,PKCBP,ZWI	kinesin-like calmodulin-binding protein (ZWICHEL)
Zm00001d026548	Fv/Fm Dark 1	Joint	Chromosome 10	AT5G65930	KCBP,PKCBP,ZWI	kinesin-like calmodulin-binding protein (ZWICHEL)
Zm00001d026548	NPQ Light 1	Joint	Chromosome 10	AT5G65930	KCBP,PKCBP,ZWI	kinesin-like calmodulin-binding protein (ZWICHEL)
Zm00001d026548	Fv/Fm Dark 1	2021	Chromosome 10	AT5G65930	KCBP,PKCBP,ZWI	kinesin-like calmodulin-binding protein (ZWICHEL)
Zm00001d026548	NPQ Light 1	2021	Chromosome 10	AT5G65930	KCBP,PKCBP,ZWI	kinesin-like calmodulin-binding protein (ZWICHEL)
Zm00001d026549	NPQ Light 1	2021	Chromosome 10	AT1G78690		Phospholipid/glycerol acyltransferase family protein
Zm00001d026549	Fv/Fm Light 6	Joint	Chromosome 10	AT1G78690		Phospholipid/glycerol acyltransferase family protein
Zm00001d026549	Fv/Fm Dark 1	2021	Chromosome 10	AT1G78690		Phospholipid/glycerol acyltransferase family protein
Zm00001d026549	Fv/Fm Dark 1	Joint	Chromosome 10	AT1G78690		Phospholipid/glycerol acyltransferase family protein
Zm00001d026549	NPQ Light 1	Joint	Chromosome 10	AT1G78690		Phospholipid/glycerol acyltransferase family protein
Zm00001d026551	NPQ Light 1	2021	Chromosome 10	AT4G17510	UCH3	ubiquitin C-terminal hydrolase 3
Zm00001d026551	NPQ Light 1	Joint	Chromosome 10	AT4G17510	UCH3	ubiquitin C-terminal hydrolase 3
Zm00001d026551	Fv/Fm Dark 1	Joint	Chromosome 10	AT4G17510	UCH3	ubiquitin C-terminal hydrolase 3
Zm00001d026551	Fv/Fm Light 6	Joint	Chromosome 10	AT4G17510	UCH3	ubiquitin C-terminal hydrolase 3
Zm00001d026551	Fv/Fm Dark 1	2021	Chromosome 10	AT4G17510	UCH3	ubiquitin C-terminal hydrolase 3
Zm00001d026552	NPQ Light 1	Joint	Chromosome 10	AT4G12600		Ribosomal protein L7Ae/L30e/S12e/Gadd45 family protein
Zm00001d026552	Fv/Fm Dark 1	Joint	Chromosome 10	AT4G12600		Ribosomal protein L7Ae/L30e/S12e/Gadd45 family protein
Zm00001d026552	Fv/Fm Dark 1	2021	Chromosome 10	AT4G12600		Ribosomal protein L7Ae/L30e/S12e/Gadd45 family protein
Zm00001d026552	NPQ Light 1	2021	Chromosome 10	AT4G12600		Ribosomal protein L7Ae/L30e/S12e/Gadd45 family protein
Zm00001d026552	Fv/Fm Light 6	Joint	Chromosome 10	AT4G12600		Ribosomal protein L7Ae/L30e/S12e/Gadd45 family protein
Zm00001d026553	Fv/Fm Dark 1	Joint	Chromosome 10	AT4G17510	UCH3	ubiquitin C-terminal hydrolase 3
Zm00001d026553	NPQ Light 1	Joint	Chromosome 10	AT4G17510	UCH3	ubiquitin C-terminal hydrolase 3
Zm00001d026553	Fv/Fm Dark 1	2021	Chromosome 10	AT4G17510	UCH3	ubiquitin C-terminal hydrolase 3
Zm00001d026553	NPQ Light 1	2021	Chromosome 10	AT4G17510	UCH3	ubiquitin C-terminal hydrolase 3
Zm00001d026553	Fv/Fm Light 2	2022	Chromosome 10	AT4G17510	UCH3	ubiquitin C-terminal hydrolase 3
Zm00001d026553	Fv/Fm Light 6	Joint	Chromosome 10	AT4G17510	UCH3	ubiquitin C-terminal hydrolase 3
Zm00001d026554	Fv/Fm Light 2	2022	Chromosome 10	AT1G01490		Heavy metal transport/detoxification superfamily protein
Zm00001d026554	Fv/Fm Dark 1	Joint	Chromosome 10	AT1G01490		Heavy metal transport/detoxification superfamily protein
Zm00001d026554	Fv/Fm Dark 1	2021	Chromosome 10	AT1G01490		Heavy metal transport/detoxification superfamily protein
Zm00001d026554	Fv/Fm Light 6	Joint	Chromosome 10	AT1G01490		Heavy metal transport/detoxification superfamily protein
Zm00001d026554	NPQ Light 1	2021	Chromosome 10	AT1G01490		Heavy metal transport/detoxification superfamily protein
Zm00001d026554	NPQ Light 1	Joint	Chromosome 10	AT1G01490		Heavy metal transport/detoxification superfamily protein
Zm00001d026555	Fv/Fm Dark 1	Joint	Chromosome 10	AT3G13226		regulatory protein RecX family protein
Zm00001d026555	Fv/Fm Light 6	Joint	Chromosome 10	AT3G13226		regulatory protein RecX family protein
Zm00001d026555	Fv/Fm Light 2	2022	Chromosome 10	AT3G13226		regulatory protein RecX family protein
Zm00001d026555	Fv/Fm Dark 1	2021	Chromosome 10	AT3G13226		regulatory protein RecX family protein
Zm00001d026555	NPQ Light 1	2021	Chromosome 10	AT3G13226		regulatory protein RecX family protein
Zm00001d026555	NPQ Light 1	Joint	Chromosome 10	AT3G13226		regulatory protein RecX family protein
Zm00001d026556	NPQ Light 1	Joint	Chromosome 10	AT5G39890		Protein of unknown function (DUF1637)
Zm00001d026556	NPQ Light 1	Joint	Chromosome 10	AT1G18490		Protein of unknown function (DUF1637)
Zm00001d026556	NPQ Light 1	2021	Chromosome 10	AT5G39890		Protein of unknown function (DUF1637)
Zm00001d026556	NPQ Light 1	2021	Chromosome 10	AT1G18490		Protein of unknown function (DUF1637)
Zm00001d026556	Fv/Fm Light 2	2022	Chromosome 10	AT5G39890		Protein of unknown function (DUF1637)
Zm00001d026556	Fv/Fm Light 2	2022	Chromosome 10	AT1G18490		Protein of unknown function (DUF1637)
Zm00001d026556	Fv/Fm Dark 1	Joint	Chromosome 10	AT5G39890		Protein of unknown function (DUF1637)
Zm00001d026556	Fv/Fm Dark 1	Joint	Chromosome 10	AT1G18490		Protein of unknown function (DUF1637)
Zm00001d026556	Fv/Fm Light 6	Joint	Chromosome 10	AT5G39890		Protein of unknown function (DUF1637)
Zm00001d026556	Fv/Fm Light 6	Joint	Chromosome 10	AT1G18490		Protein of unknown function (DUF1637)
Zm00001d026556	Fv/Fm Dark 1	2021	Chromosome 10	AT5G39890		Protein of unknown function (DUF1637)
Zm00001d026556	Fv/Fm Dark 1	2021	Chromosome 10	AT1G18490		Protein of unknown function (DUF1637)
Zm00001d026557	NPQ Light 1	Joint	Chromosome 10	AT5G15710		Galactose oxidase/kelch repeat superfamily protein
Zm00001d026557	Fv/Fm Dark 1	Joint	Chromosome 10	AT5G15710		Galactose oxidase/kelch repeat superfamily protein
Zm00001d026557	NPQ Light 1	2021	Chromosome 10	AT5G15710		Galactose oxidase/kelch repeat superfamily protein
Zm00001d026557	Fv/Fm Dark 1	2021	Chromosome 10	AT5G15710		Galactose oxidase/kelch repeat superfamily protein
Zm00001d026557	Fv/Fm Light 6	Joint	Chromosome 10	AT5G15710		Galactose oxidase/kelch repeat superfamily protein
Zm00001d026557	Fv/Fm Light 2	2022	Chromosome 10	AT5G15710		Galactose oxidase/kelch repeat superfamily protein
Zm00001d026558	Fv/Fm Dark 1	Joint	Chromosome 10	AT5G15710		Galactose oxidase/kelch repeat superfamily protein
Zm00001d026558	NPQ Light 1	Joint	Chromosome 10	AT5G15710		Galactose oxidase/kelch repeat superfamily protein
Zm00001d026558	NPQ Light 1	2021	Chromosome 10	AT5G15710		Galactose oxidase/kelch repeat superfamily protein
Zm00001d026558	Fv/Fm Dark 1	2021	Chromosome 10	AT5G15710		Galactose oxidase/kelch repeat superfamily protein
Zm00001d026558	Fv/Fm Light 6	Joint	Chromosome 10	AT5G15710		Galactose oxidase/kelch repeat superfamily protein
Zm00001d026558	Fv/Fm Light 2	2022	Chromosome 10	AT5G15710		Galactose oxidase/kelch repeat superfamily protein
Zm00001d026559	NPQ Light 1	Joint	Chromosome 10	AT1G26270		Phosphatidylinositol 3- and 4-kinase family protein
Zm00001d026559	Fv/Fm Light 2	2022	Chromosome 10	AT1G26270		Phosphatidylinositol 3- and 4-kinase family protein
Zm00001d026559	NPQ Light 1	2021	Chromosome 10	AT1G26270		Phosphatidylinositol 3- and 4-kinase family protein
Zm00001d026559	Fv/Fm Light 6	Joint	Chromosome 10	AT1G26270		Phosphatidylinositol 3- and 4-kinase family protein
Zm00001d026559	Fv/Fm Dark 1	Joint	Chromosome 10	AT1G26270		Phosphatidylinositol 3- and 4-kinase family protein
Zm00001d026559	Fv/Fm Dark 1	2021	Chromosome 10	AT1G26270		Phosphatidylinositol 3- and 4-kinase family protein
Zm00001d026560	Fv/Fm Dark 1	2021	Chromosome 10	AT5G50100		Putative thiol-disulphide oxidoreductase DCC
Zm00001d026560	NPQ Light 1	2021	Chromosome 10	AT5G50100		Putative thiol-disulphide oxidoreductase DCC
Zm00001d026560	NPQ Light 1	Joint	Chromosome 10	AT5G50100		Putative thiol-disulphide oxidoreductase DCC
Zm00001d026560	Fv/Fm Dark 1	Joint	Chromosome 10	AT5G50100		Putative thiol-disulphide oxidoreductase DCC
Zm00001d026560	Fv/Fm Light 6	Joint	Chromosome 10	AT5G50100		Putative thiol-disulphide oxidoreductase DCC
Zm00001d026560	Fv/Fm Light 2	2022	Chromosome 10	AT5G50100		Putative thiol-disulphide oxidoreductase DCC
Zm00001d026562	Fv/Fm Light 6	Joint	Chromosome 10	AT1G04985
Zm00001d026562	Fv/Fm Light 2	2022	Chromosome 10	AT1G04985
Zm00001d026562	Fv/Fm Dark 1	2021	Chromosome 10	AT1G04985
Zm00001d026562	NPQ Light 1	Joint	Chromosome 10	AT1G04985
Zm00001d026562	Fv/Fm Dark 1	Joint	Chromosome 10	AT1G04985
Zm00001d026562	NPQ Light 1	2021	Chromosome 10	AT1G04985
Zm00001d026563	Fv/Fm Light 2	2022	Chromosome 10	AT3G15210	ATERF-4,ATERF4,ERF4,RAP2.5	ethylene responsive element binding factor 4
Zm00001d026563	Fv/Fm Dark 1	Joint	Chromosome 10	AT3G15210	ATERF-4,ATERF4,ERF4,RAP2.5	ethylene responsive element binding factor 4
Zm00001d026563	NPQ Light 1	2021	Chromosome 10	AT3G15210	ATERF-4,ATERF4,ERF4,RAP2.5	ethylene responsive element binding factor 4
Zm00001d026563	Fv/Fm Light 6	Joint	Chromosome 10	AT3G15210	ATERF-4,ATERF4,ERF4,RAP2.5	ethylene responsive element binding factor 4
Zm00001d026563	Fv/Fm Dark 1	2021	Chromosome 10	AT3G15210	ATERF-4,ATERF4,ERF4,RAP2.5	ethylene responsive element binding factor 4
Zm00001d026563	NPQ Light 1	Joint	Chromosome 10	AT3G15210	ATERF-4,ATERF4,ERF4,RAP2.5	ethylene responsive element binding factor 4
Zm00001d026567	NPQ Light 1	2021	Chromosome 10
Zm00001d026567	Fv/Fm Light 2	2022	Chromosome 10
Zm00001d026567	Fv/Fm Light 6	Joint	Chromosome 10
Zm00001d026567	NPQ Light 1	Joint	Chromosome 10
Zm00001d026567	Fv/Fm Dark 1	Joint	Chromosome 10
Zm00001d026567	Fv/Fm Dark 1	2021	Chromosome 10
Zm00001d026568	Fv/Fm Light 6	Joint	Chromosome 10
Zm00001d026568	Fv/Fm Light 6	Joint	Chromosome 10	AT4G33170		Tetratricopeptide repeat (TPR)-like superfamily protein
Zm00001d026568	Fv/Fm Light 6	Joint	Chromosome 10	AT2G41080		Tetratricopeptide repeat (TPR)-like superfamily protein
Zm00001d026568	Fv/Fm Light 6	Joint	Chromosome 10	AT2G03880		Pentatricopeptide repeat (PPR) superfamily protein
Zm00001d026568	NPQ Light 1	2021	Chromosome 10
Zm00001d026568	NPQ Light 1	2021	Chromosome 10	AT4G33170		Tetratricopeptide repeat (TPR)-like superfamily protein
Zm00001d026568	NPQ Light 1	2021	Chromosome 10	AT2G41080		Tetratricopeptide repeat (TPR)-like superfamily protein
Zm00001d026568	NPQ Light 1	2021	Chromosome 10	AT2G03880		Pentatricopeptide repeat (PPR) superfamily protein
Zm00001d026568	Fv/Fm Light 2	2022	Chromosome 10
Zm00001d026568	Fv/Fm Light 2	2022	Chromosome 10	AT4G33170		Tetratricopeptide repeat (TPR)-like superfamily protein
Zm00001d026568	Fv/Fm Light 2	2022	Chromosome 10	AT2G41080		Tetratricopeptide repeat (TPR)-like superfamily protein
Zm00001d026568	Fv/Fm Light 2	2022	Chromosome 10	AT2G03880		Pentatricopeptide repeat (PPR) superfamily protein
Zm00001d026568	Fv/Fm Dark 1	Joint	Chromosome 10
Zm00001d026568	Fv/Fm Dark 1	Joint	Chromosome 10	AT4G33170		Tetratricopeptide repeat (TPR)-like superfamily protein
Zm00001d026568	Fv/Fm Dark 1	Joint	Chromosome 10	AT2G41080		Tetratricopeptide repeat (TPR)-like superfamily protein
Zm00001d026568	Fv/Fm Dark 1	Joint	Chromosome 10	AT2G03880		Pentatricopeptide repeat (PPR) superfamily protein
Zm00001d026568	NPQ Light 1	Joint	Chromosome 10
Zm00001d026568	NPQ Light 1	Joint	Chromosome 10	AT4G33170		Tetratricopeptide repeat (TPR)-like superfamily protein
Zm00001d026568	NPQ Light 1	Joint	Chromosome 10	AT2G41080		Tetratricopeptide repeat (TPR)-like superfamily protein
Zm00001d026568	NPQ Light 1	Joint	Chromosome 10	AT2G03880		Pentatricopeptide repeat (PPR) superfamily protein
Zm00001d026568	Fv/Fm Dark 1	2021	Chromosome 10
Zm00001d026568	Fv/Fm Dark 1	2021	Chromosome 10	AT4G33170		Tetratricopeptide repeat (TPR)-like superfamily protein
Zm00001d026568	Fv/Fm Dark 1	2021	Chromosome 10	AT2G41080		Tetratricopeptide repeat (TPR)-like superfamily protein
Zm00001d026568	Fv/Fm Dark 1	2021	Chromosome 10	AT2G03880		Pentatricopeptide repeat (PPR) superfamily protein
Zm00001d026569	Fv/Fm Dark 1	Joint	Chromosome 10	AT1G08510	FATB	fatty acyl-ACP thioesterases B
Zm00001d026569	Fv/Fm Dark 1	2021	Chromosome 10	AT1G08510	FATB	fatty acyl-ACP thioesterases B
Zm00001d026569	NPQ Light 1	2021	Chromosome 10	AT1G08510	FATB	fatty acyl-ACP thioesterases B
Zm00001d026569	Fv/Fm Light 6	Joint	Chromosome 10	AT1G08510	FATB	fatty acyl-ACP thioesterases B
Zm00001d026569	Fv/Fm Light 2	2022	Chromosome 10	AT1G08510	FATB	fatty acyl-ACP thioesterases B
Zm00001d026569	NPQ Light 1	Joint	Chromosome 10	AT1G08510	FATB	fatty acyl-ACP thioesterases B
Zm00001d026571	Fv/Fm Light 6	Joint	Chromosome 10	AT3G51860	ATCAX3,ATHCX1,CAX1-LIKE,CAX3	cation exchanger 3
Zm00001d026571	NPQ Light 1	Joint	Chromosome 10	AT3G51860	ATCAX3,ATHCX1,CAX1-LIKE,CAX3	cation exchanger 3
Zm00001d026571	NPQ Light 1	2021	Chromosome 10	AT3G51860	ATCAX3,ATHCX1,CAX1-LIKE,CAX3	cation exchanger 3
Zm00001d026571	Fv/Fm Dark 1	Joint	Chromosome 10	AT3G51860	ATCAX3,ATHCX1,CAX1-LIKE,CAX3	cation exchanger 3
Zm00001d026571	Fv/Fm Light 2	2022	Chromosome 10	AT3G51860	ATCAX3,ATHCX1,CAX1-LIKE,CAX3	cation exchanger 3
Zm00001d026571	Fv/Fm Dark 1	2021	Chromosome 10	AT3G51860	ATCAX3,ATHCX1,CAX1-LIKE,CAX3	cation exchanger 3
Zm00001d026572	Fv/Fm Dark 1	Joint	Chromosome 10	AT4G22300	SOBER1	carboxylesterases
Zm00001d026572	Fv/Fm Dark 4	2022	Chromosome 10	AT4G22300	SOBER1	carboxylesterases
Zm00001d026572	Fv/Fm Dark 1	2021	Chromosome 10	AT4G22300	SOBER1	carboxylesterases
Zm00001d026572	NPQ Light 1	2021	Chromosome 10	AT4G22300	SOBER1	carboxylesterases
Zm00001d026572	Fv/Fm Light 2	2022	Chromosome 10	AT4G22300	SOBER1	carboxylesterases
Zm00001d026572	Fv/Fm Light 6	Joint	Chromosome 10	AT4G22300	SOBER1	carboxylesterases
Zm00001d026572	NPQ Light 1	Joint	Chromosome 10	AT4G22300	SOBER1	carboxylesterases
Zm00001d026573	Fv/Fm Dark 4	2022	Chromosome 10	AT1G49820	ATMTK,MTK	S-methyl-5-thioribose kinase
Zm00001d026573	Fv/Fm Dark 1	Joint	Chromosome 10	AT1G49820	ATMTK,MTK	S-methyl-5-thioribose kinase
Zm00001d026573	NPQ Light 1	Joint	Chromosome 10	AT1G49820	ATMTK,MTK	S-methyl-5-thioribose kinase
Zm00001d026573	Fv/Fm Light 6	Joint	Chromosome 10	AT1G49820	ATMTK,MTK	S-methyl-5-thioribose kinase
Zm00001d026573	Fv/Fm Dark 1	2021	Chromosome 10	AT1G49820	ATMTK,MTK	S-methyl-5-thioribose kinase
Zm00001d026573	Fv/Fm Light 2	2022	Chromosome 10	AT1G49820	ATMTK,MTK	S-methyl-5-thioribose kinase
Zm00001d026573	NPQ Light 1	2021	Chromosome 10	AT1G49820	ATMTK,MTK	S-methyl-5-thioribose kinase
Zm00001d026574	NPQ Light 1	Joint	Chromosome 10	AT3G61130	GAUT1,LGT1	galacturonosyltransferase 1
Zm00001d026574	Fv/Fm Light 2	2022	Chromosome 10	AT3G61130	GAUT1,LGT1	galacturonosyltransferase 1
Zm00001d026574	Fv/Fm Dark 4	2022	Chromosome 10	AT3G61130	GAUT1,LGT1	galacturonosyltransferase 1
Zm00001d026574	Fv/Fm Dark 1	2021	Chromosome 10	AT3G61130	GAUT1,LGT1	galacturonosyltransferase 1
Zm00001d026574	Fv/Fm Light 6	Joint	Chromosome 10	AT3G61130	GAUT1,LGT1	galacturonosyltransferase 1
Zm00001d026574	Fv/Fm Dark 1	Joint	Chromosome 10	AT3G61130	GAUT1,LGT1	galacturonosyltransferase 1
Zm00001d026574	NPQ Light 1	2021	Chromosome 10	AT3G61130	GAUT1,LGT1	galacturonosyltransferase 1
Zm00001d026575	Fv/Fm Dark 1	Joint	Chromosome 10	AT3G19460		Reticulon family protein
Zm00001d026575	Fv/Fm Light 2	2022	Chromosome 10	AT3G19460		Reticulon family protein
Zm00001d026575	NPQ Light 1	2021	Chromosome 10	AT3G19460		Reticulon family protein
Zm00001d026575	Fv/Fm Light 6	Joint	Chromosome 10	AT3G19460		Reticulon family protein
Zm00001d026575	NPQ Light 1	Joint	Chromosome 10	AT3G19460		Reticulon family protein
Zm00001d026575	Fv/Fm Dark 1	2021	Chromosome 10	AT3G19460		Reticulon family protein
Zm00001d026575	Fv/Fm Dark 4	2022	Chromosome 10	AT3G19460		Reticulon family protein
Zm00001d026576	NPQ Light 1	Joint	Chromosome 10	AT4G06744		Leucine-rich repeat (LRR) family protein
Zm00001d026576	Fv/Fm Dark 1	Joint	Chromosome 10	AT4G06744		Leucine-rich repeat (LRR) family protein
Zm00001d026576	Fv/Fm Dark 4	2022	Chromosome 10	AT4G06744		Leucine-rich repeat (LRR) family protein
Zm00001d026576	NPQ Light 1	2021	Chromosome 10	AT4G06744		Leucine-rich repeat (LRR) family protein
Zm00001d026576	Fv/Fm Light 2	2022	Chromosome 10	AT4G06744		Leucine-rich repeat (LRR) family protein
Zm00001d026576	Fv/Fm Dark 1	2021	Chromosome 10	AT4G06744		Leucine-rich repeat (LRR) family protein
Zm00001d026576	Fv/Fm Light 3	Joint	Chromosome 10	AT4G06744		Leucine-rich repeat (LRR) family protein
Zm00001d026576	Fv/Fm Light 6	Joint	Chromosome 10	AT4G06744		Leucine-rich repeat (LRR) family protein
Zm00001d026577	NPQ Light 1	Joint	Chromosome 10
Zm00001d026577	NPQ Light 1	Joint	Chromosome 10	AT5G43060		Granulin repeat cysteine protease family protein
Zm00001d026577	Fv/Fm Light 6	Joint	Chromosome 10
Zm00001d026577	Fv/Fm Light 6	Joint	Chromosome 10	AT5G43060		Granulin repeat cysteine protease family protein
Zm00001d026577	Fv/Fm Light 3	Joint	Chromosome 10
Zm00001d026577	Fv/Fm Light 3	Joint	Chromosome 10	AT5G43060		Granulin repeat cysteine protease family protein
Zm00001d026577	Fv/Fm Light 2	2022	Chromosome 10
Zm00001d026577	Fv/Fm Light 2	2022	Chromosome 10	AT5G43060		Granulin repeat cysteine protease family protein
Zm00001d026577	Fv/Fm Dark 1	2021	Chromosome 10
Zm00001d026577	Fv/Fm Dark 1	2021	Chromosome 10	AT5G43060		Granulin repeat cysteine protease family protein
Zm00001d026577	Fv/Fm Dark 4	2022	Chromosome 10
Zm00001d026577	Fv/Fm Dark 4	2022	Chromosome 10	AT5G43060		Granulin repeat cysteine protease family protein
Zm00001d026577	Fv/Fm Dark 1	Joint	Chromosome 10
Zm00001d026577	Fv/Fm Dark 1	Joint	Chromosome 10	AT5G43060		Granulin repeat cysteine protease family protein
Zm00001d026577	NPQ Light 1	2021	Chromosome 10
Zm00001d026577	NPQ Light 1	2021	Chromosome 10	AT5G43060		Granulin repeat cysteine protease family protein
Zm00001d026578	Fv/Fm Light 2	2022	Chromosome 10	AT3G44590		60S acidic ribosomal protein family
Zm00001d026578	NPQ Light 1	Joint	Chromosome 10	AT3G44590		60S acidic ribosomal protein family
Zm00001d026578	Fv/Fm Light 6	Joint	Chromosome 10	AT3G44590		60S acidic ribosomal protein family
Zm00001d026578	Fv/Fm Dark 4	2022	Chromosome 10	AT3G44590		60S acidic ribosomal protein family
Zm00001d026578	Fv/Fm Dark 1	Joint	Chromosome 10	AT3G44590		60S acidic ribosomal protein family
Zm00001d026578	NPQ Light 1	2021	Chromosome 10	AT3G44590		60S acidic ribosomal protein family
Zm00001d026578	Fv/Fm Light 3	Joint	Chromosome 10	AT3G44590		60S acidic ribosomal protein family
Zm00001d026578	Fv/Fm Dark 1	2021	Chromosome 10	AT3G44590		60S acidic ribosomal protein family
Zm00001d026579	NPQ Light 1	Joint	Chromosome 10	AT1G50120
Zm00001d026579	Fv/Fm Light 6	Joint	Chromosome 10	AT1G50120
Zm00001d026579	Fv/Fm Light 2	2022	Chromosome 10	AT1G50120
Zm00001d026579	Fv/Fm Dark 4	2022	Chromosome 10	AT1G50120
Zm00001d026579	Fv/Fm Light 3	Joint	Chromosome 10	AT1G50120
Zm00001d026579	Fv/Fm Dark 1	Joint	Chromosome 10	AT1G50120
Zm00001d026579	Fv/Fm Dark 1	2021	Chromosome 10	AT1G50120
Zm00001d026579	NPQ Light 1	2021	Chromosome 10	AT1G50120
Zm00001d026580	Fv/Fm Light 2	2022	Chromosome 10	AT1G34270		Exostosin family protein
Zm00001d026580	Fv/Fm Dark 4	2022	Chromosome 10	AT1G34270		Exostosin family protein
Zm00001d026580	Fv/Fm Dark 1	Joint	Chromosome 10	AT1G34270		Exostosin family protein
Zm00001d026580	NPQ Light 1	2021	Chromosome 10	AT1G34270		Exostosin family protein
Zm00001d026580	Fv/Fm Dark 1	2021	Chromosome 10	AT1G34270		Exostosin family protein
Zm00001d026580	Fv/Fm Light 3	Joint	Chromosome 10	AT1G34270		Exostosin family protein
Zm00001d026580	NPQ Light 1	Joint	Chromosome 10	AT1G34270		Exostosin family protein
Zm00001d026580	Fv/Fm Light 6	Joint	Chromosome 10	AT1G34270		Exostosin family protein
Zm00001d026581	NPQ Light 1	Joint	Chromosome 10	AT1G64940	CYP89A6	cytochrome P450, family 87, subfamily A, polypeptide 6
Zm00001d026581	Fv/Fm Dark 1	2021	Chromosome 10	AT1G64940	CYP89A6	cytochrome P450, family 87, subfamily A, polypeptide 6
Zm00001d026581	Fv/Fm Dark 4	2022	Chromosome 10	AT1G64940	CYP89A6	cytochrome P450, family 87, subfamily A, polypeptide 6
Zm00001d026581	Fv/Fm Light 2	2022	Chromosome 10	AT1G64940	CYP89A6	cytochrome P450, family 87, subfamily A, polypeptide 6
Zm00001d026581	Fv/Fm Light 6	Joint	Chromosome 10	AT1G64940	CYP89A6	cytochrome P450, family 87, subfamily A, polypeptide 6
Zm00001d026581	Fv/Fm Dark 1	Joint	Chromosome 10	AT1G64940	CYP89A6	cytochrome P450, family 87, subfamily A, polypeptide 6
Zm00001d026581	NPQ Light 1	2021	Chromosome 10	AT1G64940	CYP89A6	cytochrome P450, family 87, subfamily A, polypeptide 6
Zm00001d026581	Fv/Fm Light 3	Joint	Chromosome 10	AT1G64940	CYP89A6	cytochrome P450, family 87, subfamily A, polypeptide 6
Zm00001d026582	Fv/Fm Light 3	Joint	Chromosome 10	AT1G14570		UBX domain-containing protein
Zm00001d026582	Fv/Fm Light 6	Joint	Chromosome 10	AT1G14570		UBX domain-containing protein
Zm00001d026582	Fv/Fm Light 2	2022	Chromosome 10	AT1G14570		UBX domain-containing protein
Zm00001d026582	Fv/Fm Dark 1	2021	Chromosome 10	AT1G14570		UBX domain-containing protein
Zm00001d026582	Fv/Fm Dark 2	2021	Chromosome 10	AT1G14570		UBX domain-containing protein
Zm00001d026582	Fv/Fm Dark 4	2022	Chromosome 10	AT1G14570		UBX domain-containing protein
Zm00001d026582	NPQ Light 1	2021	Chromosome 10	AT1G14570		UBX domain-containing protein
Zm00001d026582	Fv/Fm Dark 1	Joint	Chromosome 10	AT1G14570		UBX domain-containing protein
Zm00001d026582	NPQ Light 1	Joint	Chromosome 10	AT1G14570		UBX domain-containing protein
Zm00001d026584	Fv/Fm Light 6	Joint	Chromosome 10	AT2G39270		P-loop containing nucleoside triphosphate hydrolases superfamily protein
Zm00001d026584	Fv/Fm Light 6	Joint	Chromosome 10	AT2G37250	ADK,ATPADK1	adenosine kinase
Zm00001d026584	Fv/Fm Dark 4	2022	Chromosome 10	AT2G39270		P-loop containing nucleoside triphosphate hydrolases superfamily protein
Zm00001d026584	Fv/Fm Dark 4	2022	Chromosome 10	AT2G37250	ADK,ATPADK1	adenosine kinase
Zm00001d026584	NPQ Light 1	Joint	Chromosome 10	AT2G39270		P-loop containing nucleoside triphosphate hydrolases superfamily protein
Zm00001d026584	NPQ Light 1	Joint	Chromosome 10	AT2G37250	ADK,ATPADK1	adenosine kinase
Zm00001d026584	Fv/Fm Light 2	2022	Chromosome 10	AT2G39270		P-loop containing nucleoside triphosphate hydrolases superfamily protein
Zm00001d026584	Fv/Fm Light 2	2022	Chromosome 10	AT2G37250	ADK,ATPADK1	adenosine kinase
Zm00001d026584	Fv/Fm Dark 1	2021	Chromosome 10	AT2G39270		P-loop containing nucleoside triphosphate hydrolases superfamily protein
Zm00001d026584	Fv/Fm Dark 1	2021	Chromosome 10	AT2G37250	ADK,ATPADK1	adenosine kinase
Zm00001d026584	Fv/Fm Dark 2	2021	Chromosome 10	AT2G39270		P-loop containing nucleoside triphosphate hydrolases superfamily protein
Zm00001d026584	Fv/Fm Dark 2	2021	Chromosome 10	AT2G37250	ADK,ATPADK1	adenosine kinase
Zm00001d026584	Fv/Fm Dark 1	Joint	Chromosome 10	AT2G39270		P-loop containing nucleoside triphosphate hydrolases superfamily protein
Zm00001d026584	Fv/Fm Dark 1	Joint	Chromosome 10	AT2G37250	ADK,ATPADK1	adenosine kinase
Zm00001d026584	Fv/Fm Light 3	Joint	Chromosome 10	AT2G39270		P-loop containing nucleoside triphosphate hydrolases superfamily protein
Zm00001d026584	Fv/Fm Light 3	Joint	Chromosome 10	AT2G37250	ADK,ATPADK1	adenosine kinase
Zm00001d026584	NPQ Light 1	2021	Chromosome 10	AT2G39270		P-loop containing nucleoside triphosphate hydrolases superfamily protein
Zm00001d026584	NPQ Light 1	2021	Chromosome 10	AT2G37250	ADK,ATPADK1	adenosine kinase
Zm00001d026585	Fv/Fm Dark 2	2021	Chromosome 10	AT5G45030		Trypsin family protein
Zm00001d026585	NPQ Light 1	2021	Chromosome 10	AT5G45030		Trypsin family protein
Zm00001d026585	Fv/Fm Dark 4	2022	Chromosome 10	AT5G45030		Trypsin family protein
Zm00001d026585	Fv/Fm Dark 1	2021	Chromosome 10	AT5G45030		Trypsin family protein
Zm00001d026585	Fv/Fm Light 3	Joint	Chromosome 10	AT5G45030		Trypsin family protein
Zm00001d026585	Fv/Fm Light 6	Joint	Chromosome 10	AT5G45030		Trypsin family protein
Zm00001d026585	NPQ Light 1	Joint	Chromosome 10	AT5G45030		Trypsin family protein
Zm00001d026585	Fv/Fm Dark 1	Joint	Chromosome 10	AT5G45030		Trypsin family protein
Zm00001d026585	Fv/Fm Light 2	2022	Chromosome 10	AT5G45030		Trypsin family protein
Zm00001d026586	Fv/Fm Light 3	Joint	Chromosome 10	AT1G65840	ATPAO4,PAO4	polyamine oxidase 4
Zm00001d026586	Fv/Fm Dark 1	2021	Chromosome 10	AT1G65840	ATPAO4,PAO4	polyamine oxidase 4
Zm00001d026586	Fv/Fm Dark 2	2021	Chromosome 10	AT1G65840	ATPAO4,PAO4	polyamine oxidase 4
Zm00001d026586	Fv/Fm Light 6	Joint	Chromosome 10	AT1G65840	ATPAO4,PAO4	polyamine oxidase 4
Zm00001d026586	NPQ Light 1	2021	Chromosome 10	AT1G65840	ATPAO4,PAO4	polyamine oxidase 4
Zm00001d026586	Fv/Fm Dark 4	2022	Chromosome 10	AT1G65840	ATPAO4,PAO4	polyamine oxidase 4
Zm00001d026586	Fv/Fm Light 2	2022	Chromosome 10	AT1G65840	ATPAO4,PAO4	polyamine oxidase 4
Zm00001d026586	NPQ Light 1	Joint	Chromosome 10	AT1G65840	ATPAO4,PAO4	polyamine oxidase 4
Zm00001d026586	Fv/Fm Dark 1	Joint	Chromosome 10	AT1G65840	ATPAO4,PAO4	polyamine oxidase 4
Zm00001d026587	Fv/Fm Dark 4	2022	Chromosome 10	AT2G02160		CCCH-type zinc finger family protein
Zm00001d026587	Fv/Fm Light 3	Joint	Chromosome 10	AT2G02160		CCCH-type zinc finger family protein
Zm00001d026587	Fv/Fm Light 2	2022	Chromosome 10	AT2G02160		CCCH-type zinc finger family protein
Zm00001d026587	Fv/Fm Dark 1	2021	Chromosome 10	AT2G02160		CCCH-type zinc finger family protein
Zm00001d026587	NPQ Light 1	2021	Chromosome 10	AT2G02160		CCCH-type zinc finger family protein
Zm00001d026587	Fv/Fm Dark 1	Joint	Chromosome 10	AT2G02160		CCCH-type zinc finger family protein
Zm00001d026587	Fv/Fm Dark 2	2021	Chromosome 10	AT2G02160		CCCH-type zinc finger family protein
Zm00001d026587	Fv/Fm Light 11	2022	Chromosome 10	AT2G02160		CCCH-type zinc finger family protein
Zm00001d026587	Fv/Fm Light 10	2022	Chromosome 10	AT2G02160		CCCH-type zinc finger family protein
Zm00001d026587	Fv/Fm Light 6	Joint	Chromosome 10	AT2G02160		CCCH-type zinc finger family protein
Zm00001d026587	NPQ Light 1	Joint	Chromosome 10	AT2G02160		CCCH-type zinc finger family protein
Zm00001d026588	Fv/Fm Dark 1	Joint	Chromosome 10	AT4G39300
Zm00001d026588	Fv/Fm Dark 1	2021	Chromosome 10	AT4G39300
Zm00001d026588	Fv/Fm Dark 2	2021	Chromosome 10	AT4G39300
Zm00001d026588	Fv/Fm Light 10	2022	Chromosome 10	AT4G39300
Zm00001d026588	Fv/Fm Light 6	Joint	Chromosome 10	AT4G39300
Zm00001d026588	Fv/Fm Light 3	Joint	Chromosome 10	AT4G39300
Zm00001d026588	Fv/Fm Light 11	2022	Chromosome 10	AT4G39300
Zm00001d026588	Fv/Fm Dark 4	2022	Chromosome 10	AT4G39300
Zm00001d026588	NPQ Light 1	2021	Chromosome 10	AT4G39300
Zm00001d026588	Fv/Fm Light 2	2022	Chromosome 10	AT4G39300
Zm00001d026588	NPQ Light 1	Joint	Chromosome 10	AT4G39300
Zm00001d026589	Fv/Fm Dark 1	Joint	Chromosome 10	AT4G39300
Zm00001d026589	Fv/Fm Light 10	2022	Chromosome 10	AT4G39300
Zm00001d026589	Fv/Fm Dark 4	2022	Chromosome 10	AT4G39300
Zm00001d026589	Fv/Fm Dark 1	2021	Chromosome 10	AT4G39300
Zm00001d026589	Fv/Fm Light 3	Joint	Chromosome 10	AT4G39300
Zm00001d026589	Fv/Fm Dark 2	2021	Chromosome 10	AT4G39300
Zm00001d026589	NPQ Light 1	Joint	Chromosome 10	AT4G39300
Zm00001d026589	Fv/Fm Light 11	2022	Chromosome 10	AT4G39300
Zm00001d026589	NPQ Light 1	2021	Chromosome 10	AT4G39300
Zm00001d026589	Fv/Fm Light 2	2022	Chromosome 10	AT4G39300
Zm00001d026589	Fv/Fm Light 6	Joint	Chromosome 10	AT4G39300
Zm00001d026590	Fv/Fm Light 2	2022	Chromosome 10	AT1G30330	ARF6	auxin response factor 6
Zm00001d026590	Fv/Fm Light 2	2022	Chromosome 10	AT5G37020	ARF8,ATARF8	auxin response factor 8
Zm00001d026590	Fv/Fm Light 10	2022	Chromosome 10	AT1G30330	ARF6	auxin response factor 6
Zm00001d026590	Fv/Fm Light 10	2022	Chromosome 10	AT5G37020	ARF8,ATARF8	auxin response factor 8
Zm00001d026590	Fv/Fm Dark 2	2021	Chromosome 10	AT1G30330	ARF6	auxin response factor 6
Zm00001d026590	Fv/Fm Dark 2	2021	Chromosome 10	AT5G37020	ARF8,ATARF8	auxin response factor 8
Zm00001d026590	Fv/Fm Dark 1	2021	Chromosome 10	AT1G30330	ARF6	auxin response factor 6
Zm00001d026590	Fv/Fm Dark 1	2021	Chromosome 10	AT5G37020	ARF8,ATARF8	auxin response factor 8
Zm00001d026590	NPQ Light 1	Joint	Chromosome 10	AT1G30330	ARF6	auxin response factor 6
Zm00001d026590	NPQ Light 1	Joint	Chromosome 10	AT5G37020	ARF8,ATARF8	auxin response factor 8
Zm00001d026590	Fv/Fm Dark 4	2022	Chromosome 10	AT1G30330	ARF6	auxin response factor 6
Zm00001d026590	Fv/Fm Dark 4	2022	Chromosome 10	AT5G37020	ARF8,ATARF8	auxin response factor 8
Zm00001d026590	Fv/Fm Light 3	Joint	Chromosome 10	AT1G30330	ARF6	auxin response factor 6
Zm00001d026590	Fv/Fm Light 3	Joint	Chromosome 10	AT5G37020	ARF8,ATARF8	auxin response factor 8
Zm00001d026590	NPQ Light 1	2021	Chromosome 10	AT1G30330	ARF6	auxin response factor 6
Zm00001d026590	NPQ Light 1	2021	Chromosome 10	AT5G37020	ARF8,ATARF8	auxin response factor 8
Zm00001d026590	Fv/Fm Light 11	2022	Chromosome 10	AT1G30330	ARF6	auxin response factor 6
Zm00001d026590	Fv/Fm Light 11	2022	Chromosome 10	AT5G37020	ARF8,ATARF8	auxin response factor 8
Zm00001d026590	Fv/Fm Dark 1	Joint	Chromosome 10	AT1G30330	ARF6	auxin response factor 6
Zm00001d026590	Fv/Fm Dark 1	Joint	Chromosome 10	AT5G37020	ARF8,ATARF8	auxin response factor 8
Zm00001d026590	Fv/Fm Light 6	Joint	Chromosome 10	AT1G30330	ARF6	auxin response factor 6
Zm00001d026590	Fv/Fm Light 6	Joint	Chromosome 10	AT5G37020	ARF8,ATARF8	auxin response factor 8
Zm00001d026590	Fv/Fm Light 3	2021	Chromosome 10	AT1G30330	ARF6	auxin response factor 6
Zm00001d026590	Fv/Fm Light 3	2021	Chromosome 10	AT5G37020	ARF8,ATARF8	auxin response factor 8
Zm00001d026591	Fv/Fm Dark 2	2021	Chromosome 10
Zm00001d026591	Fv/Fm Dark 1	2021	Chromosome 10
Zm00001d026591	Fv/Fm Light 10	2022	Chromosome 10
Zm00001d026591	NPQ Light 1	2021	Chromosome 10
Zm00001d026591	Fv/Fm Light 3	2021	Chromosome 10
Zm00001d026591	Fv/Fm Dark 4	2022	Chromosome 10
Zm00001d026591	Fv/Fm Light 2	2022	Chromosome 10
Zm00001d026591	Fv/Fm Dark 1	Joint	Chromosome 10
Zm00001d026591	Fv/Fm Light 11	2022	Chromosome 10
Zm00001d026591	Fv/Fm Light 6	Joint	Chromosome 10
Zm00001d026591	NPQ Light 1	Joint	Chromosome 10
Zm00001d026591	Fv/Fm Light 3	Joint	Chromosome 10
Zm00001d026592	Fv/Fm Light 2	2022	Chromosome 10	AT3G50420		Pentatricopeptide repeat (PPR) superfamily protein
Zm00001d026592	Fv/Fm Dark 4	2022	Chromosome 10	AT3G50420		Pentatricopeptide repeat (PPR) superfamily protein
Zm00001d026592	Fv/Fm Dark 2	2021	Chromosome 10	AT3G50420		Pentatricopeptide repeat (PPR) superfamily protein
Zm00001d026592	Fv/Fm Dark 1	2021	Chromosome 10	AT3G50420		Pentatricopeptide repeat (PPR) superfamily protein
Zm00001d026592	NPQ Light 1	2021	Chromosome 10	AT3G50420		Pentatricopeptide repeat (PPR) superfamily protein
Zm00001d026592	Fv/Fm Light 3	2021	Chromosome 10	AT3G50420		Pentatricopeptide repeat (PPR) superfamily protein
Zm00001d026592	Fv/Fm Light 10	2022	Chromosome 10	AT3G50420		Pentatricopeptide repeat (PPR) superfamily protein
Zm00001d026592	Fv/Fm Dark 1	Joint	Chromosome 10	AT3G50420		Pentatricopeptide repeat (PPR) superfamily protein
Zm00001d026592	Fv/Fm Light 11	2022	Chromosome 10	AT3G50420		Pentatricopeptide repeat (PPR) superfamily protein
Zm00001d026592	NPQ Light 1	Joint	Chromosome 10	AT3G50420		Pentatricopeptide repeat (PPR) superfamily protein
Zm00001d026592	Fv/Fm Light 6	Joint	Chromosome 10	AT3G50420		Pentatricopeptide repeat (PPR) superfamily protein
Zm00001d026592	Fv/Fm Light 3	Joint	Chromosome 10	AT3G50420		Pentatricopeptide repeat (PPR) superfamily protein
Zm00001d026593	Fv/Fm Light 2	2022	Chromosome 10	AT1G10820		Protein of unknown function (DUF3755)
Zm00001d026593	Fv/Fm Light 2	2022	Chromosome 10	AT1G60670		Protein of unknown function (DUF3755)
Zm00001d026593	NPQ Light 1	2021	Chromosome 10	AT1G10820		Protein of unknown function (DUF3755)
Zm00001d026593	NPQ Light 1	2021	Chromosome 10	AT1G60670		Protein of unknown function (DUF3755)
Zm00001d026593	Fv/Fm Dark 4	2022	Chromosome 10	AT1G10820		Protein of unknown function (DUF3755)
Zm00001d026593	Fv/Fm Dark 4	2022	Chromosome 10	AT1G60670		Protein of unknown function (DUF3755)
Zm00001d026593	Fv/Fm Dark 1	Joint	Chromosome 10	AT1G10820		Protein of unknown function (DUF3755)
Zm00001d026593	Fv/Fm Dark 1	Joint	Chromosome 10	AT1G60670		Protein of unknown function (DUF3755)
Zm00001d026593	Fv/Fm Dark 2	2021	Chromosome 10	AT1G10820		Protein of unknown function (DUF3755)
Zm00001d026593	Fv/Fm Dark 2	2021	Chromosome 10	AT1G60670		Protein of unknown function (DUF3755)
Zm00001d026593	Fv/Fm Light 3	2021	Chromosome 10	AT1G10820		Protein of unknown function (DUF3755)
Zm00001d026593	Fv/Fm Light 3	2021	Chromosome 10	AT1G60670		Protein of unknown function (DUF3755)
Zm00001d026593	Fv/Fm Light 10	2022	Chromosome 10	AT1G10820		Protein of unknown function (DUF3755)
Zm00001d026593	Fv/Fm Light 10	2022	Chromosome 10	AT1G60670		Protein of unknown function (DUF3755)
Zm00001d026593	Fv/Fm Dark 1	2021	Chromosome 10	AT1G10820		Protein of unknown function (DUF3755)
Zm00001d026593	Fv/Fm Dark 1	2021	Chromosome 10	AT1G60670		Protein of unknown function (DUF3755)
Zm00001d026593	NPQ Light 1	Joint	Chromosome 10	AT1G10820		Protein of unknown function (DUF3755)
Zm00001d026593	NPQ Light 1	Joint	Chromosome 10	AT1G60670		Protein of unknown function (DUF3755)
Zm00001d026593	Fv/Fm Light 3	Joint	Chromosome 10	AT1G10820		Protein of unknown function (DUF3755)
Zm00001d026593	Fv/Fm Light 3	Joint	Chromosome 10	AT1G60670		Protein of unknown function (DUF3755)
Zm00001d026593	Fv/Fm Light 6	Joint	Chromosome 10	AT1G10820		Protein of unknown function (DUF3755)
Zm00001d026593	Fv/Fm Light 6	Joint	Chromosome 10	AT1G60670		Protein of unknown function (DUF3755)
Zm00001d026593	Fv/Fm Light 11	2022	Chromosome 10	AT1G10820		Protein of unknown function (DUF3755)
Zm00001d026593	Fv/Fm Light 11	2022	Chromosome 10	AT1G60670		Protein of unknown function (DUF3755)
Zm00001d026594	Fv/Fm Dark 4	2022	Chromosome 10	AT5G62920	ARR6	response regulator 6
Zm00001d026594	Fv/Fm Light 1	2021	Chromosome 10	AT5G62920	ARR6	response regulator 6
Zm00001d026594	Fv/Fm Light 2	2022	Chromosome 10	AT5G62920	ARR6	response regulator 6
Zm00001d026594	Fv/Fm Light 3	Joint	Chromosome 10	AT5G62920	ARR6	response regulator 6
Zm00001d026594	NPQ Light 1	Joint	Chromosome 10	AT5G62920	ARR6	response regulator 6
Zm00001d026594	NPQ Light 1	2021	Chromosome 10	AT5G62920	ARR6	response regulator 6
Zm00001d026594	Fv/Fm Light 7	2021	Chromosome 10	AT5G62920	ARR6	response regulator 6
Zm00001d026594	Fv/Fm Light 8	2021	Chromosome 10	AT5G62920	ARR6	response regulator 6
Zm00001d026594	Fv/Fm Dark 2	2021	Chromosome 10	AT5G62920	ARR6	response regulator 6
Zm00001d026594	Fv/Fm Light 2	2021	Chromosome 10	AT5G62920	ARR6	response regulator 6
Zm00001d026594	Fv/Fm Light 8	Joint	Chromosome 10	AT5G62920	ARR6	response regulator 6
Zm00001d026594	Fv/Fm Light 7	Joint	Chromosome 10	AT5G62920	ARR6	response regulator 6
Zm00001d026594	Fv/Fm Light 10	2022	Chromosome 10	AT5G62920	ARR6	response regulator 6
Zm00001d026594	Fv/Fm Dark 1	2021	Chromosome 10	AT5G62920	ARR6	response regulator 6
Zm00001d026594	Fv/Fm Light 9	2021	Chromosome 10	AT5G62920	ARR6	response regulator 6
Zm00001d026594	Fv/Fm Light 9	Joint	Chromosome 10	AT5G62920	ARR6	response regulator 6
Zm00001d026594	Fv/Fm Light 11	2022	Chromosome 10	AT5G62920	ARR6	response regulator 6
Zm00001d026594	Fv/Fm Light 3	2021	Chromosome 10	AT5G62920	ARR6	response regulator 6
Zm00001d026594	Fv/Fm Dark 1	Joint	Chromosome 10	AT5G62920	ARR6	response regulator 6
Zm00001d026594	Fv/Fm Light 2	Joint	Chromosome 10	AT5G62920	ARR6	response regulator 6
Zm00001d026594	Fv/Fm Light 6	Joint	Chromosome 10	AT5G62920	ARR6	response regulator 6
Zm00001d026595	Fv/Fm Light 2	2022	Chromosome 10	AT3G18590	AtENODL5,ENODL5	early nodulin-like protein 5
Zm00001d026595	phiPSII induction residual	2021	Chromosome 10	AT3G18590	AtENODL5,ENODL5	early nodulin-like protein 5
Zm00001d026595	Fv/Fm Dark 4	2022	Chromosome 10	AT3G18590	AtENODL5,ENODL5	early nodulin-like protein 5
Zm00001d026595	Fv/Fm Light 8	2021	Chromosome 10	AT3G18590	AtENODL5,ENODL5	early nodulin-like protein 5
Zm00001d026595	Fv/Fm Light 7	Joint	Chromosome 10	AT3G18590	AtENODL5,ENODL5	early nodulin-like protein 5
Zm00001d026595	Fv/Fm Light 8	Joint	Chromosome 10	AT3G18590	AtENODL5,ENODL5	early nodulin-like protein 5
Zm00001d026595	Fv/Fm Light 2	2021	Chromosome 10	AT3G18590	AtENODL5,ENODL5	early nodulin-like protein 5
Zm00001d026595	Fv/Fm Light 3	Joint	Chromosome 10	AT3G18590	AtENODL5,ENODL5	early nodulin-like protein 5
Zm00001d026595	NPQ Light 1	2021	Chromosome 10	AT3G18590	AtENODL5,ENODL5	early nodulin-like protein 5
Zm00001d026595	Fv/Fm Dark 2	2021	Chromosome 10	AT3G18590	AtENODL5,ENODL5	early nodulin-like protein 5
Zm00001d026595	Fv/Fm Light 11	2022	Chromosome 10	AT3G18590	AtENODL5,ENODL5	early nodulin-like protein 5
Zm00001d026595	Fv/Fm Light 7	2021	Chromosome 10	AT3G18590	AtENODL5,ENODL5	early nodulin-like protein 5
Zm00001d026595	Fv/Fm Light 2	Joint	Chromosome 10	AT3G18590	AtENODL5,ENODL5	early nodulin-like protein 5
Zm00001d026595	Fv/Fm Light 10	2022	Chromosome 10	AT3G18590	AtENODL5,ENODL5	early nodulin-like protein 5
Zm00001d026595	NPQ Light 1	Joint	Chromosome 10	AT3G18590	AtENODL5,ENODL5	early nodulin-like protein 5
Zm00001d026595	Fv/Fm Light 9	2021	Chromosome 10	AT3G18590	AtENODL5,ENODL5	early nodulin-like protein 5
Zm00001d026595	Fv/Fm Light 9	Joint	Chromosome 10	AT3G18590	AtENODL5,ENODL5	early nodulin-like protein 5
Zm00001d026595	Fv/Fm Light 1	2021	Chromosome 10	AT3G18590	AtENODL5,ENODL5	early nodulin-like protein 5
Zm00001d026595	Fv/Fm Light 3	2021	Chromosome 10	AT3G18590	AtENODL5,ENODL5	early nodulin-like protein 5
Zm00001d026595	Fv/Fm Dark 1	Joint	Chromosome 10	AT3G18590	AtENODL5,ENODL5	early nodulin-like protein 5
Zm00001d026595	Fv/Fm Light 6	Joint	Chromosome 10	AT3G18590	AtENODL5,ENODL5	early nodulin-like protein 5
Zm00001d026595	Fv/Fm Dark 1	2021	Chromosome 10	AT3G18590	AtENODL5,ENODL5	early nodulin-like protein 5
Zm00001d026597	Fv/Fm Light 7	2021	Chromosome 10	AT1G01550	BPS1	Protein of unknown function (DUF793)
Zm00001d026597	phiPSII induction residual	2021	Chromosome 10	AT1G01550	BPS1	Protein of unknown function (DUF793)
Zm00001d026597	NPQ Light 1	2021	Chromosome 10	AT1G01550	BPS1	Protein of unknown function (DUF793)
Zm00001d026597	NPQ Light 1	Joint	Chromosome 10	AT1G01550	BPS1	Protein of unknown function (DUF793)
Zm00001d026597	Fv/Fm Light 3	2021	Chromosome 10	AT1G01550	BPS1	Protein of unknown function (DUF793)
Zm00001d026597	Fv/Fm Dark 2	2021	Chromosome 10	AT1G01550	BPS1	Protein of unknown function (DUF793)
Zm00001d026597	Fv/Fm Light 8	2021	Chromosome 10	AT1G01550	BPS1	Protein of unknown function (DUF793)
Zm00001d026597	Fv/Fm Light 2	Joint	Chromosome 10	AT1G01550	BPS1	Protein of unknown function (DUF793)
Zm00001d026597	Fv/Fm Light 9	Joint	Chromosome 10	AT1G01550	BPS1	Protein of unknown function (DUF793)
Zm00001d026597	Fv/Fm Light 8	Joint	Chromosome 10	AT1G01550	BPS1	Protein of unknown function (DUF793)
Zm00001d026597	Fv/Fm Light 2	2021	Chromosome 10	AT1G01550	BPS1	Protein of unknown function (DUF793)
Zm00001d026597	Fv/Fm Light 7	Joint	Chromosome 10	AT1G01550	BPS1	Protein of unknown function (DUF793)
Zm00001d026597	Fv/Fm Light 3	Joint	Chromosome 10	AT1G01550	BPS1	Protein of unknown function (DUF793)
Zm00001d026597	Fv/Fm Light 11	2022	Chromosome 10	AT1G01550	BPS1	Protein of unknown function (DUF793)
Zm00001d026597	Fv/Fm Light 1	2021	Chromosome 10	AT1G01550	BPS1	Protein of unknown function (DUF793)
Zm00001d026597	Fv/Fm Light 10	2022	Chromosome 10	AT1G01550	BPS1	Protein of unknown function (DUF793)
Zm00001d026597	Fv/Fm Dark 4	2022	Chromosome 10	AT1G01550	BPS1	Protein of unknown function (DUF793)
Zm00001d026597	Fv/Fm Dark 1	Joint	Chromosome 10	AT1G01550	BPS1	Protein of unknown function (DUF793)
Zm00001d026597	Fv/Fm Light 2	2022	Chromosome 10	AT1G01550	BPS1	Protein of unknown function (DUF793)
Zm00001d026597	Fv/Fm Dark 1	2021	Chromosome 10	AT1G01550	BPS1	Protein of unknown function (DUF793)
Zm00001d026597	Fv/Fm Light 6	Joint	Chromosome 10	AT1G01550	BPS1	Protein of unknown function (DUF793)
Zm00001d026597	Fv/Fm Light 9	2021	Chromosome 10	AT1G01550	BPS1	Protein of unknown function (DUF793)
Zm00001d026598	Fv/Fm Dark 4	2022	Chromosome 10	AT2G03690		coenzyme Q biosynthesis Coq4 family protein / ubiquinone biosynthesis Coq4 family protein
Zm00001d026598	Fv/Fm Light 8	Joint	Chromosome 10	AT2G03690		coenzyme Q biosynthesis Coq4 family protein / ubiquinone biosynthesis Coq4 family protein
Zm00001d026598	Fv/Fm Light 7	Joint	Chromosome 10	AT2G03690		coenzyme Q biosynthesis Coq4 family protein / ubiquinone biosynthesis Coq4 family protein
Zm00001d026598	Fv/Fm Light 1	2021	Chromosome 10	AT2G03690		coenzyme Q biosynthesis Coq4 family protein / ubiquinone biosynthesis Coq4 family protein
Zm00001d026598	NPQ Light 1	Joint	Chromosome 10	AT2G03690		coenzyme Q biosynthesis Coq4 family protein / ubiquinone biosynthesis Coq4 family protein
Zm00001d026598	Fv/Fm Light 2	2021	Chromosome 10	AT2G03690		coenzyme Q biosynthesis Coq4 family protein / ubiquinone biosynthesis Coq4 family protein
Zm00001d026598	Fv/Fm Dark 2	2021	Chromosome 10	AT2G03690		coenzyme Q biosynthesis Coq4 family protein / ubiquinone biosynthesis Coq4 family protein
Zm00001d026598	Fv/Fm Light 6	Joint	Chromosome 10	AT2G03690		coenzyme Q biosynthesis Coq4 family protein / ubiquinone biosynthesis Coq4 family protein
Zm00001d026598	Fv/Fm Light 7	2021	Chromosome 10	AT2G03690		coenzyme Q biosynthesis Coq4 family protein / ubiquinone biosynthesis Coq4 family protein
Zm00001d026598	phiPSII induction residual	2021	Chromosome 10	AT2G03690		coenzyme Q biosynthesis Coq4 family protein / ubiquinone biosynthesis Coq4 family protein
Zm00001d026598	Fv/Fm Light 2	2022	Chromosome 10	AT2G03690		coenzyme Q biosynthesis Coq4 family protein / ubiquinone biosynthesis Coq4 family protein
Zm00001d026598	Fv/Fm Light 8	2021	Chromosome 10	AT2G03690		coenzyme Q biosynthesis Coq4 family protein / ubiquinone biosynthesis Coq4 family protein
Zm00001d026598	Fv/Fm Light 9	Joint	Chromosome 10	AT2G03690		coenzyme Q biosynthesis Coq4 family protein / ubiquinone biosynthesis Coq4 family protein
Zm00001d026598	Fv/Fm Light 9	2021	Chromosome 10	AT2G03690		coenzyme Q biosynthesis Coq4 family protein / ubiquinone biosynthesis Coq4 family protein
Zm00001d026598	Fv/Fm Light 3	2021	Chromosome 10	AT2G03690		coenzyme Q biosynthesis Coq4 family protein / ubiquinone biosynthesis Coq4 family protein
Zm00001d026598	Fv/Fm Light 11	2022	Chromosome 10	AT2G03690		coenzyme Q biosynthesis Coq4 family protein / ubiquinone biosynthesis Coq4 family protein
Zm00001d026598	Fv/Fm Dark 1	2021	Chromosome 10	AT2G03690		coenzyme Q biosynthesis Coq4 family protein / ubiquinone biosynthesis Coq4 family protein
Zm00001d026598	Fv/Fm Light 10	2022	Chromosome 10	AT2G03690		coenzyme Q biosynthesis Coq4 family protein / ubiquinone biosynthesis Coq4 family protein
Zm00001d026598	Fv/Fm Light 3	Joint	Chromosome 10	AT2G03690		coenzyme Q biosynthesis Coq4 family protein / ubiquinone biosynthesis Coq4 family protein
Zm00001d026598	NPQ Light 1	2021	Chromosome 10	AT2G03690		coenzyme Q biosynthesis Coq4 family protein / ubiquinone biosynthesis Coq4 family protein
Zm00001d026598	Fv/Fm Light 2	Joint	Chromosome 10	AT2G03690		coenzyme Q biosynthesis Coq4 family protein / ubiquinone biosynthesis Coq4 family protein
Zm00001d026598	Fv/Fm Dark 1	Joint	Chromosome 10	AT2G03690		coenzyme Q biosynthesis Coq4 family protein / ubiquinone biosynthesis Coq4 family protein
Zm00001d026599	Fv/Fm Dark 4	2022	Chromosome 10	AT1G15820	CP24,LHCB6	light harvesting complex photosystem II subunit 6
Zm00001d026599	Fv/Fm Light 6	Joint	Chromosome 10	AT1G15820	CP24,LHCB6	light harvesting complex photosystem II subunit 6
Zm00001d026599	Fv/Fm Light 10	2022	Chromosome 10	AT1G15820	CP24,LHCB6	light harvesting complex photosystem II subunit 6
Zm00001d026599	Fv/Fm Light 7	2021	Chromosome 10	AT1G15820	CP24,LHCB6	light harvesting complex photosystem II subunit 6
Zm00001d026599	NPQ Light 1	2021	Chromosome 10	AT1G15820	CP24,LHCB6	light harvesting complex photosystem II subunit 6
Zm00001d026599	Fv/Fm Light 2	2021	Chromosome 10	AT1G15820	CP24,LHCB6	light harvesting complex photosystem II subunit 6
Zm00001d026599	Fv/Fm Light 8	Joint	Chromosome 10	AT1G15820	CP24,LHCB6	light harvesting complex photosystem II subunit 6
Zm00001d026599	Fv/Fm Light 7	Joint	Chromosome 10	AT1G15820	CP24,LHCB6	light harvesting complex photosystem II subunit 6
Zm00001d026599	Fv/Fm Light 8	2021	Chromosome 10	AT1G15820	CP24,LHCB6	light harvesting complex photosystem II subunit 6
Zm00001d026599	Fv/Fm Light 3	2021	Chromosome 10	AT1G15820	CP24,LHCB6	light harvesting complex photosystem II subunit 6
Zm00001d026599	Fv/Fm Light 2	2022	Chromosome 10	AT1G15820	CP24,LHCB6	light harvesting complex photosystem II subunit 6
Zm00001d026599	Fv/Fm Light 11	2022	Chromosome 10	AT1G15820	CP24,LHCB6	light harvesting complex photosystem II subunit 6
Zm00001d026599	Fv/Fm Dark 2	2021	Chromosome 10	AT1G15820	CP24,LHCB6	light harvesting complex photosystem II subunit 6
Zm00001d026599	NPQ Light 1	Joint	Chromosome 10	AT1G15820	CP24,LHCB6	light harvesting complex photosystem II subunit 6
Zm00001d026599	Fv/Fm Light 9	2021	Chromosome 10	AT1G15820	CP24,LHCB6	light harvesting complex photosystem II subunit 6
Zm00001d026599	Fv/Fm Light 3	Joint	Chromosome 10	AT1G15820	CP24,LHCB6	light harvesting complex photosystem II subunit 6
Zm00001d026599	Fv/Fm Light 2	Joint	Chromosome 10	AT1G15820	CP24,LHCB6	light harvesting complex photosystem II subunit 6
Zm00001d026599	phiPSII induction residual	2021	Chromosome 10	AT1G15820	CP24,LHCB6	light harvesting complex photosystem II subunit 6
Zm00001d026599	Fv/Fm Dark 1	2021	Chromosome 10	AT1G15820	CP24,LHCB6	light harvesting complex photosystem II subunit 6
Zm00001d026599	Fv/Fm Dark 1	Joint	Chromosome 10	AT1G15820	CP24,LHCB6	light harvesting complex photosystem II subunit 6
Zm00001d026599	Fv/Fm Light 9	Joint	Chromosome 10	AT1G15820	CP24,LHCB6	light harvesting complex photosystem II subunit 6
Zm00001d026599	Fv/Fm Light 1	2021	Chromosome 10	AT1G15820	CP24,LHCB6	light harvesting complex photosystem II subunit 6
Zm00001d026600	Fv/Fm Light 10	2022	Chromosome 10	AT3G18620		DHHC-type zinc finger family protein
Zm00001d026600	Fv/Fm Light 2	2021	Chromosome 10	AT3G18620		DHHC-type zinc finger family protein
Zm00001d026600	Fv/Fm Light 10	Joint	Chromosome 10	AT3G18620		DHHC-type zinc finger family protein
Zm00001d026600	phiPSII induction residual	2021	Chromosome 10	AT3G18620		DHHC-type zinc finger family protein
Zm00001d026600	Fv/Fm Light 8	Joint	Chromosome 10	AT3G18620		DHHC-type zinc finger family protein
Zm00001d026600	Fv/Fm Dark 2	2021	Chromosome 10	AT3G18620		DHHC-type zinc finger family protein
Zm00001d026600	Fv/Fm Light 7	2021	Chromosome 10	AT3G18620		DHHC-type zinc finger family protein
Zm00001d026600	Fv/Fm Light 3	Joint	Chromosome 10	AT3G18620		DHHC-type zinc finger family protein
Zm00001d026600	Fv/Fm Light 11	2022	Chromosome 10	AT3G18620		DHHC-type zinc finger family protein
Zm00001d026600	Fv/Fm Dark 3	Joint	Chromosome 10	AT3G18620		DHHC-type zinc finger family protein
Zm00001d026600	Fv/Fm Light 1	Joint	Chromosome 10	AT3G18620		DHHC-type zinc finger family protein
Zm00001d026600	Fv/Fm Light 7	Joint	Chromosome 10	AT3G18620		DHHC-type zinc finger family protein
Zm00001d026600	Fv/Fm Light 6	Joint	Chromosome 10	AT3G18620		DHHC-type zinc finger family protein
Zm00001d026600	Fv/Fm Light 12	2021	Chromosome 10	AT3G18620		DHHC-type zinc finger family protein
Zm00001d026600	Fv/Fm Dark 5	2022	Chromosome 10	AT3G18620		DHHC-type zinc finger family protein
Zm00001d026600	Fv/Fm Light 12	Joint	Chromosome 10	AT3G18620		DHHC-type zinc finger family protein
Zm00001d026600	Fv/Fm Dark 4	2022	Chromosome 10	AT3G18620		DHHC-type zinc finger family protein
Zm00001d026600	Fv/Fm Light 1	2021	Chromosome 10	AT3G18620		DHHC-type zinc finger family protein
Zm00001d026600	NPQ Light 1	Joint	Chromosome 10	AT3G18620		DHHC-type zinc finger family protein
Zm00001d026600	Fv/Fm Dark 2	Joint	Chromosome 10	AT3G18620		DHHC-type zinc finger family protein
Zm00001d026600	Fv/Fm Light 9	Joint	Chromosome 10	AT3G18620		DHHC-type zinc finger family protein
Zm00001d026600	Fv/Fm Light 8	2021	Chromosome 10	AT3G18620		DHHC-type zinc finger family protein
Zm00001d026600	Fv/Fm Light 11	Joint	Chromosome 10	AT3G18620		DHHC-type zinc finger family protein
Zm00001d026600	Fv/Fm Dark 1	2021	Chromosome 10	AT3G18620		DHHC-type zinc finger family protein
Zm00001d026600	Fv/Fm Light 1	2022	Chromosome 10	AT3G18620		DHHC-type zinc finger family protein
Zm00001d026600	Fv/Fm Light 2	2022	Chromosome 10	AT3G18620		DHHC-type zinc finger family protein
Zm00001d026600	Fv/Fm Light 2	Joint	Chromosome 10	AT3G18620		DHHC-type zinc finger family protein
Zm00001d026600	NPQ Light 1	2021	Chromosome 10	AT3G18620		DHHC-type zinc finger family protein
Zm00001d026600	Fv/Fm Light 11	2021	Chromosome 10	AT3G18620		DHHC-type zinc finger family protein
Zm00001d026600	Fv/Fm Dark 3	2021	Chromosome 10	AT3G18620		DHHC-type zinc finger family protein
Zm00001d026600	Fv/Fm Light 9	2021	Chromosome 10	AT3G18620		DHHC-type zinc finger family protein
Zm00001d026600	Fv/Fm Light 10	2021	Chromosome 10	AT3G18620		DHHC-type zinc finger family protein
Zm00001d026600	Fv/Fm Dark 1	Joint	Chromosome 10	AT3G18620		DHHC-type zinc finger family protein
Zm00001d026600	Fv/Fm Light 3	2021	Chromosome 10	AT3G18620		DHHC-type zinc finger family protein
Zm00001d026602	Fv/Fm Light 10	2022	Chromosome 10
Zm00001d026602	Fv/Fm Light 1	Joint	Chromosome 10
Zm00001d026602	Fv/Fm Light 10	Joint	Chromosome 10
Zm00001d026602	Fv/Fm Dark 4	2022	Chromosome 10
Zm00001d026602	Fv/Fm Light 7	2021	Chromosome 10
Zm00001d026602	Fv/Fm Light 2	2021	Chromosome 10
Zm00001d026602	Fv/Fm Dark 5	2022	Chromosome 10
Zm00001d026602	Photoprotection Index	2022	Chromosome 10
Zm00001d026602	Final Fv/Fm	2022	Chromosome 10
Zm00001d026602	Fv/Fm Light 10	2021	Chromosome 10
Zm00001d026602	Fv/Fm Light 11	2022	Chromosome 10
Zm00001d026602	phiPSII induction residual	2021	Chromosome 10
Zm00001d026602	Fv/Fm Light 2	2022	Chromosome 10
Zm00001d026602	Fv/Fm Light 12	Joint	Chromosome 10
Zm00001d026602	NPQ Light 1	2021	Chromosome 10
Zm00001d026602	Fv/Fm Dark 3	Joint	Chromosome 10
Zm00001d026602	Fv/Fm Light 8	Joint	Chromosome 10
Zm00001d026602	Fv/Fm Dark 3	2021	Chromosome 10
Zm00001d026602	Fv/Fm Light 8	2021	Chromosome 10
Zm00001d026602	Fv/Fm Light 6	Joint	Chromosome 10
Zm00001d026602	Fv/Fm Light 2	Joint	Chromosome 10
Zm00001d026602	Fv/Fm Light 3	2021	Chromosome 10
Zm00001d026602	Fv/Fm Light 1	2021	Chromosome 10
Zm00001d026602	Fv/Fm Light 3	Joint	Chromosome 10
Zm00001d026602	Fv/Fm Dark 1	Joint	Chromosome 10
Zm00001d026602	Fv/Fm Light 12	2021	Chromosome 10
Zm00001d026602	Fv/Fm Dark 2	2021	Chromosome 10
Zm00001d026602	Fv/Fm Dark 1	2021	Chromosome 10
Zm00001d026602	Fv/Fm Light 7	Joint	Chromosome 10
Zm00001d026602	Fv/Fm Light 9	2021	Chromosome 10
Zm00001d026602	Fv/Fm Light 11	2021	Chromosome 10
Zm00001d026602	Fv/Fm Light 1	2022	Chromosome 10
Zm00001d026602	Fv/Fm Dark 2	Joint	Chromosome 10
Zm00001d026602	Fv/Fm Light 11	Joint	Chromosome 10
Zm00001d026602	Fv/Fm Light 9	Joint	Chromosome 10
Zm00001d026602	NPQ Light 1	Joint	Chromosome 10
Zm00001d026603	Fv/Fm Light 7	2021	Chromosome 10	AT5G13630	ABAR,CCH,CCH1,CHLH,GUN5	magnesium-chelatase subunit chlH, chloroplast, putative / Mg-protoporphyrin IX chelatase, putative (CHLH)
Zm00001d026603	Fv/Fm Light 1	Joint	Chromosome 10	AT5G13630	ABAR,CCH,CCH1,CHLH,GUN5	magnesium-chelatase subunit chlH, chloroplast, putative / Mg-protoporphyrin IX chelatase, putative (CHLH)
Zm00001d026603	Initial Fv/Fm	2022	Chromosome 9	AT5G13630	ABAR,CCH,CCH1,CHLH,GUN5	magnesium-chelatase subunit chlH, chloroplast, putative / Mg-protoporphyrin IX chelatase, putative (CHLH)
Zm00001d026603	Fv/Fm Light 10	Joint	Chromosome 10	AT5G13630	ABAR,CCH,CCH1,CHLH,GUN5	magnesium-chelatase subunit chlH, chloroplast, putative / Mg-protoporphyrin IX chelatase, putative (CHLH)
Zm00001d026603	Fv/Fm Light 1	2021	Chromosome 10	AT5G13630	ABAR,CCH,CCH1,CHLH,GUN5	magnesium-chelatase subunit chlH, chloroplast, putative / Mg-protoporphyrin IX chelatase, putative (CHLH)
Zm00001d026603	phiPSII induction residual	2021	Chromosome 10	AT5G13630	ABAR,CCH,CCH1,CHLH,GUN5	magnesium-chelatase subunit chlH, chloroplast, putative / Mg-protoporphyrin IX chelatase, putative (CHLH)
Zm00001d026603	Fv/Fm Light 2	2021	Chromosome 10	AT5G13630	ABAR,CCH,CCH1,CHLH,GUN5	magnesium-chelatase subunit chlH, chloroplast, putative / Mg-protoporphyrin IX chelatase, putative (CHLH)
Zm00001d026603	Fv/Fm Light 3	2021	Chromosome 10	AT5G13630	ABAR,CCH,CCH1,CHLH,GUN5	magnesium-chelatase subunit chlH, chloroplast, putative / Mg-protoporphyrin IX chelatase, putative (CHLH)
Zm00001d026603	Fv/Fm Light 11	Joint	Chromosome 10	AT5G13630	ABAR,CCH,CCH1,CHLH,GUN5	magnesium-chelatase subunit chlH, chloroplast, putative / Mg-protoporphyrin IX chelatase, putative (CHLH)
Zm00001d026603	Photoprotection Index	2022	Chromosome 10	AT5G13630	ABAR,CCH,CCH1,CHLH,GUN5	magnesium-chelatase subunit chlH, chloroplast, putative / Mg-protoporphyrin IX chelatase, putative (CHLH)
Zm00001d026603	Final Fv/Fm	2022	Chromosome 10	AT5G13630	ABAR,CCH,CCH1,CHLH,GUN5	magnesium-chelatase subunit chlH, chloroplast, putative / Mg-protoporphyrin IX chelatase, putative (CHLH)
Zm00001d026603	Fv/Fm Dark 5	2022	Chromosome 10	AT5G13630	ABAR,CCH,CCH1,CHLH,GUN5	magnesium-chelatase subunit chlH, chloroplast, putative / Mg-protoporphyrin IX chelatase, putative (CHLH)
Zm00001d026603	NPQ Light 1	2021	Chromosome 10	AT5G13630	ABAR,CCH,CCH1,CHLH,GUN5	magnesium-chelatase subunit chlH, chloroplast, putative / Mg-protoporphyrin IX chelatase, putative (CHLH)
Zm00001d026603	Fv/Fm Light 11	2021	Chromosome 10	AT5G13630	ABAR,CCH,CCH1,CHLH,GUN5	magnesium-chelatase subunit chlH, chloroplast, putative / Mg-protoporphyrin IX chelatase, putative (CHLH)
Zm00001d026603	Fv/Fm Light 10	2022	Chromosome 10	AT5G13630	ABAR,CCH,CCH1,CHLH,GUN5	magnesium-chelatase subunit chlH, chloroplast, putative / Mg-protoporphyrin IX chelatase, putative (CHLH)
Zm00001d026603	Fv/Fm Light 9	2021	Chromosome 10	AT5G13630	ABAR,CCH,CCH1,CHLH,GUN5	magnesium-chelatase subunit chlH, chloroplast, putative / Mg-protoporphyrin IX chelatase, putative (CHLH)
Zm00001d026603	Fv/Fm Light 9	Joint	Chromosome 10	AT5G13630	ABAR,CCH,CCH1,CHLH,GUN5	magnesium-chelatase subunit chlH, chloroplast, putative / Mg-protoporphyrin IX chelatase, putative (CHLH)
Zm00001d026603	Fv/Fm Dark 2	2021	Chromosome 10	AT5G13630	ABAR,CCH,CCH1,CHLH,GUN5	magnesium-chelatase subunit chlH, chloroplast, putative / Mg-protoporphyrin IX chelatase, putative (CHLH)
Zm00001d026603	Fv/Fm Dark 7	2022	Chromosome 10	AT5G13630	ABAR,CCH,CCH1,CHLH,GUN5	magnesium-chelatase subunit chlH, chloroplast, putative / Mg-protoporphyrin IX chelatase, putative (CHLH)
Zm00001d026603	Fv/Fm Dark 4	2022	Chromosome 10	AT5G13630	ABAR,CCH,CCH1,CHLH,GUN5	magnesium-chelatase subunit chlH, chloroplast, putative / Mg-protoporphyrin IX chelatase, putative (CHLH)
Zm00001d026603	Fv/Fm Dark 3	Joint	Chromosome 10	AT5G13630	ABAR,CCH,CCH1,CHLH,GUN5	magnesium-chelatase subunit chlH, chloroplast, putative / Mg-protoporphyrin IX chelatase, putative (CHLH)
Zm00001d026603	Fv/Fm Light 10	2021	Chromosome 10	AT5G13630	ABAR,CCH,CCH1,CHLH,GUN5	magnesium-chelatase subunit chlH, chloroplast, putative / Mg-protoporphyrin IX chelatase, putative (CHLH)
Zm00001d026603	Fv/Fm Light 11	2022	Chromosome 10	AT5G13630	ABAR,CCH,CCH1,CHLH,GUN5	magnesium-chelatase subunit chlH, chloroplast, putative / Mg-protoporphyrin IX chelatase, putative (CHLH)
Zm00001d026603	NPQ Light 1	Joint	Chromosome 10	AT5G13630	ABAR,CCH,CCH1,CHLH,GUN5	magnesium-chelatase subunit chlH, chloroplast, putative / Mg-protoporphyrin IX chelatase, putative (CHLH)
Zm00001d026603	Fv/Fm Light 2	2022	Chromosome 10	AT5G13630	ABAR,CCH,CCH1,CHLH,GUN5	magnesium-chelatase subunit chlH, chloroplast, putative / Mg-protoporphyrin IX chelatase, putative (CHLH)
Zm00001d026603	Fv/Fm Light 12	Joint	Chromosome 10	AT5G13630	ABAR,CCH,CCH1,CHLH,GUN5	magnesium-chelatase subunit chlH, chloroplast, putative / Mg-protoporphyrin IX chelatase, putative (CHLH)
Zm00001d026603	Fv/Fm Dark 2	Joint	Chromosome 10	AT5G13630	ABAR,CCH,CCH1,CHLH,GUN5	magnesium-chelatase subunit chlH, chloroplast, putative / Mg-protoporphyrin IX chelatase, putative (CHLH)
Zm00001d026603	Fv/Fm Light 8	Joint	Chromosome 10	AT5G13630	ABAR,CCH,CCH1,CHLH,GUN5	magnesium-chelatase subunit chlH, chloroplast, putative / Mg-protoporphyrin IX chelatase, putative (CHLH)
Zm00001d026603	Fv/Fm Dark 6	2022	Chromosome 10	AT5G13630	ABAR,CCH,CCH1,CHLH,GUN5	magnesium-chelatase subunit chlH, chloroplast, putative / Mg-protoporphyrin IX chelatase, putative (CHLH)
Zm00001d026603	Fv/Fm Light 1	2022	Chromosome 10	AT5G13630	ABAR,CCH,CCH1,CHLH,GUN5	magnesium-chelatase subunit chlH, chloroplast, putative / Mg-protoporphyrin IX chelatase, putative (CHLH)
Zm00001d026603	Fv/Fm Dark 3	2021	Chromosome 10	AT5G13630	ABAR,CCH,CCH1,CHLH,GUN5	magnesium-chelatase subunit chlH, chloroplast, putative / Mg-protoporphyrin IX chelatase, putative (CHLH)
Zm00001d026603	Fv/Fm Light 6	Joint	Chromosome 10	AT5G13630	ABAR,CCH,CCH1,CHLH,GUN5	magnesium-chelatase subunit chlH, chloroplast, putative / Mg-protoporphyrin IX chelatase, putative (CHLH)
Zm00001d026603	Fv/Fm Light 12	2021	Chromosome 10	AT5G13630	ABAR,CCH,CCH1,CHLH,GUN5	magnesium-chelatase subunit chlH, chloroplast, putative / Mg-protoporphyrin IX chelatase, putative (CHLH)
Zm00001d026603	Fv/Fm Light 2	Joint	Chromosome 10	AT5G13630	ABAR,CCH,CCH1,CHLH,GUN5	magnesium-chelatase subunit chlH, chloroplast, putative / Mg-protoporphyrin IX chelatase, putative (CHLH)
Zm00001d026603	Fv/Fm Light 7	Joint	Chromosome 10	AT5G13630	ABAR,CCH,CCH1,CHLH,GUN5	magnesium-chelatase subunit chlH, chloroplast, putative / Mg-protoporphyrin IX chelatase, putative (CHLH)
Zm00001d026603	Fv/Fm Dark 1	2021	Chromosome 10	AT5G13630	ABAR,CCH,CCH1,CHLH,GUN5	magnesium-chelatase subunit chlH, chloroplast, putative / Mg-protoporphyrin IX chelatase, putative (CHLH)
Zm00001d026603	Fv/Fm Dark 8	2022	Chromosome 10	AT5G13630	ABAR,CCH,CCH1,CHLH,GUN5	magnesium-chelatase subunit chlH, chloroplast, putative / Mg-protoporphyrin IX chelatase, putative (CHLH)
Zm00001d026603	Fv/Fm Dark 1	Joint	Chromosome 10	AT5G13630	ABAR,CCH,CCH1,CHLH,GUN5	magnesium-chelatase subunit chlH, chloroplast, putative / Mg-protoporphyrin IX chelatase, putative (CHLH)
Zm00001d026603	Fv/Fm Light 3	Joint	Chromosome 10	AT5G13630	ABAR,CCH,CCH1,CHLH,GUN5	magnesium-chelatase subunit chlH, chloroplast, putative / Mg-protoporphyrin IX chelatase, putative (CHLH)
Zm00001d026603	Fv/Fm Light 8	2021	Chromosome 10	AT5G13630	ABAR,CCH,CCH1,CHLH,GUN5	magnesium-chelatase subunit chlH, chloroplast, putative / Mg-protoporphyrin IX chelatase, putative (CHLH)
Zm00001d026604	NPQ Light 1	2021	Chromosome 10	AT1G65730	YSL7	YELLOW STRIPE like 7
Zm00001d026604	Fv/Fm Light 1	2021	Chromosome 10	AT1G65730	YSL7	YELLOW STRIPE like 7
Zm00001d026604	Fv/Fm Light 2	2021	Chromosome 10	AT1G65730	YSL7	YELLOW STRIPE like 7
Zm00001d026604	Initial Fv/Fm	2022	Chromosome 9	AT1G65730	YSL7	YELLOW STRIPE like 7
Zm00001d026604	Fv/Fm Light 2	2022	Chromosome 10	AT1G65730	YSL7	YELLOW STRIPE like 7
Zm00001d026604	Fv/Fm Light 8	Joint	Chromosome 10	AT1G65730	YSL7	YELLOW STRIPE like 7
Zm00001d026604	Fv/Fm Light 3	2021	Chromosome 10	AT1G65730	YSL7	YELLOW STRIPE like 7
Zm00001d026604	Fv/Fm Light 7	2021	Chromosome 10	AT1G65730	YSL7	YELLOW STRIPE like 7
Zm00001d026604	Photoprotection Index	2022	Chromosome 10	AT1G65730	YSL7	YELLOW STRIPE like 7
Zm00001d026604	Fv/Fm Dark 7	2022	Chromosome 10	AT1G65730	YSL7	YELLOW STRIPE like 7
Zm00001d026604	Fv/Fm Dark 3	Joint	Chromosome 10	AT1G65730	YSL7	YELLOW STRIPE like 7
Zm00001d026604	Fv/Fm Dark 2	Joint	Chromosome 10	AT1G65730	YSL7	YELLOW STRIPE like 7
Zm00001d026604	Fv/Fm Light 9	Joint	Chromosome 10	AT1G65730	YSL7	YELLOW STRIPE like 7
Zm00001d026604	Fv/Fm Light 11	2022	Chromosome 10	AT1G65730	YSL7	YELLOW STRIPE like 7
Zm00001d026604	Fv/Fm Light 10	2022	Chromosome 10	AT1G65730	YSL7	YELLOW STRIPE like 7
Zm00001d026604	Fv/Fm Dark 1	2021	Chromosome 10	AT1G65730	YSL7	YELLOW STRIPE like 7
Zm00001d026604	Fv/Fm Light 6	Joint	Chromosome 10	AT1G65730	YSL7	YELLOW STRIPE like 7
Zm00001d026604	Fv/Fm Light 10	Joint	Chromosome 10	AT1G65730	YSL7	YELLOW STRIPE like 7
Zm00001d026604	Fv/Fm Light 12	Joint	Chromosome 10	AT1G65730	YSL7	YELLOW STRIPE like 7
Zm00001d026604	Fv/Fm Light 11	Joint	Chromosome 10	AT1G65730	YSL7	YELLOW STRIPE like 7
Zm00001d026604	Fv/Fm Light 11	2021	Chromosome 10	AT1G65730	YSL7	YELLOW STRIPE like 7
Zm00001d026604	Fv/Fm Dark 8	2022	Chromosome 10	AT1G65730	YSL7	YELLOW STRIPE like 7
Zm00001d026604	Fv/Fm Dark 2	2021	Chromosome 10	AT1G65730	YSL7	YELLOW STRIPE like 7
Zm00001d026604	Final Fv/Fm	2022	Chromosome 10	AT1G65730	YSL7	YELLOW STRIPE like 7
Zm00001d026604	Fv/Fm Light 7	Joint	Chromosome 10	AT1G65730	YSL7	YELLOW STRIPE like 7
Zm00001d026604	Fv/Fm Dark 5	2022	Chromosome 10	AT1G65730	YSL7	YELLOW STRIPE like 7
Zm00001d026604	phiPSII induction residual	2021	Chromosome 10	AT1G65730	YSL7	YELLOW STRIPE like 7
Zm00001d026604	NPQ Light 1	Joint	Chromosome 10	AT1G65730	YSL7	YELLOW STRIPE like 7
Zm00001d026604	Fv/Fm Light 3	Joint	Chromosome 10	AT1G65730	YSL7	YELLOW STRIPE like 7
Zm00001d026604	Fv/Fm Light 8	2021	Chromosome 10	AT1G65730	YSL7	YELLOW STRIPE like 7
Zm00001d026604	Fv/Fm Light 2	Joint	Chromosome 10	AT1G65730	YSL7	YELLOW STRIPE like 7
Zm00001d026604	Fv/Fm Dark 4	2022	Chromosome 10	AT1G65730	YSL7	YELLOW STRIPE like 7
Zm00001d026604	Fv/Fm Light 12	2021	Chromosome 10	AT1G65730	YSL7	YELLOW STRIPE like 7
Zm00001d026604	Fv/Fm Light 1	Joint	Chromosome 10	AT1G65730	YSL7	YELLOW STRIPE like 7
Zm00001d026604	Fv/Fm Dark 6	2022	Chromosome 10	AT1G65730	YSL7	YELLOW STRIPE like 7
Zm00001d026604	Fv/Fm Light 10	2021	Chromosome 10	AT1G65730	YSL7	YELLOW STRIPE like 7
Zm00001d026604	Fv/Fm Light 1	2022	Chromosome 10	AT1G65730	YSL7	YELLOW STRIPE like 7
Zm00001d026604	Fv/Fm Dark 1	Joint	Chromosome 10	AT1G65730	YSL7	YELLOW STRIPE like 7
Zm00001d026604	Fv/Fm Light 9	2021	Chromosome 10	AT1G65730	YSL7	YELLOW STRIPE like 7
Zm00001d026604	Fv/Fm Dark 3	2021	Chromosome 10	AT1G65730	YSL7	YELLOW STRIPE like 7
Zm00001d026605	Fv/Fm Light 2	2021	Chromosome 10	AT1G48930	AtGH9C1,GH9C1	glycosyl hydrolase 9C1
Zm00001d026605	Fv/Fm Light 1	Joint	Chromosome 10	AT1G48930	AtGH9C1,GH9C1	glycosyl hydrolase 9C1
Zm00001d026605	Fv/Fm Light 2	2022	Chromosome 10	AT1G48930	AtGH9C1,GH9C1	glycosyl hydrolase 9C1
Zm00001d026605	Initial Fv/Fm	2022	Chromosome 9	AT1G48930	AtGH9C1,GH9C1	glycosyl hydrolase 9C1
Zm00001d026605	Fv/Fm Dark 3	Joint	Chromosome 10	AT1G48930	AtGH9C1,GH9C1	glycosyl hydrolase 9C1
Zm00001d026605	Fv/Fm Light 11	2022	Chromosome 10	AT1G48930	AtGH9C1,GH9C1	glycosyl hydrolase 9C1
Zm00001d026605	NPQ Light 1	2021	Chromosome 10	AT1G48930	AtGH9C1,GH9C1	glycosyl hydrolase 9C1
Zm00001d026605	phiPSII induction residual	2021	Chromosome 10	AT1G48930	AtGH9C1,GH9C1	glycosyl hydrolase 9C1
Zm00001d026605	Fv/Fm Light 10	Joint	Chromosome 10	AT1G48930	AtGH9C1,GH9C1	glycosyl hydrolase 9C1
Zm00001d026605	Fv/Fm Light 10	2022	Chromosome 10	AT1G48930	AtGH9C1,GH9C1	glycosyl hydrolase 9C1
Zm00001d026605	Photoprotection Index	2022	Chromosome 10	AT1G48930	AtGH9C1,GH9C1	glycosyl hydrolase 9C1
Zm00001d026605	Fv/Fm Light 1	2021	Chromosome 10	AT1G48930	AtGH9C1,GH9C1	glycosyl hydrolase 9C1
Zm00001d026605	Fv/Fm Light 11	2021	Chromosome 10	AT1G48930	AtGH9C1,GH9C1	glycosyl hydrolase 9C1
Zm00001d026605	Fv/Fm Dark 2	Joint	Chromosome 10	AT1G48930	AtGH9C1,GH9C1	glycosyl hydrolase 9C1
Zm00001d026605	Fv/Fm Light 2	Joint	Chromosome 10	AT1G48930	AtGH9C1,GH9C1	glycosyl hydrolase 9C1
Zm00001d026605	Fv/Fm Light 9	Joint	Chromosome 10	AT1G48930	AtGH9C1,GH9C1	glycosyl hydrolase 9C1
Zm00001d026605	Fv/Fm Light 8	Joint	Chromosome 10	AT1G48930	AtGH9C1,GH9C1	glycosyl hydrolase 9C1
Zm00001d026605	NPQ Light 1	Joint	Chromosome 10	AT1G48930	AtGH9C1,GH9C1	glycosyl hydrolase 9C1
Zm00001d026605	Fv/Fm Light 9	2021	Chromosome 10	AT1G48930	AtGH9C1,GH9C1	glycosyl hydrolase 9C1
Zm00001d026605	Fv/Fm Dark 8	2022	Chromosome 10	AT1G48930	AtGH9C1,GH9C1	glycosyl hydrolase 9C1
Zm00001d026605	Fv/Fm Dark 7	2022	Chromosome 10	AT1G48930	AtGH9C1,GH9C1	glycosyl hydrolase 9C1
Zm00001d026605	Fv/Fm Light 7	2021	Chromosome 10	AT1G48930	AtGH9C1,GH9C1	glycosyl hydrolase 9C1
Zm00001d026605	Fv/Fm Light 3	2021	Chromosome 10	AT1G48930	AtGH9C1,GH9C1	glycosyl hydrolase 9C1
Zm00001d026605	Fv/Fm Light 10	2021	Chromosome 10	AT1G48930	AtGH9C1,GH9C1	glycosyl hydrolase 9C1
Zm00001d026605	Final Fv/Fm	2022	Chromosome 10	AT1G48930	AtGH9C1,GH9C1	glycosyl hydrolase 9C1
Zm00001d026605	Fv/Fm Dark 6	2022	Chromosome 10	AT1G48930	AtGH9C1,GH9C1	glycosyl hydrolase 9C1
Zm00001d026605	Fv/Fm Light 6	Joint	Chromosome 10	AT1G48930	AtGH9C1,GH9C1	glycosyl hydrolase 9C1
Zm00001d026605	Fv/Fm Light 12	Joint	Chromosome 10	AT1G48930	AtGH9C1,GH9C1	glycosyl hydrolase 9C1
Zm00001d026605	Fv/Fm Light 12	2021	Chromosome 10	AT1G48930	AtGH9C1,GH9C1	glycosyl hydrolase 9C1
Zm00001d026605	Fv/Fm Dark 5	2022	Chromosome 10	AT1G48930	AtGH9C1,GH9C1	glycosyl hydrolase 9C1
Zm00001d026605	Fv/Fm Dark 1	2021	Chromosome 10	AT1G48930	AtGH9C1,GH9C1	glycosyl hydrolase 9C1
Zm00001d026605	Fv/Fm Dark 3	2021	Chromosome 10	AT1G48930	AtGH9C1,GH9C1	glycosyl hydrolase 9C1
Zm00001d026605	Fv/Fm Light 1	2022	Chromosome 10	AT1G48930	AtGH9C1,GH9C1	glycosyl hydrolase 9C1
Zm00001d026605	Fv/Fm Dark 2	2021	Chromosome 10	AT1G48930	AtGH9C1,GH9C1	glycosyl hydrolase 9C1
Zm00001d026605	Fv/Fm Dark 1	Joint	Chromosome 10	AT1G48930	AtGH9C1,GH9C1	glycosyl hydrolase 9C1
Zm00001d026605	Fv/Fm Dark 4	2022	Chromosome 10	AT1G48930	AtGH9C1,GH9C1	glycosyl hydrolase 9C1
Zm00001d026605	Fv/Fm Light 8	2021	Chromosome 10	AT1G48930	AtGH9C1,GH9C1	glycosyl hydrolase 9C1
Zm00001d026605	Fv/Fm Light 7	Joint	Chromosome 10	AT1G48930	AtGH9C1,GH9C1	glycosyl hydrolase 9C1
Zm00001d026605	Fv/Fm Light 11	Joint	Chromosome 10	AT1G48930	AtGH9C1,GH9C1	glycosyl hydrolase 9C1
Zm00001d026605	Fv/Fm Light 3	Joint	Chromosome 10	AT1G48930	AtGH9C1,GH9C1	glycosyl hydrolase 9C1
Zm00001d026606	Photoprotection Index	2022	Chromosome 10	AT5G23240		DNAJ heat shock N-terminal domain-containing protein
Zm00001d026606	Fv/Fm Light 1	2021	Chromosome 10	AT5G23240		DNAJ heat shock N-terminal domain-containing protein
Zm00001d026606	phiPSII induction residual	2021	Chromosome 10	AT5G23240		DNAJ heat shock N-terminal domain-containing protein
Zm00001d026606	Fv/Fm Light 11	2022	Chromosome 10	AT5G23240		DNAJ heat shock N-terminal domain-containing protein
Zm00001d026606	Fv/Fm Light 10	2022	Chromosome 10	AT5G23240		DNAJ heat shock N-terminal domain-containing protein
Zm00001d026606	NPQ Light 1	2021	Chromosome 10	AT5G23240		DNAJ heat shock N-terminal domain-containing protein
Zm00001d026606	Fv/Fm Light 1	2022	Chromosome 10	AT5G23240		DNAJ heat shock N-terminal domain-containing protein
Zm00001d026606	Initial Fv/Fm	2022	Chromosome 9	AT5G23240		DNAJ heat shock N-terminal domain-containing protein
Zm00001d026606	Fv/Fm Light 10	Joint	Chromosome 10	AT5G23240		DNAJ heat shock N-terminal domain-containing protein
Zm00001d026606	Fv/Fm Dark 3	Joint	Chromosome 10	AT5G23240		DNAJ heat shock N-terminal domain-containing protein
Zm00001d026606	Fv/Fm Light 8	Joint	Chromosome 10	AT5G23240		DNAJ heat shock N-terminal domain-containing protein
Zm00001d026606	Fv/Fm Dark 2	2021	Chromosome 10	AT5G23240		DNAJ heat shock N-terminal domain-containing protein
Zm00001d026606	Fv/Fm Light 6	Joint	Chromosome 10	AT5G23240		DNAJ heat shock N-terminal domain-containing protein
Zm00001d026606	Fv/Fm Dark 2	Joint	Chromosome 10	AT5G23240		DNAJ heat shock N-terminal domain-containing protein
Zm00001d026606	Fv/Fm Dark 1	2021	Chromosome 10	AT5G23240		DNAJ heat shock N-terminal domain-containing protein
Zm00001d026606	Fv/Fm Dark 5	2022	Chromosome 10	AT5G23240		DNAJ heat shock N-terminal domain-containing protein
Zm00001d026606	Fv/Fm Light 2	2022	Chromosome 10	AT5G23240		DNAJ heat shock N-terminal domain-containing protein
Zm00001d026606	Fv/Fm Dark 4	2022	Chromosome 10	AT5G23240		DNAJ heat shock N-terminal domain-containing protein
Zm00001d026606	Fv/Fm Dark 7	2022	Chromosome 10	AT5G23240		DNAJ heat shock N-terminal domain-containing protein
Zm00001d026606	Fv/Fm Light 2	Joint	Chromosome 10	AT5G23240		DNAJ heat shock N-terminal domain-containing protein
Zm00001d026606	NPQ Light 1	Joint	Chromosome 10	AT5G23240		DNAJ heat shock N-terminal domain-containing protein
Zm00001d026606	Fv/Fm Light 1	Joint	Chromosome 10	AT5G23240		DNAJ heat shock N-terminal domain-containing protein
Zm00001d026606	Fv/Fm Light 12	Joint	Chromosome 10	AT5G23240		DNAJ heat shock N-terminal domain-containing protein
Zm00001d026606	Fv/Fm Light 7	2021	Chromosome 10	AT5G23240		DNAJ heat shock N-terminal domain-containing protein
Zm00001d026606	Final Fv/Fm	2022	Chromosome 10	AT5G23240		DNAJ heat shock N-terminal domain-containing protein
Zm00001d026606	Fv/Fm Light 9	Joint	Chromosome 10	AT5G23240		DNAJ heat shock N-terminal domain-containing protein
Zm00001d026606	Fv/Fm Light 10	2021	Chromosome 10	AT5G23240		DNAJ heat shock N-terminal domain-containing protein
Zm00001d026606	Fv/Fm Light 11	2021	Chromosome 10	AT5G23240		DNAJ heat shock N-terminal domain-containing protein
Zm00001d026606	Fv/Fm Light 2	2021	Chromosome 10	AT5G23240		DNAJ heat shock N-terminal domain-containing protein
Zm00001d026606	Fv/Fm Light 7	Joint	Chromosome 10	AT5G23240		DNAJ heat shock N-terminal domain-containing protein
Zm00001d026606	Fv/Fm Light 3	2021	Chromosome 10	AT5G23240		DNAJ heat shock N-terminal domain-containing protein
Zm00001d026606	Fv/Fm Light 9	2021	Chromosome 10	AT5G23240		DNAJ heat shock N-terminal domain-containing protein
Zm00001d026606	Fv/Fm Light 12	2021	Chromosome 10	AT5G23240		DNAJ heat shock N-terminal domain-containing protein
Zm00001d026606	Fv/Fm Light 3	Joint	Chromosome 10	AT5G23240		DNAJ heat shock N-terminal domain-containing protein
Zm00001d026606	Fv/Fm Dark 6	2022	Chromosome 10	AT5G23240		DNAJ heat shock N-terminal domain-containing protein
Zm00001d026606	Fv/Fm Dark 3	2021	Chromosome 10	AT5G23240		DNAJ heat shock N-terminal domain-containing protein
Zm00001d026606	Fv/Fm Dark 1	Joint	Chromosome 10	AT5G23240		DNAJ heat shock N-terminal domain-containing protein
Zm00001d026606	Fv/Fm Dark 8	2022	Chromosome 10	AT5G23240		DNAJ heat shock N-terminal domain-containing protein
Zm00001d026606	Fv/Fm Light 11	Joint	Chromosome 10	AT5G23240		DNAJ heat shock N-terminal domain-containing protein
Zm00001d026606	Fv/Fm Light 8	2021	Chromosome 10	AT5G23240		DNAJ heat shock N-terminal domain-containing protein
Zm00001d026607	Final Fv/Fm	2022	Chromosome 10	AT1G34130	STT3B	staurosporin and temperature sensitive 3-like b
Zm00001d026607	Fv/Fm Light 10	Joint	Chromosome 10	AT1G34130	STT3B	staurosporin and temperature sensitive 3-like b
Zm00001d026607	Fv/Fm Dark 4	2022	Chromosome 10	AT1G34130	STT3B	staurosporin and temperature sensitive 3-like b
Zm00001d026607	NPQ Light 1	2021	Chromosome 10	AT1G34130	STT3B	staurosporin and temperature sensitive 3-like b
Zm00001d026607	phiPSII induction residual	2021	Chromosome 10	AT1G34130	STT3B	staurosporin and temperature sensitive 3-like b
Zm00001d026607	Fv/Fm Light 6	Joint	Chromosome 10	AT1G34130	STT3B	staurosporin and temperature sensitive 3-like b
Zm00001d026607	Fv/Fm Light 11	2022	Chromosome 10	AT1G34130	STT3B	staurosporin and temperature sensitive 3-like b
Zm00001d026607	Fv/Fm Light 1	2022	Chromosome 10	AT1G34130	STT3B	staurosporin and temperature sensitive 3-like b
Zm00001d026607	NPQ Light 1	Joint	Chromosome 10	AT1G34130	STT3B	staurosporin and temperature sensitive 3-like b
Zm00001d026607	Fv/Fm Dark 7	2022	Chromosome 10	AT1G34130	STT3B	staurosporin and temperature sensitive 3-like b
Zm00001d026607	Fv/Fm Light 7	2021	Chromosome 10	AT1G34130	STT3B	staurosporin and temperature sensitive 3-like b
Zm00001d026607	Fv/Fm Light 1	Joint	Chromosome 10	AT1G34130	STT3B	staurosporin and temperature sensitive 3-like b
Zm00001d026607	Initial Fv/Fm	2022	Chromosome 9	AT1G34130	STT3B	staurosporin and temperature sensitive 3-like b
Zm00001d026607	Fv/Fm Dark 1	2021	Chromosome 10	AT1G34130	STT3B	staurosporin and temperature sensitive 3-like b
Zm00001d026607	Fv/Fm Dark 2	2021	Chromosome 10	AT1G34130	STT3B	staurosporin and temperature sensitive 3-like b
Zm00001d026607	Fv/Fm Light 2	2022	Chromosome 10	AT1G34130	STT3B	staurosporin and temperature sensitive 3-like b
Zm00001d026607	Fv/Fm Dark 6	2022	Chromosome 10	AT1G34130	STT3B	staurosporin and temperature sensitive 3-like b
Zm00001d026607	Fv/Fm Light 9	Joint	Chromosome 10	AT1G34130	STT3B	staurosporin and temperature sensitive 3-like b
Zm00001d026607	Fv/Fm Light 12	Joint	Chromosome 10	AT1G34130	STT3B	staurosporin and temperature sensitive 3-like b
Zm00001d026607	Fv/Fm Light 8	Joint	Chromosome 10	AT1G34130	STT3B	staurosporin and temperature sensitive 3-like b
Zm00001d026607	Fv/Fm Dark 3	Joint	Chromosome 10	AT1G34130	STT3B	staurosporin and temperature sensitive 3-like b
Zm00001d026607	Fv/Fm Light 8	2021	Chromosome 10	AT1G34130	STT3B	staurosporin and temperature sensitive 3-like b
Zm00001d026607	Fv/Fm Light 12	2021	Chromosome 10	AT1G34130	STT3B	staurosporin and temperature sensitive 3-like b
Zm00001d026607	Fv/Fm Dark 5	2022	Chromosome 10	AT1G34130	STT3B	staurosporin and temperature sensitive 3-like b
Zm00001d026607	Photoprotection Index	2022	Chromosome 10	AT1G34130	STT3B	staurosporin and temperature sensitive 3-like b
Zm00001d026607	Fv/Fm Light 7	Joint	Chromosome 10	AT1G34130	STT3B	staurosporin and temperature sensitive 3-like b
Zm00001d026607	Fv/Fm Dark 2	Joint	Chromosome 10	AT1G34130	STT3B	staurosporin and temperature sensitive 3-like b
Zm00001d026607	Fv/Fm Light 10	2022	Chromosome 10	AT1G34130	STT3B	staurosporin and temperature sensitive 3-like b
Zm00001d026607	Fv/Fm Light 3	2021	Chromosome 10	AT1G34130	STT3B	staurosporin and temperature sensitive 3-like b
Zm00001d026607	Fv/Fm Light 1	2021	Chromosome 10	AT1G34130	STT3B	staurosporin and temperature sensitive 3-like b
Zm00001d026607	Fv/Fm Dark 1	Joint	Chromosome 10	AT1G34130	STT3B	staurosporin and temperature sensitive 3-like b
Zm00001d026607	Fv/Fm Light 2	2021	Chromosome 10	AT1G34130	STT3B	staurosporin and temperature sensitive 3-like b
Zm00001d026607	Fv/Fm Dark 8	2022	Chromosome 10	AT1G34130	STT3B	staurosporin and temperature sensitive 3-like b
Zm00001d026607	Fv/Fm Light 9	2021	Chromosome 10	AT1G34130	STT3B	staurosporin and temperature sensitive 3-like b
Zm00001d026607	Fv/Fm Light 11	2021	Chromosome 10	AT1G34130	STT3B	staurosporin and temperature sensitive 3-like b
Zm00001d026607	Fv/Fm Light 10	2021	Chromosome 10	AT1G34130	STT3B	staurosporin and temperature sensitive 3-like b
Zm00001d026607	Fv/Fm Light 2	Joint	Chromosome 10	AT1G34130	STT3B	staurosporin and temperature sensitive 3-like b
Zm00001d026607	Fv/Fm Light 11	Joint	Chromosome 10	AT1G34130	STT3B	staurosporin and temperature sensitive 3-like b
Zm00001d026607	Fv/Fm Light 3	Joint	Chromosome 10	AT1G34130	STT3B	staurosporin and temperature sensitive 3-like b
Zm00001d026607	Fv/Fm Dark 3	2021	Chromosome 10	AT1G34130	STT3B	staurosporin and temperature sensitive 3-like b
Zm00001d026608	Fv/Fm Light 11	2021	Chromosome 10	AT1G50320	ATHX,ATX,THX	thioredoxin X
Zm00001d026608	Fv/Fm Light 7	2021	Chromosome 10	AT1G50320	ATHX,ATX,THX	thioredoxin X
Zm00001d026608	Fv/Fm Light 10	Joint	Chromosome 10	AT1G50320	ATHX,ATX,THX	thioredoxin X
Zm00001d026608	Fv/Fm Dark 5	2022	Chromosome 10	AT1G50320	ATHX,ATX,THX	thioredoxin X
Zm00001d026608	Fv/Fm Dark 6	2022	Chromosome 10	AT1G50320	ATHX,ATX,THX	thioredoxin X
Zm00001d026608	Fv/Fm Light 11	2022	Chromosome 10	AT1G50320	ATHX,ATX,THX	thioredoxin X
Zm00001d026608	Fv/Fm Light 2	2022	Chromosome 10	AT1G50320	ATHX,ATX,THX	thioredoxin X
Zm00001d026608	Final Fv/Fm	2022	Chromosome 10	AT1G50320	ATHX,ATX,THX	thioredoxin X
Zm00001d026608	Fv/Fm Light 6	Joint	Chromosome 10	AT1G50320	ATHX,ATX,THX	thioredoxin X
Zm00001d026608	phiPSII induction residual	2021	Chromosome 10	AT1G50320	ATHX,ATX,THX	thioredoxin X
Zm00001d026608	NPQ Light 1	2021	Chromosome 10	AT1G50320	ATHX,ATX,THX	thioredoxin X
Zm00001d026608	Fv/Fm Light 10	2022	Chromosome 10	AT1G50320	ATHX,ATX,THX	thioredoxin X
Zm00001d026608	Fv/Fm Dark 2	2021	Chromosome 10	AT1G50320	ATHX,ATX,THX	thioredoxin X
Zm00001d026608	Fv/Fm Dark 8	2022	Chromosome 10	AT1G50320	ATHX,ATX,THX	thioredoxin X
Zm00001d026608	Fv/Fm Light 1	2022	Chromosome 10	AT1G50320	ATHX,ATX,THX	thioredoxin X
Zm00001d026608	Fv/Fm Dark 3	Joint	Chromosome 10	AT1G50320	ATHX,ATX,THX	thioredoxin X
Zm00001d026608	Photoprotection Index	2022	Chromosome 10	AT1G50320	ATHX,ATX,THX	thioredoxin X
Zm00001d026608	Fv/Fm Light 3	2021	Chromosome 10	AT1G50320	ATHX,ATX,THX	thioredoxin X
Zm00001d026608	Initial Fv/Fm	2022	Chromosome 9	AT1G50320	ATHX,ATX,THX	thioredoxin X
Zm00001d026608	Fv/Fm Light 8	2021	Chromosome 10	AT1G50320	ATHX,ATX,THX	thioredoxin X
Zm00001d026608	Fv/Fm Light 1	2021	Chromosome 10	AT1G50320	ATHX,ATX,THX	thioredoxin X
Zm00001d026608	Fv/Fm Dark 1	Joint	Chromosome 10	AT1G50320	ATHX,ATX,THX	thioredoxin X
Zm00001d026608	Fv/Fm Dark 1	2021	Chromosome 10	AT1G50320	ATHX,ATX,THX	thioredoxin X
Zm00001d026608	Fv/Fm Dark 4	2022	Chromosome 10	AT1G50320	ATHX,ATX,THX	thioredoxin X
Zm00001d026608	Fv/Fm Light 8	Joint	Chromosome 10	AT1G50320	ATHX,ATX,THX	thioredoxin X
Zm00001d026608	Fv/Fm Light 12	Joint	Chromosome 10	AT1G50320	ATHX,ATX,THX	thioredoxin X
Zm00001d026608	Fv/Fm Light 2	Joint	Chromosome 10	AT1G50320	ATHX,ATX,THX	thioredoxin X
Zm00001d026608	Fv/Fm Light 1	Joint	Chromosome 10	AT1G50320	ATHX,ATX,THX	thioredoxin X
Zm00001d026608	Fv/Fm Light 9	Joint	Chromosome 10	AT1G50320	ATHX,ATX,THX	thioredoxin X
Zm00001d026608	Fv/Fm Dark 7	2022	Chromosome 10	AT1G50320	ATHX,ATX,THX	thioredoxin X
Zm00001d026608	Fv/Fm Light 9	2021	Chromosome 10	AT1G50320	ATHX,ATX,THX	thioredoxin X
Zm00001d026608	Fv/Fm Light 11	Joint	Chromosome 10	AT1G50320	ATHX,ATX,THX	thioredoxin X
Zm00001d026608	Fv/Fm Light 3	Joint	Chromosome 10	AT1G50320	ATHX,ATX,THX	thioredoxin X
Zm00001d026608	Fv/Fm Dark 3	2021	Chromosome 10	AT1G50320	ATHX,ATX,THX	thioredoxin X
Zm00001d026608	Fv/Fm Light 10	2021	Chromosome 10	AT1G50320	ATHX,ATX,THX	thioredoxin X
Zm00001d026608	Fv/Fm Light 7	Joint	Chromosome 10	AT1G50320	ATHX,ATX,THX	thioredoxin X
Zm00001d026608	Fv/Fm Light 12	2021	Chromosome 10	AT1G50320	ATHX,ATX,THX	thioredoxin X
Zm00001d026608	Fv/Fm Dark 2	Joint	Chromosome 10	AT1G50320	ATHX,ATX,THX	thioredoxin X
Zm00001d026608	NPQ Light 1	Joint	Chromosome 10	AT1G50320	ATHX,ATX,THX	thioredoxin X
Zm00001d026608	Fv/Fm Light 2	2021	Chromosome 10	AT1G50320	ATHX,ATX,THX	thioredoxin X
Zm00001d026609	phiPSII induction residual	2021	Chromosome 10	AT5G52370
Zm00001d026609	Fv/Fm Light 8	2021	Chromosome 10	AT5G52370
Zm00001d026609	Fv/Fm Light 1	2021	Chromosome 10	AT5G52370
Zm00001d026609	Fv/Fm Light 11	2022	Chromosome 10	AT5G52370
Zm00001d026609	Initial Fv/Fm	2022	Chromosome 9	AT5G52370
Zm00001d026609	Fv/Fm Light 6	Joint	Chromosome 10	AT5G52370
Zm00001d026609	Fv/Fm Light 1	Joint	Chromosome 10	AT5G52370
Zm00001d026609	Fv/Fm Light 10	2022	Chromosome 10	AT5G52370
Zm00001d026609	Fv/Fm Light 11	Joint	Chromosome 10	AT5G52370
Zm00001d026609	NPQ Light 1	2021	Chromosome 10	AT5G52370
Zm00001d026609	Fv/Fm Dark 1	Joint	Chromosome 10	AT5G52370
Zm00001d026609	Fv/Fm Light 8	Joint	Chromosome 10	AT5G52370
Zm00001d026609	Final Fv/Fm	2022	Chromosome 10	AT5G52370
Zm00001d026609	Fv/Fm Dark 3	Joint	Chromosome 10	AT5G52370
Zm00001d026609	Fv/Fm Dark 6	2022	Chromosome 10	AT5G52370
Zm00001d026609	Fv/Fm Dark 3	2021	Chromosome 10	AT5G52370
Zm00001d026609	Fv/Fm Light 7	2021	Chromosome 10	AT5G52370
Zm00001d026609	Fv/Fm Light 9	2021	Chromosome 10	AT5G52370
Zm00001d026609	Fv/Fm Light 2	2022	Chromosome 10	AT5G52370
Zm00001d026609	Fv/Fm Light 1	2022	Chromosome 10	AT5G52370
Zm00001d026609	Fv/Fm Light 2	Joint	Chromosome 10	AT5G52370
Zm00001d026609	Fv/Fm Light 10	Joint	Chromosome 10	AT5G52370
Zm00001d026609	Photoprotection Index	2022	Chromosome 10	AT5G52370
Zm00001d026609	Fv/Fm Light 9	Joint	Chromosome 10	AT5G52370
Zm00001d026609	Fv/Fm Dark 2	2021	Chromosome 10	AT5G52370
Zm00001d026609	Fv/Fm Dark 5	2022	Chromosome 10	AT5G52370
Zm00001d026609	Fv/Fm Light 3	Joint	Chromosome 10	AT5G52370
Zm00001d026609	Fv/Fm Light 11	2021	Chromosome 10	AT5G52370
Zm00001d026609	Fv/Fm Dark 8	2022	Chromosome 10	AT5G52370
Zm00001d026609	Fv/Fm Light 12	2021	Chromosome 10	AT5G52370
Zm00001d026609	Fv/Fm Dark 1	2021	Chromosome 10	AT5G52370
Zm00001d026609	Fv/Fm Light 7	Joint	Chromosome 10	AT5G52370
Zm00001d026609	Fv/Fm Light 3	2021	Chromosome 10	AT5G52370
Zm00001d026609	Fv/Fm Dark 7	2022	Chromosome 10	AT5G52370
Zm00001d026609	Fv/Fm Light 2	2021	Chromosome 10	AT5G52370
Zm00001d026609	Fv/Fm Light 10	2021	Chromosome 10	AT5G52370
Zm00001d026609	NPQ Light 1	Joint	Chromosome 10	AT5G52370
Zm00001d026609	Fv/Fm Dark 4	2022	Chromosome 10	AT5G52370
Zm00001d026609	Fv/Fm Light 12	Joint	Chromosome 10	AT5G52370
Zm00001d026609	Fv/Fm Dark 2	Joint	Chromosome 10	AT5G52370
Zm00001d026610	Photoprotection Index	2022	Chromosome 10	AT5G23300	PYRD	pyrimidine d
Zm00001d026610	Final Fv/Fm	2021	Chromosome 10	AT5G23300	PYRD	pyrimidine d
Zm00001d026610	Fv/Fm Light 3	Joint	Chromosome 10	AT5G23300	PYRD	pyrimidine d
Zm00001d026610	Fv/Fm Light 8	2021	Chromosome 10	AT5G23300	PYRD	pyrimidine d
Zm00001d026610	phiPSII induction residual	2021	Chromosome 10	AT5G23300	PYRD	pyrimidine d
Zm00001d026610	Fv/Fm Light 9	Joint	Chromosome 10	AT5G23300	PYRD	pyrimidine d
Zm00001d026610	Fv/Fm Light 6	Joint	Chromosome 10	AT5G23300	PYRD	pyrimidine d
Zm00001d026610	Fv/Fm Dark 4	Joint	Chromosome 10	AT5G23300	PYRD	pyrimidine d
Zm00001d026610	Fv/Fm Light 11	2022	Chromosome 10	AT5G23300	PYRD	pyrimidine d
Zm00001d026610	Fv/Fm Light 8	Joint	Chromosome 10	AT5G23300	PYRD	pyrimidine d
Zm00001d026610	Fv/Fm Light 3	2021	Chromosome 10	AT5G23300	PYRD	pyrimidine d
Zm00001d026610	Fv/Fm Dark 1	2021	Chromosome 10	AT5G23300	PYRD	pyrimidine d
Zm00001d026610	Fv/Fm Light 2	2022	Chromosome 10	AT5G23300	PYRD	pyrimidine d
Zm00001d026610	Fv/Fm Light 11	2021	Chromosome 10	AT5G23300	PYRD	pyrimidine d
Zm00001d026610	Fv/Fm Light 11	Joint	Chromosome 10	AT5G23300	PYRD	pyrimidine d
Zm00001d026610	Photoprotection Index	2021	Chromosome 10	AT5G23300	PYRD	pyrimidine d
Zm00001d026610	Fv/Fm Dark 6	2021	Chromosome 10	AT5G23300	PYRD	pyrimidine d
Zm00001d026610	Fv/Fm Light 2	2021	Chromosome 10	AT5G23300	PYRD	pyrimidine d
[truncated: 8,830 more rows]
