# Supplementary material for: A deficient CP24 allele defines variation for dynamic nonphotochemical quenching and photosystem II efficiency in maize
Source: Plant Cell. 2025 Mar 25;37(4):koaf063. doi: 10.1093/plcell/koaf063 (PMC12018801; doi:10.1093/plcell/koaf063)
Supplement: koaf063_Supplementary_Data [file koaf063_supplementary_data.zip › Supplemental Table S5.csv]

Maize.gene.ID	Associated.Trait	Transcriptomic.dataset	Model	Associated.QTL	Arabidopsis.closest.ortholog.ID	Arabidopsis.ortholog.common.name	Arabidopsis.ortholog.description
Zm00001d017746	NPQ L3	4th leaf	Joint	Chromosome 5	AT1G64970	G-TMT	TMT1	VTE4	gamma-tocopherol methyltransferase
Zm00001d017830	NPQ L3	4th leaf	Joint	Chromosome 5	AT1G76550		Phosphofructokinase family protein
Zm00001d017831	NPQ L3	4th leaf	Joint	Chromosome 5	AT2G17410		ARID/BRIGHT DNA-binding domain-containing protein
Zm00001d026599	Fv/Fm L7	4th leaf	Joint	Chromosome 10	AT1G15820	CP24	LHCB6	light harvesting complex photosystem II subunit 6
Zm00001d026599	Fv/Fm L2	4th leaf	2021	Chromosome 10	AT1G15820	CP24	LHCB6	light harvesting complex photosystem II subunit 6
Zm00001d026599	Fv/Fm L8	4th leaf	Joint	Chromosome 10	AT1G15820	CP24	LHCB6	light harvesting complex photosystem II subunit 6
Zm00001d026599	Fv/Fm L3	4th leaf	Joint	Chromosome 10	AT1G15820	CP24	LHCB6	light harvesting complex photosystem II subunit 6
Zm00001d026599	Fv/Fm L9	4th leaf	Joint	Chromosome 10	AT1G15820	CP24	LHCB6	light harvesting complex photosystem II subunit 6
Zm00001d026599	Fv/Fm L3	4th leaf	2021	Chromosome 10	AT1G15820	CP24	LHCB6	light harvesting complex photosystem II subunit 6
Zm00001d026630	Fv/Fm D6	4th leaf	2021	Chromosome 10	AT2G20760		Clathrin light chain protein
Zm00001d026630	Fv/Fm D8	4th leaf	2021	Chromosome 10	AT2G20760		Clathrin light chain protein
Zm00001d026630	Final Fv/Fm	4th leaf	2021	Chromosome 10	AT2G20760		Clathrin light chain protein
Zm00001d026630	Fv/Fm L2	4th leaf	2021	Chromosome 10	AT2G20760		Clathrin light chain protein
Zm00001d026630	Fv/Fm L8	4th leaf	Joint	Chromosome 10	AT2G20760		Clathrin light chain protein
Zm00001d026630	Fv/Fm L7	4th leaf	Joint	Chromosome 10	AT2G20760		Clathrin light chain protein
Zm00001d026630	Fv/Fm D4	4th leaf	Joint	Chromosome 10	AT2G20760		Clathrin light chain protein
Zm00001d026630	Fv/Fm D5	4th leaf	2021	Chromosome 10	AT2G20760		Clathrin light chain protein
Zm00001d026630	Fv/Fm D4	4th leaf	2021	Chromosome 10	AT2G20760		Clathrin light chain protein
Zm00001d026630	Fv/Fm D7	4th leaf	2021	Chromosome 10	AT2G20760		Clathrin light chain protein
Zm00001d026630	Fv/Fm L9	4th leaf	Joint	Chromosome 10	AT2G20760		Clathrin light chain protein
Zm00001d026632	Fv/Fm D4	4th leaf	Joint	Chromosome 10	AT4G27450		Aluminium induced protein with YGL and LRDR motifs
Zm00001d026645	Final Fv/Fm	4th leaf	2021	Chromosome 10	AT4G00630	ATKEA2	KEA2	K+ efflux antiporter 2
Zm00001d026645	Final Fv/Fm	4th leaf	2021	Chromosome 10	AT1G01790	ATKEA1	KEA1	K+ efflux antiporter 1
Zm00001d026645	Fv/Fm D4	4th leaf	2021	Chromosome 10	AT4G00630	ATKEA2	KEA2	K+ efflux antiporter 2
Zm00001d026645	Fv/Fm D4	4th leaf	2021	Chromosome 10	AT1G01790	ATKEA1	KEA1	K+ efflux antiporter 1
Zm00001d026645	Fv/Fm D5	4th leaf	2021	Chromosome 10	AT4G00630	ATKEA2	KEA2	K+ efflux antiporter 2
Zm00001d026645	Fv/Fm D5	4th leaf	2021	Chromosome 10	AT1G01790	ATKEA1	KEA1	K+ efflux antiporter 1
Zm00001d026645	Fv/Fm D6	4th leaf	2021	Chromosome 10	AT4G00630	ATKEA2	KEA2	K+ efflux antiporter 2
Zm00001d026645	Fv/Fm D6	4th leaf	2021	Chromosome 10	AT1G01790	ATKEA1	KEA1	K+ efflux antiporter 1
Zm00001d026645	Fv/Fm L3	4th leaf	2021	Chromosome 10	AT4G00630	ATKEA2	KEA2	K+ efflux antiporter 2
Zm00001d026645	Fv/Fm L3	4th leaf	2021	Chromosome 10	AT1G01790	ATKEA1	KEA1	K+ efflux antiporter 1
Zm00001d026645	Fv/Fm L2	4th leaf	2021	Chromosome 10	AT4G00630	ATKEA2	KEA2	K+ efflux antiporter 2
Zm00001d026645	Fv/Fm L2	4th leaf	2021	Chromosome 10	AT1G01790	ATKEA1	KEA1	K+ efflux antiporter 1
Zm00001d026645	Fv/Fm L10	4th leaf	2022	Chromosome 10	AT4G00630	ATKEA2	KEA2	K+ efflux antiporter 2
Zm00001d026645	Fv/Fm L10	4th leaf	2022	Chromosome 10	AT1G01790	ATKEA1	KEA1	K+ efflux antiporter 1
Zm00001d026645	Fv/Fm D8	4th leaf	2021	Chromosome 10	AT4G00630	ATKEA2	KEA2	K+ efflux antiporter 2
Zm00001d026645	Fv/Fm D8	4th leaf	2021	Chromosome 10	AT1G01790	ATKEA1	KEA1	K+ efflux antiporter 1
Zm00001d026645	Fv/Fm L2	4th leaf	2022	Chromosome 10	AT4G00630	ATKEA2	KEA2	K+ efflux antiporter 2
Zm00001d026645	Fv/Fm L2	4th leaf	2022	Chromosome 10	AT1G01790	ATKEA1	KEA1	K+ efflux antiporter 1
Zm00001d026645	Fv/Fm L8	4th leaf	Joint	Chromosome 10	AT4G00630	ATKEA2	KEA2	K+ efflux antiporter 2
Zm00001d026645	Fv/Fm L8	4th leaf	Joint	Chromosome 10	AT1G01790	ATKEA1	KEA1	K+ efflux antiporter 1
Zm00001d026645	Fv/Fm L9	4th leaf	Joint	Chromosome 10	AT4G00630	ATKEA2	KEA2	K+ efflux antiporter 2
Zm00001d026645	Fv/Fm L9	4th leaf	Joint	Chromosome 10	AT1G01790	ATKEA1	KEA1	K+ efflux antiporter 1
Zm00001d026645	Fv/Fm D3	4th leaf	2021	Chromosome 10	AT4G00630	ATKEA2	KEA2	K+ efflux antiporter 2
Zm00001d026645	Fv/Fm D3	4th leaf	2021	Chromosome 10	AT1G01790	ATKEA1	KEA1	K+ efflux antiporter 1
Zm00001d026645	Fv/Fm D2	4th leaf	Joint	Chromosome 10	AT4G00630	ATKEA2	KEA2	K+ efflux antiporter 2
Zm00001d026645	Fv/Fm D2	4th leaf	Joint	Chromosome 10	AT1G01790	ATKEA1	KEA1	K+ efflux antiporter 1
Zm00001d026645	Fv/Fm D7	4th leaf	2021	Chromosome 10	AT4G00630	ATKEA2	KEA2	K+ efflux antiporter 2
Zm00001d026645	Fv/Fm D7	4th leaf	2021	Chromosome 10	AT1G01790	ATKEA1	KEA1	K+ efflux antiporter 1
Zm00001d026645	Fv/Fm D1	4th leaf	Joint	Chromosome 10	AT4G00630	ATKEA2	KEA2	K+ efflux antiporter 2
Zm00001d026645	Fv/Fm D1	4th leaf	Joint	Chromosome 10	AT1G01790	ATKEA1	KEA1	K+ efflux antiporter 1
Zm00001d026645	Fv/Fm L7	4th leaf	Joint	Chromosome 10	AT4G00630	ATKEA2	KEA2	K+ efflux antiporter 2
Zm00001d026645	Fv/Fm L7	4th leaf	Joint	Chromosome 10	AT1G01790	ATKEA1	KEA1	K+ efflux antiporter 1
Zm00001d026645	Fv/Fm L3	4th leaf	Joint	Chromosome 10	AT4G00630	ATKEA2	KEA2	K+ efflux antiporter 2
Zm00001d026645	Fv/Fm L3	4th leaf	Joint	Chromosome 10	AT1G01790	ATKEA1	KEA1	K+ efflux antiporter 1
Zm00001d032117	NPQ L3	4th leaf	Joint	Chromosome 1	AT3G53230		ATPase	AAA-type	CDC48 protein
Zm00001d032269	NPQ L3	4th leaf	Joint	Chromosome 1
Zm00001d032509	NPQ L3	4th leaf	Joint	Chromosome 1	AT5G02430		Transducin/WD40 repeat-like superfamily protein
Zm00001d033174	NPQ D1	4th leaf	Joint	Chromosome 1
Zm00001d033174	NPQ D1	4th leaf	Joint	Chromosome 1	AT3G02230	ATRGP1	RGP1	reversibly glycosylated polypeptide 1
Zm00001d033174	NPQ D1	4th leaf	Joint	Chromosome 1	AT5G15650	ATRGP2	RGP2	reversibly glycosylated polypeptide 2
Zm00001d033305	NPQ D1	4th leaf	Joint	Chromosome 1
