# Supplementary material for: A deficient CP24 allele defines variation for dynamic nonphotochemical quenching and photosystem II efficiency in maize
Source: Plant Cell. 2025 Mar 25;37(4):koaf063. doi: 10.1093/plcell/koaf063 (PMC12018801; doi:10.1093/plcell/koaf063)
Supplement: koaf063_Supplementary_Data [file koaf063_supplementary_data.zip › Supplemental table S6.txt]

snp	chr	pos	lod	CI_start	CI_stop	phenotype	n_tested_snps_in_CI	bonferroni_LOD_thr	gene_ID
S10_149244862	10	149.244862	11.934600568884	148.683271	149.451076	Final.FvFm	1314	4.41962536088774	NA
S1_260369411	1	260.369411	6.01076854471387	248.551476	263.318657	NPQ.induction.amplitude	24043	5.68201865209609	NA
S9_154449598	9	154.449598	6.59744556548474	154.087593	154.672372	NPQ.induction.rate	791	4.19920647916166	Zm00001d048314
S1_260873525	1	260.873525	5.80899696626456	247.176252	263.241613	phiPSII.induction.amplitude	27730	5.74397986524184	NA
S10_149459413	10	149.459413	8.44804929319946	148.472533	149.747667	Fv.Fm_D3	1846	4.56726169235387	Zm00001d026653
S10_149244862	10	149.244862	12.0973371148195	148.66975	149.451076	Fv.Fm_D4	1315	4.41995574848976	NA
S10_149244862	10	149.244862	4.72932948532913	148.683271	149.451076	Fv.Fm_D5	1314	4.41962536088774	NA
S10_149244862	10	149.244862	5.86793790190316	148.683271	149.451076	Fv.Fm_D6	1314	4.41962536088774	NA
S10_149244862	10	149.244862	6.58774655282594	148.683271	149.451076	Fv.Fm_D7	1314	4.41962536088774	NA
S10_149244862	10	149.244862	8.64278888337889	148.683271	149.451076	Fv.Fm_D8	1314	4.41962536088774	NA
S10_149244862	10	149.244862	10.6827460021672	148.472533	149.451076	Fv.Fm_L1	1585	4.50105926221775	NA
S10_149244862	10	149.244862	12.4533140784134	148.472533	149.451076	Fv.Fm_L10	1585	4.50105926221775	NA
S10_149244862	10	149.244862	12.3284053612534	148.472533	149.451076	Fv.Fm_L11	1585	4.50105926221775	NA
S10_149244862	10	149.244862	12.3519577278214	148.415379	149.451076	Fv.Fm_L2	1687	4.52814507825311	NA
S10_149459413	10	149.459413	8.71144494823152	148.010106	149.711591	Fv.Fm_L3	2504	4.69966432020237	Zm00001d026653
S10_149460105	10	149.460105	10.6668102055949	147.563014	149.747667	Fv.Fm_L6	3174	4.80263691808281	Zm00001d026653
S10_148416506	10	148.416506	7.71004090002102	148.415379	149.747667	Fv.Fm_L7	1948	4.59061894820658	NA
S10_149459413	10	149.459413	5.14904725797591	148.415379	149.747667	Fv.Fm_L8	1948	4.59061894820658	Zm00001d026653
S10_149459413	10	149.459413	5.85803359621862	148.415379	149.617123	Fv.Fm_L9	1718	4.5360531551592	Zm00001d026653
S10_149244862	10	149.244862	6.05844031748425	148.472533	149.451076	Fv.Fm_Lss	1585	4.50105926221775	NA
S10_149459413	10	149.459413	8.03794327569615	147.489499	149.747667	NPQ_L1	3180	4.80345711564841	Zm00001d026653
S1_260369411	1	260.369411	5.77901100560149	249.148922	263.318657	NPQ_L9	22080	5.64502906472114	NA
S1_260369411	1	260.369411	5.90522534462002	249.148922	263.318657	NPQ_Lss	22080	5.64502906472114	NA
