# Supplementary material for: A deficient CP24 allele defines variation for dynamic nonphotochemical quenching and photosystem II efficiency in maize
Source: Plant Cell. 2025 Mar 25;37(4):koaf063. doi: 10.1093/plcell/koaf063 (PMC12018801; doi:10.1093/plcell/koaf063)
Supplement: koaf063_Supplementary_Data [file koaf063_supplementary_data.zip › Supplemental table S7.xlsx]

## Sheet: Sheet1
gene_id	evidence_count	evidences	Name	Description (TAIR 10 , Arabidopsis_thaliana.TAIR10.57.gff3)
AT1G07570	1	ORTHO	APK1A	Protein kinase superfamily protein [Source:NCBI gene (formerly Entrezgene)%3BAcc:837271]
AT1G07870	1	ORTHO	AT1G07870	Protein kinase superfamily protein [Source:NCBI gene (formerly Entrezgene)%3BAcc:837302]
AT1G14370	2	ORTHO BHIF	APK2A	protein kinase 2A [Source:NCBI gene (formerly Entrezgene)%3BAcc:837999]
AT1G20650	1	ORTHO	ASG5	Protein kinase superfamily protein [Source:NCBI gene (formerly Entrezgene)%3BAcc:838654]
AT1G26970	1	ORTHO	AT1G26970	Protein kinase superfamily protein [Source:NCBI gene (formerly Entrezgene)%3BAcc:839588]
AT1G61590	1	ORTHO	AT1G61590	Protein kinase superfamily protein [Source:NCBI gene (formerly Entrezgene)%3BAcc:842455]
AT1G61860	1	ORTHO	AT1G61860	Protein kinase superfamily protein [Source:NCBI gene (formerly Entrezgene)%3BAcc:842483]
AT1G69790	1	ORTHO	AT1G69790	Protein kinase superfamily protein [Source:NCBI gene (formerly Entrezgene)%3BAcc:843315]
AT1G72540	1	ORTHO	AT1G72540	Protein kinase superfamily protein [Source:NCBI gene (formerly Entrezgene)%3BAcc:843586]
AT1G74490	1	ORTHO	AT1G74490	Protein kinase superfamily protein [Source:NCBI gene (formerly Entrezgene)%3BAcc:843790]
AT1G76360	1	ORTHO	AT1G76360	Protein kinase superfamily protein [Source:NCBI gene (formerly Entrezgene)%3BAcc:843968]
AT1G76370	1	ORTHO	AT1G76370	Protein kinase superfamily protein [Source:NCBI gene (formerly Entrezgene)%3BAcc:843969]
AT2G02800	2	ORTHO BHIF	APK2B	protein kinase 2B [Source:NCBI gene (formerly Entrezgene)%3BAcc:814810]
AT2G05940	1	ORTHO	RIPK	Protein kinase superfamily protein [Source:NCBI gene (formerly Entrezgene)%3BAcc:815147]
AT2G07180	1	ORTHO	AT2G07180	Protein kinase superfamily protein [Source:NCBI gene (formerly Entrezgene)%3BAcc:815287]
AT2G17220	1	ORTHO	Kin3	Protein kinase superfamily protein [Source:NCBI gene (formerly Entrezgene)%3BAcc:816227]
AT2G26290	1	ORTHO	ARSK1	root-specific kinase 1 [Source:NCBI gene (formerly Entrezgene)%3BAcc:817169]
AT2G28590	1	ORTHO	AT2G28590	Protein kinase superfamily protein [Source:NCBI gene (formerly Entrezgene)%3BAcc:817407]
AT2G28930	1	ORTHO	PK1B	protein kinase 1B [Source:NCBI gene (formerly Entrezgene)%3BAcc:817442]
AT2G28940	1	ORTHO	AT2G28940	Protein kinase superfamily protein [Source:NCBI gene (formerly Entrezgene)%3BAcc:817443]
AT2G39110	1	ORTHO	AT2G39110	Protein kinase superfamily protein [Source:NCBI gene (formerly Entrezgene)%3BAcc:818497]
AT2G39660	1	ORTHO	BIK1	botrytis-induced kinase1 [Source:NCBI gene (formerly Entrezgene)%3BAcc:818549]
AT3G01300	1	ORTHO	AT3G01300	Protein kinase superfamily protein [Source:NCBI gene (formerly Entrezgene)%3BAcc:820989]
AT3G02810	1	ORTHO	AT3G02810	Protein kinase superfamily protein [Source:NCBI gene (formerly Entrezgene)%3BAcc:821236]
AT3G07070	1	ORTHO	AT3G07070	Protein kinase superfamily protein [Source:NCBI gene (formerly Entrezgene)%3BAcc:819893]
AT3G09830	1	ORTHO	AT3G09830	Protein kinase superfamily protein [Source:NCBI gene (formerly Entrezgene)%3BAcc:820141]
AT3G20530	1	ORTHO	AT3G20530	Protein kinase superfamily protein [Source:NCBI gene (formerly Entrezgene)%3BAcc:821599]
AT3G24790	1	ORTHO	AT3G24790	Protein kinase superfamily protein [Source:NCBI gene (formerly Entrezgene)%3BAcc:822077]
AT3G26940	1	ORTHO	CDG1	Protein kinase superfamily protein [Source:NCBI gene (formerly Entrezgene)%3BAcc:822312]
AT3G28690	1	ORTHO	AT3G28690	Protein kinase superfamily protein [Source:NCBI gene (formerly Entrezgene)%3BAcc:822499]
AT3G55450	1	ORTHO	PBL1	PBS1-like 1 [Source:NCBI gene (formerly Entrezgene)%3BAcc:824711]
AT4G13190	1	ORTHO	AT4G13190	Protein kinase superfamily protein [Source:NCBI gene (formerly Entrezgene)%3BAcc:826933]
AT4G17660	1	ORTHO	AT4G17660	Protein kinase superfamily protein [Source:NCBI gene (formerly Entrezgene)%3BAcc:827486]
AT4G35600	1	ORTHO	CST	Protein kinase superfamily protein [Source:NCBI gene (formerly Entrezgene)%3BAcc:829712]
AT5G01020	1	ORTHO	AT5G01020	Protein kinase superfamily protein [Source:NCBI gene (formerly Entrezgene)%3BAcc:831918]
AT5G02290	1	ORTHO	NAK	Protein kinase superfamily protein [Source:NCBI gene (formerly Entrezgene)%3BAcc:831880]
AT5G02800	1	ORTHO	CDL1	Protein kinase superfamily protein [Source:NCBI gene (formerly Entrezgene)%3BAcc:831285]
AT5G03320	1	ORTHO	AT5G03320	Protein kinase superfamily protein [Source:NCBI gene (formerly Entrezgene)%3BAcc:831876]
AT5G13160	1	ORTHO	PBS1	Protein kinase superfamily protein [Source:NCBI gene (formerly Entrezgene)%3BAcc:831155]
AT5G15080	1	ORTHO	AT5G15080	Protein kinase superfamily protein [Source:NCBI gene (formerly Entrezgene)%3BAcc:831360]
AT5G16500	1	ORTHO	AT5G16500	Protein kinase superfamily protein [Source:NCBI gene (formerly Entrezgene)%3BAcc:831511]
AT5G18610	1	ORTHO	AT5G18610	Protein kinase superfamily protein [Source:NCBI gene (formerly Entrezgene)%3BAcc:831979]
AT5G35580	1	ORTHO	AT5G35580	Protein kinase superfamily protein [Source:NCBI gene (formerly Entrezgene)%3BAcc:833523]
AT5G47070	1	ORTHO	AT5G47070	Protein kinase superfamily protein [Source:NCBI gene (formerly Entrezgene)%3BAcc:834753]
AT5G56460	1	ORTHO	AT5G56460	Protein kinase superfamily protein [Source:NCBI gene (formerly Entrezgene)%3BAcc:835747]
Legend
ORTHO : Orthologous gene family
BHIF : Best-Hits-and-Inparalogs(BHI)family
