# Supplementary material for: A deficient CP24 allele defines variation for dynamic nonphotochemical quenching and photosystem II efficiency in maize
Source: Plant Cell. 2025 Mar 25;37(4):koaf063. doi: 10.1093/plcell/koaf063 (PMC12018801; doi:10.1093/plcell/koaf063)
Supplement: koaf063_Supplementary_Data [file koaf063_supplementary_data.zip › Supplemental Table S8.xlsx]

## Sheet: Sheet1
FOUNDER	ADH1_Cq_mean	VP14_Cq_mean	CCD1_Cq_mean	VP_DCq	VP_DDCq	VP_FOLD	AD_DCq	AD_DDCq	AD_FOLD
Mo17	22.5852	23.1396	22.6838	-0.455777	-0.491713	1.40611	0.0985395	-0.266473	1.20286
A632	22.3267	22.7256	22.6838	-0.0418384	-0.0777744	1.05539	0.357045	-0.00796775	1.00554
H99	22.2066	22.6186	22.8747	0.256024	0.220088	0.858513	0.66811	0.303097	0.810511
B73	22.4304	22.7594	22.7954	0.0359359	-1.16681e-07	1	0.365013	-2.70316e-07	1
CML91	22.0332	22.3875	19.1275	-3.26007	-3.29601	9.82194	-2.90573	-3.27075	9.65146
F7	21.6312	22.1595	22.0993	-0.0601681	-0.0961041	1.06888	0.46814	0.103127	0.931013
HP301	22.1966	22.5826	22.6026	0.0200252	-0.0159108	1.01109	0.406032	0.0410194	0.971968
W153R	22.3644	22.959	23.1859	0.226894	0.190958	0.876024	0.82151	0.456497	0.728754
B96	22.1679	23.3593	23.0411	-0.31818	-0.354116	1.2782	0.873248	0.508235	0.703082
