# Supplementary material for: A deficient CP24 allele defines variation for dynamic nonphotochemical quenching and photosystem II efficiency in maize
Source: Plant Cell. 2025 Mar 25;37(4):koaf063. doi: 10.1093/plcell/koaf063 (PMC12018801; doi:10.1093/plcell/koaf063)
Supplement: koaf063_Supplementary_Data [file koaf063_supplementary_data.zip › Supplemental Table S9.xlsx]

## Sheet: qtls_with_cnvs
	Phenotype	Time points (seconds)	Chromosome	Peak position (Mbp)	LOD value	CI- low (bp - min)	CI- high (bp - max)	CI- low (Mbp)	CI- high (Mbp)	CNVs	cnv region start	cnv region end	strand	A632	B73	F7	H99	HP301	Mo17	W153R
	Final FvFm		10	149.177	19.0052	148933271	149201076	148.933	149.201	no
	Initial FvFm		10	149.177	21.7761	148996425	149201076	148.996	149.201	no
	Maximum NPQ		1	258.375	8.50235	249398922	263024970	249.399	263.025	yes	255400000	255799999	*	CN2	CN2	CN2	CN2	CN2	CN2	CN5
										yes	256800000	257299999	*	CN2	CN2	CN2	CN2	CN2	CN2	CN1
	NPQ induction amplitude		1	258.233	7.70926	248801476	2.63069e+08	248.801	263.069	yes	255400000	255799999	*	CN2	CN2	CN2	CN2	CN2	CN2	CN5
										yes	256800000	257299999	*	CN2	CN2	CN2	CN2	CN2	CN2	CN1
	NPQ induction linear		9	154.362	10.1474	152945528	155242304	152.946	155.242	no
	NPQ induction rate		9	154.362	15.6668	154337593	154422372	154.338	154.422	no
	NPQ relaxation amplitude		1	258.369	8.35373	248268192	263024970	248.268	263.025	yes	255400000	255799999	*	CN2	CN2	CN2	CN2	CN2	CN2	CN5
										yes	256800000	257299999	*	CN2	CN2	CN2	CN2	CN2	CN2	CN1
	phiPSII induction amplitude		1	258.369	8.10773	247426252	2.62992e+08	247.426	262.992	yes	255400000	255799999	*	CN2	CN2	CN2	CN2	CN2	CN2	CN5
										yes	256800000	257299999	*	CN2	CN2	CN2	CN2	CN2	CN2	CN1
	phiPSII induction residual		10	149.047	12.1849	148665379	149497667	148.665	149.498	no
	Photoprotection Index		10	149.177	19.428	148933271	149201076	148.933	149.201	no
Darkness	Fv Fm	D1, D2, D3, D4, D5, D6, D7, D8	10	149.18	19.8766	147813014	149953864	147.813	149.954	no
Darkness	NPQ	D1	1	255.02	8.48924	246985824	262146451	246.986	262.146	yes	255400000	255799999	*	CN2	CN2	CN2	CN2	CN2	CN2	CN5
										yes	256800000	257299999	*	CN2	CN2	CN2	CN2	CN2	CN2	CN1
Light	Fv Fm	L1, L2, L3, L6, L7, L8, L9, L10, L11, Lss	10	149.09	21.3422	147813014	149497667	147.813	149.498	no
Light	Fv Fm	L3, L4	9	154.36	11.5859	154026827	155399304	154.027	155.399	no
Light	NPQ	L1	10	148.66	9.88939	147739499	149497667	147.739	149.498	no
Light	NPQ	L2, L3, L4	9	154.36	15.6325	152945528	154500392	152.946	154.5	no
Light	NPQ	L3, L4	5	208.06	9.00059	199471502	209722103	199.472	209.722	yes	200200000	200699999	*	CN2	CN2	CN0	CN2	CN0	CN0	CN2
										yes	202300000	202599999	*	CN2	CN2	CN2	CN0	CN2	CN2	CN2
Light	NPQ	L6, L7, L8, L9, L10, L11, Lss	1	258.43	8.45025	248268159	263515333	248.268	263.515	yes	255400000	255799999	*	CN2	CN2	CN2	CN2	CN2	CN2	CN5
										yes	256800000	257299999	*	CN2	CN2	CN2	CN2	CN2	CN2	CN1
Light	NPQ	L3	1	229.83	8.46316	204547334	234348387	204.547	234.348	yes	206700000	207399999	*	CN2	CN4	CN2	CN2	CN2	CN2	CN3
										yes	209400000	209799999	*	CN2	CN3	CN2	CN2	CN2	CN2	CN2
										yes	224200000	225199999	*	CN2	CN2	CN2	CN2	CN2	CN2	CN1
